# Supplementary material for: IFPTML Mapping of Drug Graphs with Protein and Chromosome Structural Networks vs. Pre-Clinical Assay Information for Discovery of Antimalarial Compounds
Source: Int J Mol Sci. 2021 Dec 2;22(23):13066. doi: 10.3390/ijms222313066 (PMC8657696; doi:10.3390/ijms222313066)
Supplement: Supplementary file 1 [file ijms-22-13066-s001.zip]

Archive with 1 entries (1 files):
- ijms-1447078-supplementary.xlsx
