# Supplementary material for: IFPTML Mapping of Drug Graphs with Protein and Chromosome Structural Networks vs. Pre-Clinical Assay Information for Discovery of Antimalarial Compounds
Source: Int J Mol Sci. 2021 Dec 2;22(23):13066. doi: 10.3390/ijms222313066 (PMC8657696; doi:10.3390/ijms222313066)
Supplement: Supplementary file 1 [file ijms-22-13066-s001.zip › ijms-1447078-supplementary.xlsx]

## Sheet: TITLE PAGE
PTMLIF Prediction of Pre-Clinical Assays of Antimalarial Compounds by
Analysis of NCBI-GDV, UniProt, and ChEMBL Databases
Viviana F. Quevedo-Tumailli a, b, Bernabe Ortega-Tenezaca a, b, Cristian R. Munteanua,
Alejandro Pazosa, and Humberto González-Díaz c, d, e *
a RNASA-IMEDIR, Department of Computer Science, University of A Coruña, 15071, A Coruña, Spain.
bUniversidad Estatal Amazónica UEA, Puyo, Pastaza, Ecuador
c Department of Organic and Inorganic Chemistry II,
University of the Basque Country UPV/EHU, 48940, Leioa, Biscay, Spain.
d BIOFISIKA, Basque Centre for Biophysics, CSIC-UPV/EHU, 48940, Leioa, Biscay, Spain.
e IKERBASQUE, Basque Foundation for Science, 48011, Bilbao, Biscay, Spain
* Corresponding author: H.G.D.,
Email: humberto.gonzalezdiaz@ehu.es
Phone: 94 601 3547

## Sheet: PTML
N°	CMPD	ca0 = Biological	REL	vij	d(ca0)	cutoff	f(vij)obs	f(vij)pred	p(f(vij)=1)pred	f(vij)ref	Set	cp0 = Gene	cp1 = Chrom	cp2 = Orient	cp3 = Protein function (UniProt)	cp4 = ChEMBL target function type	ca1 = UniProt PROTEIN ACCESSION ID	ca2 = ASSAY ORGANISM	cd0 = TARGET MAPPING	cd1 = APD NAME	cd2 = APD CONFIDENCE	cd3 = ASSAY TYPE	cd4 = DATA CURATION LEVEL	cd5 = CONFIDENCE SCORE	concatenate(caj)	ASSAY CHEMBLID	DESCRIPTION	TARGET CHEMBLID	PREF NAME	DSh(Drug;Csat)5caj	DSh(Drug;Hetero)5aj	DSh(Drug;Hx)1caj	DSh(Drug;Csat)1cpj	DSh(Drug;Hetero)4cpj	DSh(Drug;Hx)4cpj	DSh(Drug;Csat)1cdj	DSh(Drug;Halog)1cdj	DSh(Drug;Halog)2cdj	DSh(Chr;Gen)5caj	DSh(Prot;Seq)5cdj	MOLREGNO	PARENT CMPD CHEMBLID	PARENT MOLREGNO	CANONICAL SMILES	Chr Orient seq	ACTIVITY ID	#Gen Organism	#Gen Chrom	Start
	CHEMBLID	Activity (Units)				(vij(ca0))
1	CHEMBL6246	IC50 (nM)	=	74400	-1	10	0	0	1	0	t	PF14_0187	XIV	1	glutathione s-transferase, putative	Enzyme	Q8MU52	Plasmodium falciparum	Protein	ND	ND	B	Autocuration	9	IC50 (nM)_Q8MU52_Plasmodium falciparum	CHEMBL1694673	Inhibition of Plasmodium falciparum glutathione S-transferase	CHEMBL1697656	Glutathione S-transferase	0	-0.35598	-0.446004	-1.78275	0.678767	0.555811	-2.83566	-0.237831	-0.242903	0	-0.959003	148	CHEMBL6246	148	Oc1cc2C(=O)Oc3c(O)c(O)cc4C(=O)Oc(c1O)c2c34	pnnnnnnnnnnpnnnnnpnnppnnnnppnppnnnpnppppnnnppnppnpnnnppnpppnppnpppnpnpnpppppnpnppnpnnpnpnnppnppnppnpnpnpppnnpnpppnppppnnnpnpnpnpnnnpnppnpnppnpnnnnppppnnnpnpnnpnnpnpnppppppnnppnnpppnnpnpnnnpnnnnnppnnpnnnpnnnppnnnnppppnppnppppnpnpnpnnppnppnnnnnnnnpnppppnppnppnpnnnppnpnnpnnpppnppnppnpppppnnpnpnnpppppnpppnnnpnnnnpnpnnpnnpnpnpnnpnpppnpnnpnnpnppnppnnnnppnnpppnnpnnppnppppppppnpnnppnnppnppnppnnpppnnpnpnn…	5303946	4779	185	802917
2	CHEMBL1688543	IC50 (nM)	=	29300	-1	10	0	0	1	0	t	PF14_0187	XIV	1	glutathione s-transferase, putative	Enzyme	Q8MU52	Plasmodium falciparum	Protein	ND	ND	B	Autocuration	9	IC50 (nM)_Q8MU52_Plasmodium falciparum	CHEMBL1694673	Inhibition of Plasmodium falciparum glutathione S-transferase	CHEMBL1697656	Glutathione S-transferase	0	0.0532664	0.0122901	-1.78275	1.08906	1.01473	-2.83566	-0.237831	-0.242903	0	-0.959003	1076186	CHEMBL1688543	1076186	Oc1cc2C(=O)Oc3c(O)c(O)c(O)c4C(=O)Oc(c1O)c2c34	pnnnnnnnnnnpnnnnnpnnppnnnnppnppnnnpnppppnnnppnppnpnnnppnpppnppnpppnpnpnpppppnpnppnpnnpnpnnppnppnppnpnpnpppnnpnpppnppppnnnpnpnpnpnnnpnppnpnppnpnnnnppppnnnpnpnnpnnpnpnppppppnnppnnpppnnpnpnnnpnnnnnppnnpnnnpnnnppnnnnppppnppnppppnpnpnpnnppnppnnnnnnnnpnppppnppnppnpnnnppnpnnpnnpppnppnppnpppppnnpnpnnpppppnpppnnnpnnnnpnpnnpnnpnpnpnnpnpppnpnnpnnpnppnppnnnnppnnpppnnpnnppnppppppppnpnnppnnppnppnppnnpppnnpnpnn…	5303945	4779	185	802917
3	CHEMBL1688544	IC50 (nM)	=	7000	-1	10	0	0	1	0	t	PF14_0187	XIV	1	glutathione s-transferase, putative	Enzyme	Q8MU52	Plasmodium falciparum	Protein	ND	ND	B	Autocuration	9	IC50 (nM)_Q8MU52_Plasmodium falciparum	CHEMBL1694673	Inhibition of Plasmodium falciparum glutathione S-transferase	CHEMBL1697656	Glutathione S-transferase	0	0.302714	0.433714	-1.78275	1.34419	1.37083	-2.83566	-0.237831	-0.242903	0	-0.959003	1076187	CHEMBL1688544	1076187	Oc1c(O)c2OC(=O)c3c(O)c(O)c(O)c4OC(=O)c(c1O)c2c34	pnnnnnnnnnnpnnnnnpnnppnnnnppnppnnnpnppppnnnppnppnpnnnppnpppnppnpppnpnpnpppppnpnppnpnnpnpnnppnppnppnpnpnpppnnpnpppnppppnnnpnpnpnpnnnpnppnpnppnpnnnnppppnnnpnpnnpnnpnpnppppppnnppnnpppnnpnpnnnpnnnnnppnnpnnnpnnnppnnnnppppnppnppppnpnpnpnnppnppnnnnnnnnpnppppnppnppnpnnnppnpnnpnnpppnppnppnpppppnnpnpnnpppppnpppnnnpnnnnpnpnnpnnpnpnpnnpnpppnpnnpnnpnppnppnnnnppnnpppnnpnnppnppppppppnpnnppnnppnppnppnnpppnnpnpnn…	5303944	4779	185	802917
4	CHEMBL445633	GST activity (mU mg-1)	=	3.7	-1	5.83333	1	1	1.34402e-20	0.666667	v	PF14_0187	XIV	1	glutathione s-transferase, putative	Enzyme	Q8MU52	Plasmodium falciparum K1	Homologous protein	ND	ND	F	Intermediate	8	GST activity (mU mg-1)_Q8MU52_Plasmodium falciparum K1	CHEMBL686170	Effect on glutathione S-transferase (GST) activity of chloroquine-resistant Plasmodium falciparum K1 in culture after 24 hrs treatment at 30 nM conc	CHEMBL1697656	Glutathione S-transferase	0	0	0	1.78275	-1.03734	-0.980458	1.67478	0.141626	0.144718	0	-0.315785	223461	CHEMBL445633	223461	CC1=C(CCCCCC(=O)OCc2cc(NC(=O)CN3CCCCC3)cc(Nc4ccnc5cc(Cl)ccc45)c2)C(=O)c6ccccc6C1=O	pnnnnnnnnnnpnnnnnpnnppnnnnppnppnnnpnppppnnnppnppnpnnnppnpppnppnpppnpnpnpppppnpnppnpnnpnpnnppnppnppnpnpnpppnnpnpppnppppnnnpnpnpnpnnnpnppnpnppnpnnnnppppnnnpnpnnpnnpnpnppppppnnppnnpppnnpnpnnnpnnnnnppnnpnnnpnnnppnnnnppppnppnppppnpnpnpnnppnppnnnnnnnnpnppppnppnppnpnnnppnpnnpnnpppnppnppnpppppnnpnpnnpppppnpppnnnpnnnnpnpnnpnnpnpnpnnpnpppnpnnpnnpnppnppnnnnppnnpppnnpnnppnppppppppnpnnppnnppnppnppnnpppnnpnpnn…	645402	4779	185	802917
5	CHEMBL445633	GST activity (mU mg-1)	=	4.3	-1	5.83333	1	1	1.34402e-20	0.666667	t	PF14_0187	XIV	1	glutathione s-transferase, putative	Enzyme	Q8MU52	Plasmodium falciparum K1	Homologous protein	ND	ND	F	Intermediate	8	GST activity (mU mg-1)_Q8MU52_Plasmodium falciparum K1	CHEMBL686169	Effect on glutathione S-transferase (GST) activity of chloroquine-resistant Plasmodium falciparum K1 in culture after 24 hrs treatment at 150 nM conc	CHEMBL1697656	Glutathione S-transferase	0	0	0	1.78275	-1.03734	-0.980458	1.67478	0.141626	0.144718	0	-0.315785	223461	CHEMBL445633	223461	CC1=C(CCCCCC(=O)OCc2cc(NC(=O)CN3CCCCC3)cc(Nc4ccnc5cc(Cl)ccc45)c2)C(=O)c6ccccc6C1=O	pnnnnnnnnnnpnnnnnpnnppnnnnppnppnnnpnppppnnnppnppnpnnnppnpppnppnpppnpnpnpppppnpnppnpnnpnpnnppnppnppnpnpnpppnnpnpppnppppnnnpnpnpnpnnnpnppnpnppnpnnnnppppnnnpnpnnpnnpnpnppppppnnppnnpppnnpnpnnnpnnnnnppnnpnnnpnnnppnnnnppppnppnppppnpnpnpnnppnppnnnnnnnnpnppppnppnppnpnnnppnpnnpnnpppnppnppnpppppnnpnpnnpppppnpppnnnpnnnnpnpnnpnnpnpnpnnpnpppnpnnpnnpnppnppnnnnppnnpppnnpnnppnppppppppnpnnppnnppnppnppnnpppnnpnpnn…	645403	4779	185	802917
6	CHEMBL445633	GST activity (mU mg-1)	=	9.5	-1	5.83333	0	1	1.34402e-20	0.666667	t	PF14_0187	XIV	1	glutathione s-transferase, putative	Enzyme	Q8MU52	Plasmodium falciparum K1	Homologous protein	ND	ND	F	Intermediate	8	GST activity (mU mg-1)_Q8MU52_Plasmodium falciparum K1	CHEMBL683575	Effect on glutathione S-transferase (GST) activity of chloroquine-resistant Plasmodium falciparum K1 in culture after 24 hrs treatment at 500 nM conc	CHEMBL1697656	Glutathione S-transferase	0	0	0	1.78275	-1.03734	-0.980458	1.67478	0.141626	0.144718	0	-0.315785	223461	CHEMBL445633	223461	CC1=C(CCCCCC(=O)OCc2cc(NC(=O)CN3CCCCC3)cc(Nc4ccnc5cc(Cl)ccc45)c2)C(=O)c6ccccc6C1=O	pnnnnnnnnnnpnnnnnpnnppnnnnppnppnnnpnppppnnnppnppnpnnnppnpppnppnpppnpnpnpppppnpnppnpnnpnpnnppnppnppnpnpnpppnnpnpppnppppnnnpnpnpnpnnnpnppnpnppnpnnnnppppnnnpnpnnpnnpnpnppppppnnppnnpppnnpnpnnnpnnnnnppnnpnnnpnnnppnnnnppppnppnppppnpnpnpnnppnppnnnnnnnnpnppppnppnppnpnnnppnpnnpnnpppnppnppnpppppnnpnpnnpppppnpppnnnpnnnnpnpnnpnnpnpnpnnpnpppnpnnpnnpnppnppnnnnppnnpppnnpnnppnppppppppnpnnppnnppnppnppnnpppnnpnpnn…	645404	4779	185	802917
7	CHEMBL209147	IC50 (nM)	=	11190	-1	10	0	0	1	0	t	PF11_0161	XI	-1	falcipain-2 precursor	Enzyme	Q3HTL5	Plasmodium falciparum	Protein	Peptidase_C1	high	B	Expert	9	IC50 (nM)_Q3HTL5_Plasmodium falciparum	CHEMBL867545	Inhibition of Plasmodium falciparum recombinant FP2B fused with maltose binding protein	CHEMBL3488	Falcipain 2B	0.400005	0.545737	0.141625	0.398008	0.571519	0.150522	0.418257	0.0410985	0.0502183	0	-0.316999	348099	CHEMBL209147	348099	Cc1cc(Cl)ccc1NC(=O)OC[C@H]2N=C(c3ccccc3)c4ccccc4N(CC(=O)N[C@H]5CC(=O)OC5O)C2=O	pnppnnppnnpnnnnnppnpppnnnnnpnppnpnnppppnnnnpnpnppnpnnnpnppnnppnpnpnppppppnnnnpnnpppppnnppnnpppnnppnpnpnnnnpnpppppnppnppnnpnppnpppnnpppnnnpppnpppnnpnnnpnnpnpnnnnppppnpnnpnpnpnpnnnnpnpnnppnpnpppppnpnnpppnnnppnnpnnnnnpppppppnppnppppnpppppnnpnpnnnpnpnpnnnnpnnnpppnnnpnnnpnpppnnnpnpnnpnpnppppnnppnppnnppppnppnnpnnnpnnpnnpnppnpppppnpppnpppppnppnpnnpppnnnnppppnppnpnnppnppnnnnnnppppppnpnnnnnpnnnpnnpppnnppp…	1718396	3042	145	578864
8	CHEMBL210211	IC50 (nM)	=	19310	-1	10	0	0	1	0	v	PF11_0161	XI	-1	falcipain-2 precursor	Enzyme	Q3HTL5	Plasmodium falciparum	Protein	Peptidase_C1	high	B	Expert	9	IC50 (nM)_Q3HTL5_Plasmodium falciparum	CHEMBL867545	Inhibition of Plasmodium falciparum recombinant FP2B fused with maltose binding protein	CHEMBL3488	Falcipain 2B	-0.0371857	-0.141276	-0.0414483	-0.029162	-0.14716	-0.0454815	-0.00891281	0.808379	0.79942	0	-0.316999	348243	CHEMBL210211	348243	OC1OC(=O)C[C@@H]1NC(=O)CN2C(=O)[C@H](COC(=O)Nc3ccc(Cl)cc3C(F)(F)F)N=C(c4ccccc4)c5ccccc25	pnppnnppnnpnnnnnppnpppnnnnnpnppnpnnppppnnnnpnpnppnpnnnpnppnnppnpnpnppppppnnnnpnnpppppnnppnnpppnnppnpnpnnnnpnpppppnppnppnnpnppnpppnnpppnnnpppnpppnnpnnnpnnpnpnnnnppppnpnnpnpnpnpnnnnpnpnnppnpnpppppnpnnpppnnnppnnpnnnnnpppppppnppnppppnpppppnnpnpnnnpnpnpnnnnpnnnpppnnnpnnnpnpppnnnpnpnnpnpnppppnnppnppnnppppnppnnpnnnpnnpnnpnppnpppppnpppnpppppnppnpnnpppnnnnppppnppnpnnppnppnnnnnnppppppnpnnnnnpnnnpnnpppnnppp…	1718394	3042	145	578864
9	CHEMBL207102	IC50 (nM)	=	9530	-1	10	0	0	1	0	t	PF11_0161	XI	-1	falcipain-2 precursor	Enzyme	Q3HTL5	Plasmodium falciparum	Protein	Peptidase_C1	high	B	Expert	9	IC50 (nM)_Q3HTL5_Plasmodium falciparum	CHEMBL867545	Inhibition of Plasmodium falciparum recombinant FP2B fused with maltose binding protein	CHEMBL3488	Falcipain 2B	-0.254403	-0.0402601	-0.013561	-0.249489	-0.0460317	-0.0179012	-0.22924	-0.0106301	-0.013266	0	-0.316999	347861	CHEMBL207102	347861	OC1OC(=O)C[C@@H]1NC(=O)CN2C(=O)[C@@H](COC(=O)Nc3ccc(Cl)cc3)N=C(c4ccccc4)c5ccccc25	pnppnnppnnpnnnnnppnpppnnnnnpnppnpnnppppnnnnpnpnppnpnnnpnppnnppnpnpnppppppnnnnpnnpppppnnppnnpppnnppnpnpnnnnpnpppppnppnppnnpnppnpppnnpppnnnpppnpppnnpnnnpnnpnpnnnnppppnpnnpnpnpnpnnnnpnpnnppnpnpppppnpnnpppnnnppnnpnnnnnpppppppnppnppppnpppppnnpnpnnnpnpnpnnnnpnnnpppnnnpnnnpnpppnnnpnpnnpnpnppppnnppnppnnppppnppnnpnnnpnnpnnpnppnpppppnpppnpppppnppnpnnpppnnnnppppnppnpnnppnppnnnnnnppppppnpnnnnnpnnnpnnpppnnppp…	1718400	3042	145	578864
10	CHEMBL207117	IC50 (nM)	=	14010	-1	10	0	0	1	0	t	PF11_0161	XI	-1	falcipain-2 precursor	Enzyme	Q3HTL5	Plasmodium falciparum	Protein	Peptidase_C1	high	B	Expert	9	IC50 (nM)_Q3HTL5_Plasmodium falciparum	CHEMBL867545	Inhibition of Plasmodium falciparum recombinant FP2B fused with maltose binding protein	CHEMBL3488	Falcipain 2B	0.384016	0.853101	0.13075	0.372635	0.865591	0.139542	0.392884	-0.296027	-0.296471	0	-0.316999	347849	CHEMBL207117	347849	COc1ccc(NC(=O)OC[C@H]2N=C(c3ccccc3)c4ccccc4N(CC(=O)N[C@H]5CC(=O)OC5O)C2=O)cc1	pnppnnppnnpnnnnnppnpppnnnnnpnppnpnnppppnnnnpnpnppnpnnnpnppnnppnpnpnppppppnnnnpnnpppppnnppnnpppnnppnpnpnnnnpnpppppnppnppnnpnppnpppnnpppnnnpppnpppnnpnnnpnnpnpnnnnppppnpnnpnpnpnpnnnnpnpnnppnpnpppppnpnnpppnnnppnnpnnnnnpppppppnppnppppnpppppnnpnpnnnpnpnpnnnnpnnnpppnnnpnnnpnpppnnnpnpnnpnpnppppnnppnppnnppppnppnnpnnnpnnpnnpnppnpppppnpppnpppppnppnpnnpppnnnnppppnppnpnnppnppnnnnnnppppppnpnnnnnpnnnpnnpppnnppp…	1718401	3042	145	578864
11	CHEMBL437308	IC50 (nM)	=	21390	-1	10	0	0	1	0	t	PF11_0161	XI	-1	falcipain-2 precursor	Enzyme	Q3HTL5	Plasmodium falciparum	Protein	Peptidase_C1	high	B	Expert	9	IC50 (nM)_Q3HTL5_Plasmodium falciparum	CHEMBL867545	Inhibition of Plasmodium falciparum recombinant FP2B fused with maltose binding protein	CHEMBL3488	Falcipain 2B	-0.254403	-0.0402601	-0.013561	-0.249489	-0.0460317	-0.0179012	-0.22924	0.560165	0.553145	0	-0.316999	347970	CHEMBL437308	347970	OC1OC(=O)C[C@@H]1NC(=O)CN2C(=O)[C@@H](COC(=O)Nc3c(F)cc(F)cc3Br)N=C(c4ccccc4)c5ccccc25	pnppnnppnnpnnnnnppnpppnnnnnpnppnpnnppppnnnnpnpnppnpnnnpnppnnppnpnpnppppppnnnnpnnpppppnnppnnpppnnppnpnpnnnnpnpppppnppnppnnpnppnpppnnpppnnnpppnpppnnpnnnpnnpnpnnnnppppnpnnpnpnpnpnnnnpnpnnppnpnpppppnpnnpppnnnppnnpnnnnnpppppppnppnppppnpppppnnpnpnnnpnpnpnnnnpnnnpppnnnpnnnpnpppnnnpnpnnpnpnppppnnppnppnnppppnppnnpnnnpnnpnnpnppnpppppnpppnpppppnppnpnnpppnnnnppppnppnpnnppnppnnnnnnppppppnpnnnnnpnnnpnnpppnnppp…	1718397	3042	145	578864
12	CHEMBL423112	IC50 (nM)	=	5000	-1	10	0	0	1	0	v	PF11_0161	XI	-1	falcipain-2 precursor	Enzyme	Q3HTL5	Plasmodium falciparum	Protein	Peptidase_C1	high	B	Expert	9	IC50 (nM)_Q3HTL5_Plasmodium falciparum	CHEMBL867545	Inhibition of Plasmodium falciparum recombinant FP2B fused with maltose binding protein	CHEMBL3488	Falcipain 2B	0.923124	-0.679739	-0.054281	0.892279	-0.671399	-0.0384562	0.912528	-0.296027	-0.296471	0	-0.316999	36040	CHEMBL423112	36040	CC(C)[C@H](NC(=O)OCc1ccccc1)C(=O)NC(Cc2ccccc2)C=O	pnppnnppnnpnnnnnppnpppnnnnnpnppnpnnppppnnnnpnpnppnpnnnpnppnnppnpnpnppppppnnnnpnnpppppnnppnnpppnnppnpnpnnnnpnpppppnppnppnnpnppnpppnnpppnnnpppnpppnnpnnnpnnpnpnnnnppppnpnnpnpnpnpnnnnpnpnnppnpnpppppnpnnpppnnnppnnpnnnnnpppppppnppnppppnpppppnnpnpnnnpnpnpnnnnpnnnpppnnnpnnnpnpppnnnpnpnnpnpnppppnnppnppnnppppnppnnpnnnpnnpnnpnppnpppppnpppnpppppnppnpnnpppnnnnppppnppnpnnppnppnnnnnnppppppnpnnnnnpnnnpnnpppnnppp…	1718393	3042	145	578864
13	CHEMBL377557	IC50 (nM)	=	19790	-1	10	0	0	1	0	t	PF11_0161	XI	-1	falcipain-2 precursor	Enzyme	Q3HTL5	Plasmodium falciparum	Protein	Peptidase_C1	high	B	Expert	9	IC50 (nM)_Q3HTL5_Plasmodium falciparum	CHEMBL867545	Inhibition of Plasmodium falciparum recombinant FP2B fused with maltose binding protein	CHEMBL3488	Falcipain 2B	-0.254403	-0.0402601	-0.013561	-0.249489	-0.0460317	-0.0179012	-0.22924	-0.296027	-0.296471	0	-0.316999	347919	CHEMBL377557	347919	OC1OC(=O)C[C@@H]1NC(=O)CN2C(=O)[C@@H](COC(=O)Nc3ccccc3)N=C(c4ccccc4)c5ccccc25	pnppnnppnnpnnnnnppnpppnnnnnpnppnpnnppppnnnnpnpnppnpnnnpnppnnppnpnpnppppppnnnnpnnpppppnnppnnpppnnppnpnpnnnnpnpppppnppnppnnpnppnpppnnpppnnnpppnpppnnpnnnpnnpnpnnnnppppnpnnpnpnpnpnnnnpnpnnppnpnpppppnpnnpppnnnppnnpnnnnnpppppppnppnppppnpppppnnpnpnnnpnpnpnnnnpnnnpppnnnpnnnpnpppnnnpnpnnpnpnppppnnppnppnnppppnppnnpnnnpnnpnnpnppnpppppnpppnpppppnppnpnnpppnnnnppppnppnpnnppnppnnnnnnppppppnpnnnnnpnnnpnnpppnnppp…	1718365	3042	145	578864
14	CHEMBL377886	IC50 (nM)	=	17940	-1	10	0	0	1	0	t	PF11_0161	XI	-1	falcipain-2 precursor	Enzyme	Q3HTL5	Plasmodium falciparum	Protein	Peptidase_C1	high	B	Expert	9	IC50 (nM)_Q3HTL5_Plasmodium falciparum	CHEMBL867545	Inhibition of Plasmodium falciparum recombinant FP2B fused with maltose binding protein	CHEMBL3488	Falcipain 2B	-0.360759	-0.235246	-0.0673925	-0.357152	-0.241234	-0.0711381	-0.336903	-0.296027	-0.296471	0	-0.316999	347887	CHEMBL377886	347887	OC1OC(=O)C[C@@H]1NC(=O)CN2C(=O)[C@@H](COC(=O)Nc3cccc4ccccc34)N=C(c5ccccc5)c6ccccc26	pnppnnppnnpnnnnnppnpppnnnnnpnppnpnnppppnnnnpnpnppnpnnnpnppnnppnpnpnppppppnnnnpnnpppppnnppnnpppnnppnpnpnnnnpnpppppnppnppnnpnppnpppnnpppnnnpppnpppnnpnnnpnnpnpnnnnppppnpnnpnpnpnpnnnnpnpnnppnpnpppppnpnnpppnnnppnnpnnnnnpppppppnppnppppnpppppnnpnpnnnpnpnpnnnnpnnnpppnnnpnnnpnpppnnnpnpnnpnpnppppnnppnppnnppppnppnnpnnnpnnpnnpnppnpppppnpppnpppppnppnpnnpppnnnnppppnppnpnnppnppnnnnnnppppppnpnnnnnpnnnpnnpppnnppp…	1718402	3042	145	578864
15	CHEMBL378223	IC50 (nM)	=	25900	-1	10	0	0	1	0	t	PF11_0161	XI	-1	falcipain-2 precursor	Enzyme	Q3HTL5	Plasmodium falciparum	Protein	Peptidase_C1	high	B	Expert	9	IC50 (nM)_Q3HTL5_Plasmodium falciparum	CHEMBL867545	Inhibition of Plasmodium falciparum recombinant FP2B fused with maltose binding protein	CHEMBL3488	Falcipain 2B	-0.0371857	-0.141276	-0.0414483	-0.029162	-0.14716	-0.0454815	-0.00891281	0.808379	0.79942	0	-0.316999	348100	CHEMBL378223	348100	OC1OC(=O)C[C@@H]1NC(=O)CN2C(=O)[C@@H](COC(=O)Nc3ccc(Cl)cc3C(F)(F)F)N=C(c4ccccc4)c5ccccc25	pnppnnppnnpnnnnnppnpppnnnnnpnppnpnnppppnnnnpnpnppnpnnnpnppnnppnpnpnppppppnnnnpnnpppppnnppnnpppnnppnpnpnnnnpnpppppnppnppnnpnppnpppnnpppnnnpppnpppnnpnnnpnnpnpnnnnppppnpnnpnpnpnpnnnnpnpnnppnpnpppppnpnnpppnnnppnnpnnnnnpppppppnppnppppnpppppnnpnpnnnpnpnpnnnnpnnnpppnnnpnnnpnpppnnnpnpnnpnpnppppnnppnppnnppppnppnnpnnnpnnpnnpnppnpppppnpppnpppppnppnpnnpppnnnnppppnppnpnnppnppnnnnnnppppppnpnnnnnpnnnpnnpppnnppp…	1718395	3042	145	578864
16	CHEMBL378475	IC50 (nM)	=	11950	-1	10	0	0	1	0	v	PF11_0161	XI	-1	falcipain-2 precursor	Enzyme	Q3HTL5	Plasmodium falciparum	Protein	Peptidase_C1	high	B	Expert	9	IC50 (nM)_Q3HTL5_Plasmodium falciparum	CHEMBL867545	Inhibition of Plasmodium falciparum recombinant FP2B fused with maltose binding protein	CHEMBL3488	Falcipain 2B	-0.254403	-0.0402601	-0.013561	-0.249489	-0.0460317	-0.0179012	-0.22924	-0.0106301	-0.013266	0	-0.316999	347992	CHEMBL378475	347992	OC1OC(=O)C[C@@H]1NC(=O)CN2C(=O)[C@@H](COC(=O)Nc3ccc(F)cc3)N=C(c4ccccc4)c5ccccc25	pnppnnppnnpnnnnnppnpppnnnnnpnppnpnnppppnnnnpnpnppnpnnnpnppnnppnpnpnppppppnnnnpnnpppppnnppnnpppnnppnpnpnnnnpnpppppnppnppnnpnppnpppnnpppnnnpppnpppnnpnnnpnnpnpnnnnppppnpnnpnpnpnpnnnnpnpnnppnpnpppppnpnnpppnnnppnnpnnnnnpppppppnppnppppnpppppnnpnpnnnpnpnpnnnnpnnnpppnnnpnnnpnpppnnnpnpnnpnpnppppnnppnppnnppppnppnnpnnnpnnpnnpnppnpppppnpppnpppppnppnpnnpppnnnnppppnppnpnnppnppnnnnnnppppppnpnnnnnpnnnpnnpppnnppp…	1718399	3042	145	578864
17	CHEMBL382121	IC50 (nM)	=	14700	-1	10	0	0	1	0	t	PF11_0161	XI	-1	falcipain-2 precursor	Enzyme	Q3HTL5	Plasmodium falciparum	Protein	Peptidase_C1	high	B	Expert	9	IC50 (nM)_Q3HTL5_Plasmodium falciparum	CHEMBL867545	Inhibition of Plasmodium falciparum recombinant FP2B fused with maltose binding protein	CHEMBL3488	Falcipain 2B	-0.254403	-0.0402601	-0.013561	-0.249489	-0.0460317	-0.0179012	-0.22924	0.274767	0.269939	0	-0.316999	347969	CHEMBL382121	347969	OC1OC(=O)C[C@@H]1NC(=O)CN2C(=O)[C@@H](COC(=O)Nc3ccc(F)cc3F)N=C(c4ccccc4)c5ccccc25	pnppnnppnnpnnnnnppnpppnnnnnpnppnpnnppppnnnnpnpnppnpnnnpnppnnppnpnpnppppppnnnnpnnpppppnnppnnpppnnppnpnpnnnnpnpppppnppnppnnpnppnpppnnpppnnnpppnpppnnpnnnpnnpnpnnnnppppnpnnpnpnpnpnnnnpnpnnppnpnpppppnpnnpppnnnppnnpnnnnnpppppppnppnppppnpppppnnpnpnnnpnpnpnnnnpnnnpppnnnpnnnpnpppnnnpnpnnpnpnppppnnppnppnnppppnppnnpnnnpnnpnnpnppnpppppnpppnpppppnppnpnnpppnnnnppppnppnpnnppnppnnnnnnppppppnpnnnnnpnnnpnnpppnnppp…	1718398	3042	145	578864
18	CHEMBL224801	IC50 (nM)	=	4900	-1	10	0	0	1	0	t	PFB0325c	II	-1	cysteine protease, putative	Enzyme	Q9NBA7	Plasmodium falciparum	Protein	Peptidase_C1	high	B	Intermediate	9	IC50 (nM)_Q9NBA7_Plasmodium falciparum	CHEMBL919605	Inhibition of Plasmodium falciparum recombinant falcipain-3	CHEMBL4510	Cysteine protease falcipain-3	-1.45624	-0.455243	0.515212	-1.44011	-0.451473	0.467633	-1.54962	-0.347898	-0.352735	-0.392904	0.00730021	373650	CHEMBL224801	373650	OC(=O)c1ccccc1N\N=C\c2ccc(\C=N\Nc3ccccc3C(=O)O)cc2	pnnnnnnnnnnpppnnnnnnnnpppnppnnpnpnnnppnpnnnnnpnnppnppppnppppnnpnnnpnnnnnnnnnpnpnppnpppnnpnnnnppnnpnpnnpnnnppppnppnpnppnppppnpnnppnpnnpnppnppnnpnnpnpnnpnpppppnpnpnnpnpnnpnppnnppnppnpnnnnpppnnpnpppnpppnnnpnnnppnnppppppppppppn	1841117	226	69	290168
19	CHEMBL224803	IC50 (nM)	=	5400	-1	10	0	0	1	0	t	PFB0325c	II	-1	cysteine protease, putative	Enzyme	Q9NBA7	Plasmodium falciparum	Protein	Peptidase_C1	high	B	Intermediate	9	IC50 (nM)_Q9NBA7_Plasmodium falciparum	CHEMBL919605	Inhibition of Plasmodium falciparum recombinant falcipain-3	CHEMBL4510	Cysteine protease falcipain-3	-1.1282	0.350235	-0.619901	-1.14434	0.300846	-0.61252	-1.25385	-0.347898	-0.352735	-0.392904	0.00730021	373715	CHEMBL224803	373715	O=C(CSc1nnnn1c2ccccc2)Nc3ccc(cc3)n4cnnn4	pnnnnnnnnnnpppnnnnnnnnpppnppnnpnpnnnppnpnnnnnpnnppnppppnppppnnpnnnpnnnnnnnnnpnpnppnpppnnpnnnnppnnpnpnnpnnnppppnppnpnppnppppnpnnppnpnnpnppnppnnpnnpnpnnpnpppppnpnpnnpnpnnpnppnnppnppnpnnnnpppnnpnpppnpppnnnpnnnppnnppppppppppppn	1841159	226	69	290168
20	CHEMBL224858	IC50 (nM)	=	29600	-1	10	0	0	1	0	v	PFB0325c	II	-1	cysteine protease, putative	Enzyme	Q9NBA7	Plasmodium falciparum	Protein	Peptidase_C1	high	B	Intermediate	9	IC50 (nM)_Q9NBA7_Plasmodium falciparum	CHEMBL919605	Inhibition of Plasmodium falciparum recombinant falcipain-3	CHEMBL4510	Cysteine protease falcipain-3	1.78096	0.441427	-0.915668	1.80821	0.460572	-0.936145	1.69871	-0.347898	-0.352735	-0.392904	0.00730021	373716	CHEMBL224858	373716	CCCS(=O)(=O)N1CCN(CC1)S(=O)(=O)c2ccc3ccccc3c2	pnnnnnnnnnnpppnnnnnnnnpppnppnnpnpnnnppnpnnnnnpnnppnppppnppppnnpnnnpnnnnnnnnnpnpnppnpppnnpnnnnppnnpnpnnpnnnppppnppnpnppnppppnpnnppnpnnpnppnppnnpnnpnpnnpnpppppnpnpnnpnpnnpnppnnppnppnpnnnnpppnnpnpppnpppnnnpnnnppnnppppppppppppn	1841158	226	69	290168
21	CHEMBL224915	IC50 (nM)	>	50000	-1	10	0	0	1	0	t	PFB0325c	II	-1	cysteine protease, putative	Enzyme	Q9NBA7	Plasmodium falciparum	Protein	ND	ND	B	Intermediate	9	IC50 (nM)_Q9NBA7_Plasmodium falciparum	CHEMBL919605	Inhibition of Plasmodium falciparum recombinant falcipain-3	CHEMBL4510	Cysteine protease falcipain-3	-1.13422	-0.360074	-0.316151	-1.14035	-0.377303	-0.295762	-1.80862	-0.250543	-0.255101	-0.392904	0.0150877	373748	CHEMBL224915	373748	O=C(Cn1nnc(n1)c2ccccc2)N\N=C\3/C(=O)Nc4ccccc34	pnnnnnnnnnnpppnnnnnnnnpppnppnnpnpnnnppnpnnnnnpnnppnppppnppppnnpnnnpnnnnnnnnnpnpnppnpppnnpnnnnppnnpnpnnpnnnppppnppnpnppnppppnpnnppnpnnpnppnppnnpnnpnpnnpnpppppnpnpnnpnpnnpnppnnppnppnpnnnnpppnnpnpppnpppnnnpnnnppnnppppppppppppn	1841152	226	69	290168
22	CHEMBL224916	IC50 (nM)	>	50000	-1	10	0	0	1	0	t	PFB0325c	II	-1	cysteine protease, putative	Enzyme	Q9NBA7	Plasmodium falciparum	Protein	ND	ND	B	Intermediate	9	IC50 (nM)_Q9NBA7_Plasmodium falciparum	CHEMBL919605	Inhibition of Plasmodium falciparum recombinant falcipain-3	CHEMBL4510	Cysteine protease falcipain-3	-1.06232	0.680955	0.625897	-1.05472	0.661574	0.632096	-1.72299	-0.250543	-0.255101	-0.392904	0.0150877	373749	CHEMBL224916	373749	Oc1ccc(\C=N/NC(=O)Cc2nnc(NC(=O)c3ccccc3)s2)cc1O	pnnnnnnnnnnpppnnnnnnnnpppnppnnpnpnnnppnpnnnnnpnnppnppppnppppnnpnnnpnnnnnnnnnpnpnppnpppnnpnnnnppnnpnpnnpnnnppppnppnpnppnppppnpnnppnpnnpnppnppnnpnnpnpnnpnpppppnpnpnnpnpnnpnppnnppnppnpnnnnpppnnpnpppnpppnnnpnnnppnnppppppppppppn	1841151	226	69	290168
23	CHEMBL221471	IC50 (nM)	>	50000	-1	10	0	0	1	0	t	PFB0325c	II	-1	cysteine protease, putative	Enzyme	Q9NBA7	Plasmodium falciparum	Protein	ND	ND	B	Intermediate	9	IC50 (nM)_Q9NBA7_Plasmodium falciparum	CHEMBL919605	Inhibition of Plasmodium falciparum recombinant falcipain-3	CHEMBL4510	Cysteine protease falcipain-3	-0.650294	0.36852	1.06517	-0.647775	0.360183	1.07453	-1.31604	-0.250543	-0.255101	-0.392904	0.0150877	373777	CHEMBL221471	373777	OC[C@@H](O)\C=N\Nc1nc(Nc2ccccc2)nc(Nc3ccccc3)n1	pnnnnnnnnnnpppnnnnnnnnpppnppnnpnpnnnppnpnnnnnpnnppnppppnppppnnpnnnpnnnnnnnnnpnpnppnpppnnpnnnnppnnpnpnnpnnnppppnppnpnppnppppnpnnppnpnnpnppnppnnpnnpnpnnpnpppppnpnpnnpnpnnpnppnnppnppnpnnnnpppnnpnpppnpppnnnpnnnppnnppppppppppppn	1841146	226	69	290168
24	CHEMBL221833	IC50 (nM)	=	5400	-1	10	0	0	1	0	v	PFB0325c	II	-1	cysteine protease, putative	Enzyme	Q9NBA7	Plasmodium falciparum	Protein	Peptidase_C1	high	B	Intermediate	9	IC50 (nM)_Q9NBA7_Plasmodium falciparum	CHEMBL919605	Inhibition of Plasmodium falciparum recombinant falcipain-3	CHEMBL4510	Cysteine protease falcipain-3	-0.0299708	-0.405696	0.501326	-0.0231146	-0.384411	0.501164	-0.132622	0.124434	0.136415	-0.392904	0.00730021	373691	CHEMBL221833	373691	Cc1cccc(NC(=O)CCC(=O)N\N=C\c2cc(Cl)ccc2O)c1	pnnnnnnnnnnpppnnnnnnnnpppnppnnpnpnnnppnpnnnnnpnnppnppppnppppnnpnnnpnnnnnnnnnpnpnppnpppnnpnnnnppnnpnpnnpnnnppppnppnpnppnppppnpnnppnpnnpnppnppnnpnnpnpnnpnpppppnpnpnnpnpnnpnppnnppnppnpnnnnpppnnpnpppnpppnnnpnnnppnnppppppppppppn	1841160	226	69	290168
25	CHEMBL221991	IC50 (nM)	=	11800	-1	10	0	0	1	0	t	PFB0325c	II	-1	cysteine protease, putative	Enzyme	Q9NBA7	Plasmodium falciparum	Protein	Peptidase_C1	high	B	Intermediate	9	IC50 (nM)_Q9NBA7_Plasmodium falciparum	CHEMBL919605	Inhibition of Plasmodium falciparum recombinant falcipain-3	CHEMBL4510	Cysteine protease falcipain-3	-0.586208	-0.648139	-0.364018	-0.612634	-0.680686	-0.36318	-0.722141	-0.347898	-0.352735	-0.392904	0.00730021	373869	CHEMBL221991	373869	O=C(NCc1oc(\C=C/2\SC3=NCCN3C2=O)cc1)C(=O)Nc4ccccc4	pnnnnnnnnnnpppnnnnnnnnpppnppnnpnpnnnppnpnnnnnpnnppnppppnppppnnpnnnpnnnnnnnnnpnpnppnpppnnpnnnnppnnpnpnnpnnnppppnppnpnppnppppnpnnppnpnnpnppnppnnpnnpnpnnpnpppppnpnpnnpnpnnpnppnnppnppnpnnnnpppnnpnpppnpppnnnpnnnppnnppppppppppppn	1841162	226	69	290168
26	CHEMBL222270	IC50 (nM)	>	50000	-1	10	0	0	1	0	t	PFB0325c	II	-1	cysteine protease, putative	Enzyme	Q9NBA7	Plasmodium falciparum	Protein	ND	ND	B	Intermediate	9	IC50 (nM)_Q9NBA7_Plasmodium falciparum	CHEMBL919605	Inhibition of Plasmodium falciparum recombinant falcipain-3	CHEMBL4510	Cysteine protease falcipain-3	-0.472267	-0.634308	-0.316151	-0.540833	-0.666712	-0.288066	-1.2091	-0.250543	-0.255101	-0.392904	0.0150877	373742	CHEMBL222270	373742	O=C(CNC(=O)[C@@H]1COc2ccccc2O1)N\N=C\c3cccs3	pnnnnnnnnnnpppnnnnnnnnpppnppnnpnpnnnppnpnnnnnpnnppnppppnppppnnpnnnpnnnnnnnnnpnpnppnpppnnpnnnnppnnpnpnnpnnnppppnppnpnppnppppnpnnppnpnnpnppnppnnpnnpnpnnpnpppppnpnpnnpnpnnpnppnnppnppnpnnnnpppnnpnpppnpppnnnpnnnppnnppppppppppppn	1841153	226	69	290168
27	CHEMBL222322	IC50 (nM)	=	13900	-1	10	0	0	1	0	t	PFB0325c	II	-1	cysteine protease, putative	Enzyme	Q9NBA7	Plasmodium falciparum	Protein	Peptidase_C1	high	B	Intermediate	9	IC50 (nM)_Q9NBA7_Plasmodium falciparum	CHEMBL919605	Inhibition of Plasmodium falciparum recombinant falcipain-3	CHEMBL4510	Cysteine protease falcipain-3	-0.533477	0.432813	0.0399891	-0.484452	0.482552	-0.000750002	-0.593959	-0.347898	-0.352735	-0.392904	0.00730021	373860	CHEMBL222322	373860	C\C(=N/NS(=O)(=O)c1ccc(C)cc1)\C2=C(O)c3ccccc3OC2=O	pnnnnnnnnnnpppnnnnnnnnpppnppnnpnpnnnppnpnnnnnpnnppnppppnppppnnpnnnpnnnnnnnnnpnpnppnpppnnpnnnnppnnpnpnnpnnnppppnppnpnppnppppnpnnppnpnnpnppnppnnpnnpnpnnpnpppppnpnpnnpnpnnpnppnnppnppnpnnnnpppnnpnpppnpppnnnpnnnppnnppppppppppppn	1841165	226	69	290168
28	CHEMBL222325	IC50 (nM)	=	5800	-1	10	0	0	1	0	v	PFB0325c	II	-1	cysteine protease, putative	Enzyme	Q9NBA7	Plasmodium falciparum	Protein	Peptidase_C1	high	B	Intermediate	9	IC50 (nM)_Q9NBA7_Plasmodium falciparum	CHEMBL919605	Inhibition of Plasmodium falciparum recombinant falcipain-3	CHEMBL4510	Cysteine protease falcipain-3	-1.45624	-1.08186	0.508892	-1.44011	-1.0916	0.508804	-1.54962	-0.347898	-0.352735	-0.392904	0.00730021	373861	CHEMBL222325	373861	Oc1cccc(\C=N/c2cccc3c(cccc23)\N=C\c4cccc(O)c4O)c1O	pnnnnnnnnnnpppnnnnnnnnpppnppnnpnpnnnppnpnnnnnpnnppnppppnppppnnpnnnpnnnnnnnnnpnpnppnpppnnpnnnnppnnpnpnnpnnnppppnppnpnppnppppnpnnppnpnnpnppnppnnpnnpnpnnpnpppppnpnpnnpnpnnpnppnnppnppnpnnnnpppnnpnpppnpppnnnpnnnppnnppppppppppppn	1841164	226	69	290168
29	CHEMBL222706	IC50 (nM)	>	50000	-1	10	0	0	1	0	t	PFB0325c	II	-1	cysteine protease, putative	Enzyme	Q9NBA7	Plasmodium falciparum	Protein	ND	ND	B	Intermediate	9	IC50 (nM)_Q9NBA7_Plasmodium falciparum	CHEMBL919605	Inhibition of Plasmodium falciparum recombinant falcipain-3	CHEMBL4510	Cysteine protease falcipain-3	1.24073	0.209307	0.599241	1.21098	0.201248	0.601755	0.542714	-0.250543	-0.255101	-0.392904	0.0150877	373757	CHEMBL222706	373757	OC[C@H](O)\C=N\Nc1nc(Nc2ccccc2)nc(n1)N3CCCCC3	pnnnnnnnnnnpppnnnnnnnnpppnppnnpnpnnnppnpnnnnnpnnppnppppnppppnnpnnnpnnnnnnnnnpnpnppnpppnnpnnnnppnnpnpnnpnnnppppnppnpnppnppppnpnnppnpnnpnppnppnnpnnpnpnnpnpppppnpnpnnpnpnnpnppnnppnppnpnnnnpppnnpnpppnpppnnnpnnnppnnppppppppppppn	1841149	226	69	290168
30	CHEMBL222707	IC50 (nM)	>	50000	-1	10	0	0	1	0	t	PFB0325c	II	-1	cysteine protease, putative	Enzyme	Q9NBA7	Plasmodium falciparum	Protein	ND	ND	B	Intermediate	9	IC50 (nM)_Q9NBA7_Plasmodium falciparum	CHEMBL919605	Inhibition of Plasmodium falciparum recombinant falcipain-3	CHEMBL4510	Cysteine protease falcipain-3	0.685797	-0.0451772	0.156495	0.704218	-0.0306434	0.139983	0.0359494	-0.250543	-0.255101	-0.392904	0.0150877	373770	CHEMBL222707	373770	CCCc1cc(O)nc(SCC(=O)Nc2ccccc2)n1	pnnnnnnnnnnpppnnnnnnnnpppnppnnpnpnnnppnpnnnnnpnnppnppppnppppnnpnnnpnnnnnnnnnpnpnppnpppnnpnnnnppnnpnpnnpnnnppppnppnpnppnppppnpnnppnpnnpnppnppnnpnnpnpnnpnpppppnpnpnnpnpnnpnppnnppnppnpnnnnpppnnpnpppnpppnnnpnnnppnnppppppppppppn	1841148	226	69	290168
31	CHEMBL222708	IC50 (nM)	>	50000	-1	10	0	0	1	0	t	PFB0325c	II	-1	cysteine protease, putative	Enzyme	Q9NBA7	Plasmodium falciparum	Protein	ND	ND	B	Intermediate	9	IC50 (nM)_Q9NBA7_Plasmodium falciparum	CHEMBL919605	Inhibition of Plasmodium falciparum recombinant falcipain-3	CHEMBL4510	Cysteine protease falcipain-3	-1.03351	-0.299143	0.308353	-1.0321	-0.311416	0.327117	-1.70037	-0.250543	-0.255101	-0.392904	0.0150877	373771	CHEMBL222708	373771	Oc1ccc(\C=N\NC(=O)CSc2ccc3ccccc3n2)c(O)c1	pnnnnnnnnnnpppnnnnnnnnpppnppnnpnpnnnppnpnnnnnpnnppnppppnppppnnpnnnpnnnnnnnnnpnpnppnpppnnpnnnnppnnpnpnnpnnnppppnppnpnppnppppnpnnppnpnnpnppnppnnpnnpnpnnpnpppppnpnpnnpnpnnpnppnnppnppnpnnnnpppnnpnpppnpppnnnpnnnppnnppppppppppppn	1841147	226	69	290168
32	CHEMBL222709	IC50 (nM)	>	50000	-1	10	0	0	1	0	v	PFB0325c	II	-1	cysteine protease, putative	Enzyme	Q9NBA7	Plasmodium falciparum	Protein	ND	ND	B	Intermediate	9	IC50 (nM)_Q9NBA7_Plasmodium falciparum	CHEMBL919605	Inhibition of Plasmodium falciparum recombinant falcipain-3	CHEMBL4510	Cysteine protease falcipain-3	-1.45624	-0.0316857	0.634735	-1.44011	-0.0491065	0.668816	-2.10838	-0.250543	-0.255101	-0.392904	0.0150877	373778	CHEMBL222709	373778	Oc1cccc(NC(=O)c2cccc(c2)S(=O)(=O)Nc3cccc(O)c3)c1	pnnnnnnnnnnpppnnnnnnnnpppnppnnpnpnnnppnpnnnnnpnnppnppppnppppnnpnnnpnnnnnnnnnpnpnppnpppnnpnnnnppnnpnpnnpnnnppppnppnpnppnppppnpnnppnpnnpnppnppnnpnnpnpnnpnpppppnpnpnnpnpnnpnppnnppnppnpnnnnpppnnpnpppnpppnnnpnnnppnnppppppppppppn	1841145	226	69	290168
33	CHEMBL222870	IC50 (nM)	=	7500	-1	10	0	0	1	0	t	PFB0325c	II	-1	cysteine protease, putative	Enzyme	Q9NBA7	Plasmodium falciparum	Protein	Peptidase_C1	high	B	Intermediate	9	IC50 (nM)_Q9NBA7_Plasmodium falciparum	CHEMBL919605	Inhibition of Plasmodium falciparum recombinant falcipain-3	CHEMBL4510	Cysteine protease falcipain-3	-1.45624	-0.807402	0.660911	-1.44011	-0.817885	0.691284	-1.54962	0.0462468	0.0499244	-0.392904	0.00730021	373850	CHEMBL222870	373850	Oc1ccc(\C=N\c2ccc(\N=C\c3ccc(O)cc3O)c(Cl)c2)c(O)c1	pnnnnnnnnnnpppnnnnnnnnpppnppnnpnpnnnppnpnnnnnpnnppnppppnppppnnpnnnpnnnnnnnnnpnpnppnpppnnpnnnnppnnpnpnnpnnnppppnppnpnppnppppnpnnppnpnnpnppnppnnpnnpnpnnpnpppppnpnpnnpnpnnpnppnnppnppnpnnnnpppnnpnpppnpppnnnpnnnppnnppppppppppppn	1841167	226	69	290168
34	CHEMBL222871	IC50 (nM)	=	27800	-1	10	0	0	1	0	t	PFB0325c	II	-1	cysteine protease, putative	Enzyme	Q9NBA7	Plasmodium falciparum	Protein	Peptidase_C1	high	B	Intermediate	9	IC50 (nM)_Q9NBA7_Plasmodium falciparum	CHEMBL919605	Inhibition of Plasmodium falciparum recombinant falcipain-3	CHEMBL4510	Cysteine protease falcipain-3	-1.45624	-0.338335	0.514589	-1.44011	-0.353648	0.516545	-1.54962	-0.347898	-0.352735	-0.392904	0.00730021	373851	CHEMBL222871	373851	Oc1ccccc1C(=O)N\N=C\c2ccc(\C=N\NC(=O)c3ccccc3O)cc2	pnnnnnnnnnnpppnnnnnnnnpppnppnnpnpnnnppnpnnnnnpnnppnppppnppppnnpnnnpnnnnnnnnnpnpnppnpppnnpnnnnppnnpnpnnpnnnppppnppnpnppnppppnpnnppnpnnpnppnppnnpnnpnpnnpnpppppnpnpnnpnpnnpnppnnppnppnpnnnnpppnnpnpppnpppnnnpnnnppnnppppppppppppn	1841166	226	69	290168
35	CHEMBL203649	IC50 (nM)	=	37700	-1	10	0	0	1	0	t	PFB0325c	II	-1	cysteine protease, putative	Enzyme	Q9NBA7	Plasmodium falciparum	Protein	Peptidase_C1	high	B	Expert	9	IC50 (nM)_Q9NBA7_Plasmodium falciparum	CHEMBL862348	Inhibition of falcipain3	CHEMBL4510	Cysteine protease falcipain-3	0.647444	-0.102707	-0.915668	0.574401	-0.15966	-0.936145	0.0728859	-0.296027	-0.296471	-0.392904	0.387443	340263	CHEMBL203649	340263	O=S(=O)(N1CCOCC1)c2ccc(s2)c3ccc(s3)S(=O)(=O)N4CCOCC4	pnnnnnnnnnnpppnnnnnnnnpppnppnnpnpnnnppnpnnnnnpnnppnppppnppppnnpnnnpnnnnnnnnnpnpnppnpppnnpnnnnppnnpnpnnpnnnppppnppnpnppnppppnpnnppnpnnpnppnppnnpnnpnpnnpnpppppnpnpnnpnpnnpnppnnppnppnpnnnnpppnnpnpppnpppnnnpnnnppnnppppppppppppn	1688171	226	69	290168
36	CHEMBL203801	IC50 (nM)	>	50000	-1	10	0	0	0.999998	0	v	PFB0325c	II	-1	cysteine protease, putative	Enzyme	Q9NBA7	Plasmodium falciparum	Protein	ND	ND	B	Expert	9	IC50 (nM)_Q9NBA7_Plasmodium falciparum	CHEMBL862348	Inhibition of falcipain3	CHEMBL4510	Cysteine protease falcipain-3	-0.299527	0.211902	0.233229	-0.291212	0.239032	0.229875	-2.33393	-0.282197	-0.286546	-0.392904	0.232831	340043	CHEMBL203801	340043	Cc1cccc(NC(=O)Cn2c(O)c(N=NC(=O)C(=O)NCc3ccccc3)c4ccccc24)c1	pnnnnnnnnnnpppnnnnnnnnpppnppnnpnpnnnppnpnnnnnpnnppnppppnppppnnpnnnpnnnnnnnnnpnpnppnpppnnpnnnnppnnpnpnnpnnnppppnppnpnppnppppnpnnppnpnnpnppnppnnpnnpnpnnpnpppppnpnpnnpnpnnpnppnnppnppnpnnnnpppnnpnpppnpppnnnpnnnppnnppppppppppppn	1688164	226	69	290168
37	CHEMBL203802	IC50 (nM)	>	50000	-1	10	0	0	0.999998	0	t	PFB0325c	II	-1	cysteine protease, putative	Enzyme	Q9NBA7	Plasmodium falciparum	Protein	ND	ND	B	Expert	9	IC50 (nM)_Q9NBA7_Plasmodium falciparum	CHEMBL862348	Inhibition of falcipain3	CHEMBL4510	Cysteine protease falcipain-3	-0.0723296	1.8161	-0.459563	-0.0717949	1.86027	-0.470755	-2.11451	-0.282197	-0.286546	-0.392904	0.232831	340044	CHEMBL203802	340044	CN(C)S(=O)(=O)c1ccc(C)c(NS(=O)(=O)c2ccc(s2)c3ccon3)c1	pnnnnnnnnnnpppnnnnnnnnpppnppnnpnpnnnppnpnnnnnpnnppnppppnppppnnpnnnpnnnnnnnnnpnpnppnpppnnpnnnnppnnpnpnnpnnnppppnppnpnppnppppnpnnppnpnnpnppnppnnpnnpnpnnpnpppppnpnpnnpnpnnpnppnnppnppnpnnnnpppnnpnpppnpppnnnpnnnppnnppppppppppppn	1688163	226	69	290168
38	CHEMBL203823	IC50 (nM)	>	50000	-1	10	0	0	0.999997	0	t	PFB0325c	II	-1	cysteine protease, putative	Enzyme	Q9NBA7	Plasmodium falciparum	Protein	ND	ND	B	Expert	9	IC50 (nM)_Q9NBA7_Plasmodium falciparum	CHEMBL862348	Inhibition of falcipain3	CHEMBL4510	Cysteine protease falcipain-3	1.88699	0.5626	0.0405884	1.90679	0.580519	0.0237418	-0.135928	-0.282197	-0.286546	-0.392904	0.232831	339904	CHEMBL203823	339904	CCCc1cc(O)nc(SCC(=O)NCCSCc2occc2)n1	pnnnnnnnnnnpppnnnnnnnnpppnppnnpnpnnnppnpnnnnnpnnppnppppnppppnnpnnnpnnnnnnnnnpnpnppnpppnnpnnnnppnnpnpnnpnnnppppnppnpnppnppppnpnnppnpnnpnppnppnnpnnpnpnnpnpppppnpnpnnpnpnnpnppnnppnppnpnnnnpppnnpnpppnpppnnnpnnnppnnppppppppppppn	1688161	226	69	290168
39	CHEMBL203856	IC50 (nM)	>	50000	-1	10	0	0	0.999998	0	t	PFB0325c	II	-1	cysteine protease, putative	Enzyme	Q9NBA7	Plasmodium falciparum	Protein	ND	ND	B	Expert	9	IC50 (nM)_Q9NBA7_Plasmodium falciparum	CHEMBL862348	Inhibition of falcipain3	CHEMBL4510	Cysteine protease falcipain-3	0.751949	0.422081	-0.157869	0.833288	0.464177	-0.191504	-1.20943	-0.282197	-0.286546	-0.392904	0.232831	339915	CHEMBL203856	339915	Cn1c(O)c(N=NC(=O)CCCCC(=O)N=Nc2c(O)n(C)c3ccccc23)c4ccccc14	pnnnnnnnnnnpppnnnnnnnnpppnppnnpnpnnnppnpnnnnnpnnppnppppnppppnnpnnnpnnnnnnnnnpnpnppnpppnnpnnnnppnnpnpnnpnnnppppnppnpnppnppppnpnnppnpnnpnppnppnnpnnpnpnnpnpppppnpnpnnpnpnnpnppnnppnppnpnnnnpppnnpnpppnpppnnnpnnnppnnppppppppppppn	1688160	226	69	290168
40	CHEMBL204035	IC50 (nM)	=	38500	-1	10	0	0	1	0	v	PFB0325c	II	-1	cysteine protease, putative	Enzyme	Q9NBA7	Plasmodium falciparum	Protein	Peptidase_C1	high	B	Expert	9	IC50 (nM)_Q9NBA7_Plasmodium falciparum	CHEMBL862348	Inhibition of falcipain3	CHEMBL4510	Cysteine protease falcipain-3	-0.768097	-0.161597	-0.293458	-0.817899	-0.228095	-0.262604	-1.31941	0.326183	0.340047	-0.392904	0.387443	340270	CHEMBL204035	340270	Fc1cccc(Cl)c1CO\N=C/NNC(=O)Cn2nnc(n2)c3ccccc3	pnnnnnnnnnnpppnnnnnnnnpppnppnnpnpnnnppnpnnnnnpnnppnppppnppppnnpnnnpnnnnnnnnnpnpnppnpppnnpnnnnppnnpnpnnpnnnppppnppnpnppnppppnpnnppnpnnpnppnppnnpnnpnpnnpnpppppnpnpnnpnpnnpnppnnppnppnpnnnnpppnnpnpppnpppnnnpnnnppnnppppppppppppn	1688170	226	69	290168
41	CHEMBL204344	IC50 (nM)	>	50000	-1	10	0	0	0.999998	0	t	PFB0325c	II	-1	cysteine protease, putative	Enzyme	Q9NBA7	Plasmodium falciparum	Protein	ND	ND	B	Expert	9	IC50 (nM)_Q9NBA7_Plasmodium falciparum	CHEMBL862348	Inhibition of falcipain3	CHEMBL4510	Cysteine protease falcipain-3	1.27944	1.30123	-0.45832	1.30398	1.32507	-0.477735	-0.738737	0.175151	0.178453	-0.392904	0.232831	339903	CHEMBL204344	339903	CCCS(=O)(=O)c1cscc1NC(=O)CSCCS(=O)(=O)c2ccc(Cl)cc2	pnnnnnnnnnnpppnnnnnnnnpppnppnnpnpnnnppnpnnnnnpnnppnppppnppppnnpnnnpnnnnnnnnnpnpnppnpppnnpnnnnppnnpnpnnpnnnppppnppnpnppnppppnpnnppnpnnpnppnppnnpnnpnpnnpnpppppnpnpnnpnpnnpnppnnppnppnpnnnnpppnnpnpppnpppnnnpnnnppnnppppppppppppn	1688162	226	69	290168
42	CHEMBL204452	IC50 (nM)	>	50000	-1	10	0	0	0.999999	0	t	PFB0325c	II	-1	cysteine protease, putative	Enzyme	Q9NBA7	Plasmodium falciparum	Protein	ND	ND	B	Expert	9	IC50 (nM)_Q9NBA7_Plasmodium falciparum	CHEMBL862348	Inhibition of falcipain3	CHEMBL4510	Cysteine protease falcipain-3	-0.642779	-0.00439411	-0.205512	-0.729953	-0.074867	-0.140105	-2.77267	0.0728811	0.0860114	-0.392904	0.232831	340269	CHEMBL204452	340269	Fc1ccc(CS(=O)(=O)CC(=N)NOC(=O)c2cccs2)cc1	pnnnnnnnnnnpppnnnnnnnnpppnppnnpnpnnnppnpnnnnnpnnppnppppnppppnnpnnnpnnnnnnnnnpnpnppnpppnnpnnnnppnnpnpnnpnnnppppnppnpnppnppppnpnnppnpnnpnppnppnnpnnpnpnnpnpppppnpnpnnpnpnnpnppnnppnppnpnnnnpppnnpnpppnpppnnnpnnnppnnppppppppppppn	1688157	226	69	290168
43	CHEMBL204491	IC50 (nM)	=	18800	-1	10	0	0	1	0	t	PFB0325c	II	-1	cysteine protease, putative	Enzyme	Q9NBA7	Plasmodium falciparum	Protein	Peptidase_C1	high	B	Expert	9	IC50 (nM)_Q9NBA7_Plasmodium falciparum	CHEMBL862348	Inhibition of falcipain3	CHEMBL4510	Cysteine protease falcipain-3	0.24736	-1.55463	-0.415014	0.061852	-1.59148	-0.380296	-0.439663	-0.296027	-0.296471	-0.392904	0.387443	340272	CHEMBL204491	340272	O=C(CCSSCCC(=O)NCc1ccccc1)NCc2ccccc2	pnnnnnnnnnnpppnnnnnnnnpppnppnnpnpnnnppnpnnnnnpnnppnppppnppppnnpnnnpnnnnnnnnnpnpnppnpppnnpnnnnppnnpnpnnpnnnppppnppnpnppnppppnpnnppnpnnpnppnppnnpnnpnpnnpnpppppnpnpnnpnpnnpnppnnppnppnpnnnnpppnnpnpppnpppnnnpnnnppnnppppppppppppn	1688167	226	69	290168
44	CHEMBL204850	IC50 (nM)	>	50000	-1	10	0	0	0.999998	0	v	PFB0325c	II	-1	cysteine protease, putative	Enzyme	Q9NBA7	Plasmodium falciparum	Protein	ND	ND	B	Expert	9	IC50 (nM)_Q9NBA7_Plasmodium falciparum	CHEMBL862348	Inhibition of falcipain3	CHEMBL4510	Cysteine protease falcipain-3	0.0639024	0.162086	-0.523711	0.127721	0.173589	-0.554743	-1.915	-0.282197	-0.286546	-0.392904	0.232831	340275	CHEMBL204850	340275	Oc1nnc(SCC(=O)c2ccc3OCCOc3c2)n1Cc4occc4	pnnnnnnnnnnpppnnnnnnnnpppnppnnpnpnnnppnpnnnnnpnnppnppppnppppnnpnnnpnnnnnnnnnpnpnppnpppnnpnnnnppnnpnpnnpnnnppppnppnpnppnppppnpnnppnpnnpnppnppnnpnnpnpnnpnpppppnpnpnnpnpnnpnppnnppnppnpnnnnpppnnpnpppnpppnnnpnnnppnnppppppppppppn	1688156	226	69	290168
45	CHEMBL204973	IC50 (nM)	>	50000	-1	10	0	0	0.999998	0	t	PFB0325c	II	-1	cysteine protease, putative	Enzyme	Q9NBA7	Plasmodium falciparum	Protein	ND	ND	B	Expert	9	IC50 (nM)_Q9NBA7_Plasmodium falciparum	CHEMBL862348	Inhibition of falcipain3	CHEMBL4510	Cysteine protease falcipain-3	-0.180889	0.1427	-0.485055	-0.14827	0.176804	-0.506666	-2.19099	-0.282197	-0.286546	-0.392904	0.232831	340276	CHEMBL204973	340276	Cc1csc(CN2N=C(CC(=O)N\N=C\c3ccccc3)c4ccccc4C2=O)n1	pnnnnnnnnnnpppnnnnnnnnpppnppnnpnpnnnppnpnnnnnpnnppnppppnppppnnpnnnpnnnnnnnnnpnpnppnpppnnpnnnnppnnpnpnnpnnnppppnppnpnppnppppnpnnppnpnnpnppnppnnpnnpnpnnpnpppppnpnpnnpnpnnpnppnnppnppnpnnnnpppnnpnpppnpppnnnpnnnppnnppppppppppppn	1688155	226	69	290168
46	CHEMBL205056	IC50 (nM)	=	49200	-1	10	0	0	1	0	t	PFB0325c	II	-1	cysteine protease, putative	Enzyme	Q9NBA7	Plasmodium falciparum	Protein	Peptidase_C1	high	B	Expert	9	IC50 (nM)_Q9NBA7_Plasmodium falciparum	CHEMBL862348	Inhibition of falcipain3	CHEMBL4510	Cysteine protease falcipain-3	1.07334	0.957728	-0.48667	1.13388	1.00302	-0.50994	0.632362	0.13297	0.143806	-0.392904	0.387443	340265	CHEMBL205056	340265	COC(=O)c1ccsc1NC(=O)CN2CCN(CC2)S(=O)(=O)c3ccc(Cl)cc3	pnnnnnnnnnnpppnnnnnnnnpppnppnnpnpnnnppnpnnnnnpnnppnppppnppppnnpnnnpnnnnnnnnnpnpnppnpppnnpnnnnppnnpnpnnpnnnppppnppnpnppnppppnpnnppnpnnpnppnppnnpnnpnpnnpnpppppnpnpnnpnpnnpnppnnppnppnpnnnnpppnnpnpppnpppnnnpnnnppnnppppppppppppn	1688168	226	69	290168
47	CHEMBL486232	IC50 (nM)	=	21	-1	10	0	0	0.999957	0	t	PFB0325c	II	-1	cysteine protease, putative	Enzyme	Q9NBA7	Plasmodium falciparum	Protein	Peptidase_C1	high	B	Autocuration	9	IC50 (nM)_Q9NBA7_Plasmodium falciparum	CHEMBL945402	Inhibition of Plasmodium falciparum recombinant falcipain-3	CHEMBL4510	Cysteine protease falcipain-3	2.51471	-0.280023	-0.264708	2.46565	-0.264025	-0.270589	-0.532578	-0.312124	-0.321373	-0.392904	0.00523687	448090	CHEMBL486232	448090	CC(C)C[C@H](NC(=O)N1CCOCC1)C(=O)N[C@@H](CCc2ccccc2)\C=C\S(=O)(=O)c3ccccc3	pnnnnnnnnnnpppnnnnnnnnpppnppnnpnpnnnppnpnnnnnpnnppnppppnppppnnpnnnpnnnnnnnnnpnpnppnpppnnpnnnnppnnpnpnnpnnnppppnppnpnppnppppnpnnppnpnnpnppnppnnpnnpnpnnpnpppppnpnpnnpnpnnpnppnnppnppnpnnnnpppnnpnpppnpppnnnpnnnppnnppppppppppppn	2449235	226	69	290168
48	CHEMBL487275	IC50 (nM)	>	25000	-1	10	0	0	1	0	v	PFB0325c	II	-1	cysteine protease, putative	Enzyme	Q9NBA7	Plasmodium falciparum	Protein	ND	ND	B	Autocuration	9	IC50 (nM)_Q9NBA7_Plasmodium falciparum	CHEMBL945402	Inhibition of Plasmodium falciparum recombinant falcipain-3	CHEMBL4510	Cysteine protease falcipain-3	0.404687	-0.652935	-0.539539	0.440538	-0.630011	-0.560571	-0.95501	-0.237831	-0.242903	-0.392904	-0.12123	448006	CHEMBL487275	448006	COC(=O)\C=C\[C@H](CCc1ccccc1)N2C=CC=C(NC(=O)OCc3ccccc3)C2=O	pnnnnnnnnnnpppnnnnnnnnpppnppnnpnpnnnppnpnnnnnpnnppnppppnppppnnpnnnpnnnnnnnnnpnpnppnpppnnpnnnnppnnpnpnnpnnnppppnppnpnppnppppnpnnppnpnnpnppnppnnpnnpnpnnpnpppppnpnpnnpnpnnpnppnnppnppnpnnnnpppnnpnpppnpppnnnpnnnppnnppppppppppppn	2449249	226	69	290168
49	CHEMBL488829	IC50 (nM)	>	25000	-1	10	0	0	1	0	t	PFB0325c	II	-1	cysteine protease, putative	Enzyme	Q9NBA7	Plasmodium falciparum	Protein	ND	ND	B	Autocuration	9	IC50 (nM)_Q9NBA7_Plasmodium falciparum	CHEMBL945402	Inhibition of Plasmodium falciparum recombinant falcipain-3	CHEMBL4510	Cysteine protease falcipain-3	-0.291418	-1.511	-0.638693	-0.332208	-1.51937	-0.646202	-1.72776	-0.237831	-0.242903	-0.392904	-0.12123	448005	CHEMBL488829	448005	O=C[C@H](CCc1ccccc1)N2C=CC=C(NC(=O)OCc3ccccc3)C2=O	pnnnnnnnnnnpppnnnnnnnnpppnppnnpnpnnnppnpnnnnnpnnppnppppnppppnnpnnnpnnnnnnnnnpnpnppnpppnnpnnnnppnnpnpnnpnnnppppnppnpnppnppppnpnnppnpnnpnppnppnnpnnpnpnnpnpppppnpnpnnpnpnnpnppnnppnppnpnnnnpppnnpnpppnpppnnnpnnnppnnppppppppppppn	2449233	226	69	290168
50	CHEMBL436500	IC50 (nM)	=	12000	-1	10	0	0	1	0	t	PFB0325c	II	-1	cysteine protease, putative	Enzyme	Q9NBA7	Plasmodium falciparum	Protein	Peptidase_C1	high	B	Intermediate	9	IC50 (nM)_Q9NBA7_Plasmodium falciparum	CHEMBL919605	Inhibition of Plasmodium falciparum recombinant falcipain-3	CHEMBL4510	Cysteine protease falcipain-3	0.746808	0.707253	-0.46735	0.801479	0.749137	-0.490793	0.691971	-0.347898	-0.352735	-0.392904	0.00730021	373868	CHEMBL436500	373868	COC(=O)c1ccccc1NC(=O)COC(=O)CSc2nc(C)cc(C)n2	pnnnnnnnnnnpppnnnnnnnnpppnppnnpnpnnnppnpnnnnnpnnppnppppnppppnnpnnnpnnnnnnnnnpnpnppnpppnnpnnnnppnnpnpnnpnnnppppnppnpnppnppppnpnnppnpnnpnppnppnnpnnpnpnnpnpppppnpnpnnpnpnnpnppnnppnppnpnnnnpppnnpnpppnpppnnnpnnnppnnppppppppppppn	1841163	226	69	290168
51	CHEMBL438659	IC50 (nM)	=	10500	-1	10	0	0	1	0	t	PFB0325c	II	-1	cysteine protease, putative	Enzyme	Q9NBA7	Plasmodium falciparum	Protein	Peptidase_C1	high	B	Intermediate	9	IC50 (nM)_Q9NBA7_Plasmodium falciparum	CHEMBL919605	Inhibition of Plasmodium falciparum recombinant falcipain-3	CHEMBL4510	Cysteine protease falcipain-3	-1.45624	0.103712	0.536455	-1.44011	0.0803068	0.548004	-1.54962	-0.347898	-0.352735	-0.392904	0.00730021	373690	CHEMBL438659	373690	Oc1ccccc1\C=N\NC(=O)c2cccc(n2)C(=O)N\N=C\c3ccccc3O	pnnnnnnnnnnpppnnnnnnnnpppnppnnpnpnnnppnpnnnnnpnnppnppppnppppnnpnnnpnnnnnnnnnpnpnppnpppnnpnnnnppnnpnpnnpnnnppppnppnpnppnppppnpnnppnpnnpnppnppnnpnnpnpnnpnpppppnpnpnnpnpnnpnppnnppnppnpnnnnpppnnpnpppnpppnnnpnnnppnnppppppppppppn	1841161	226	69	290168
52	CHEMBL440764	IC50 (nM)	=	31200	-1	10	0	0	1	0	v	PFB0325c	II	-1	cysteine protease, putative	Enzyme	Q9NBA7	Plasmodium falciparum	Protein	Peptidase_C1	high	B	Expert	9	IC50 (nM)_Q9NBA7_Plasmodium falciparum	CHEMBL862348	Inhibition of falcipain3	CHEMBL4510	Cysteine protease falcipain-3	0.277724	-0.223797	-0.468198	0.349769	-0.195963	-0.498564	-0.151746	-0.296027	-0.296471	-0.392904	0.387443	340264	CHEMBL440764	340264	CCOC(=O)c1c2cc(OCC(=O)NCc3occc3)ccc2n4ccccc14	pnnnnnnnnnnpppnnnnnnnnpppnppnnpnpnnnppnpnnnnnpnnppnppppnppppnnpnnnpnnnnnnnnnpnpnppnpppnnpnnnnppnnpnpnnpnnnppppnppnpnppnppppnpnnppnpnnpnppnppnnpnnpnpnnpnpppppnpnpnnpnpnnpnppnnppnppnpnnnnpppnnpnpppnpppnnnpnnnppnnppppppppppppn	1688169	226	69	290168
53	CHEMBL426564	IC50 (nM)	=	62200	-1	10	0	0	1	0	t	PFB0325c	II	-1	cysteine protease, putative	Enzyme	Q9NBA7	Plasmodium falciparum	Protein	Peptidase_C1	high	B	Intermediate	9	IC50 (nM)_Q9NBA7_Plasmodium falciparum	CHEMBL919605	Inhibition of Plasmodium falciparum recombinant falcipain-3	CHEMBL4510	Cysteine protease falcipain-3	-1.1709	-0.975515	-0.392352	-1.17845	-1.00239	-0.371986	-1.28796	-0.347898	-0.352735	-0.392904	0.00730021	373720	CHEMBL426564	373720	O=C(CN1C(=O)\C(=N/NC(=O)c2ccncc2)\c3ccccc13)Nc4ccccc4	pnnnnnnnnnnpppnnnnnnnnpppnppnnpnpnnnppnpnnnnnpnnppnppppnppppnnpnnnpnnnnnnnnnpnpnppnpppnnpnnnnppnnpnpnnpnnnppppnppnpnppnppppnpnnppnpnnpnppnppnnpnnpnpnnpnpppppnpnpnnpnpnnpnppnnppnppnpnnnnpppnnpnpppnpppnnnpnnnppnnppppppppppppn	1841157	226	69	290168
54	CHEMBL379228	IC50 (nM)	=	34000	-1	10	0	0	1	0	t	PFB0325c	II	-1	cysteine protease, putative	Enzyme	Q9NBA7	Plasmodium falciparum	Protein	Peptidase_C1	high	B	Expert	9	IC50 (nM)_Q9NBA7_Plasmodium falciparum	CHEMBL862348	Inhibition of falcipain3	CHEMBL4510	Cysteine protease falcipain-3	1.3561	0.75939	-0.120232	1.34392	0.787378	-0.126864	0.842401	-0.296027	-0.296471	-0.392904	0.387443	340273	CHEMBL379228	340273	Cc1ccc(cc1)S(=O)(=O)NC(=O)NCC2CCN(CC2)S(=O)(=O)c3ccccc3	pnnnnnnnnnnpppnnnnnnnnpppnppnnpnpnnnppnpnnnnnpnnppnppppnppppnnpnnnpnnnnnnnnnpnpnppnpppnnpnnnnppnnpnpnnpnnnppppnppnpnppnppppnpnnppnpnnpnppnppnnpnnpnpnnpnpppppnpnpnnpnpnnpnppnnppnppnpnnnnpppnnpnpppnpppnnnpnnnppnnppppppppppppn	1688166	226	69	290168
55	CHEMBL380140	IC50 (nM)	>	50000	-1	10	0	0	0.999998	0	t	PFB0325c	II	-1	cysteine protease, putative	Enzyme	Q9NBA7	Plasmodium falciparum	Protein	ND	ND	B	Expert	9	IC50 (nM)_Q9NBA7_Plasmodium falciparum	CHEMBL862348	Inhibition of falcipain3	CHEMBL4510	Cysteine protease falcipain-3	0.829785	0.551808	-0.915668	0.937533	0.606145	-0.936145	-1.10518	-0.282197	-0.286546	-0.392904	0.232831	340073	CHEMBL380140	340073	Cc1nc(C)nc(n1)N(CCS(=O)(=O)c2ccccc2)CCS(=O)(=O)c3ccccc3	pnnnnnnnnnnpppnnnnnnnnpppnppnnpnpnnnppnpnnnnnpnnppnppppnppppnnpnnnpnnnnnnnnnpnpnppnpppnnpnnnnppnnpnpnnpnnnppppnppnpnppnppppnpnnppnpnnpnppnppnnpnnpnpnnpnpppppnpnpnnpnpnnpnppnnppnppnpnnnnpppnnpnpppnpppnnnpnnnppnnppppppppppppn	1688158	226	69	290168
56	CHEMBL381093	IC50 (nM)	=	11400	-1	10	0	0	1	0	v	PFB0325c	II	-1	cysteine protease, putative	Enzyme	Q9NBA7	Plasmodium falciparum	Protein	Peptidase_C1	high	B	Expert	9	IC50 (nM)_Q9NBA7_Plasmodium falciparum	CHEMBL862348	Inhibition of falcipain3	CHEMBL4510	Cysteine protease falcipain-3	-0.708879	-0.767035	-0.447487	-0.737838	-0.809738	-0.446287	-1.23935	-0.296027	-0.296471	-0.392904	0.387443	340689	CHEMBL381093	340689	O=S(=O)(NCc1occc1)c2ccc3c(Cc4cc(ccc34)S(=O)(=O)NCc5occc5)c2	pnnnnnnnnnnpppnnnnnnnnpppnppnnpnpnnnppnpnnnnnpnnppnppppnppppnnpnnnpnnnnnnnnnpnpnppnpppnnpnnnnppnnpnpnnpnnnppppnppnpnppnppppnpnnppnpnnpnppnppnnpnnpnpnnpnpppppnpnpnnpnpnnpnppnnppnppnpnnnnpppnnpnpppnpppnnnpnnnppnnppppppppppppn	1688135	226	69	290168
57	CHEMBL382027	IC50 (nM)	=	56600	-1	10	0	0	1	0	t	PFB0325c	II	-1	cysteine protease, putative	Enzyme	Q9NBA7	Plasmodium falciparum	Protein	Peptidase_C1	high	B	Expert	9	IC50 (nM)_Q9NBA7_Plasmodium falciparum	CHEMBL862348	Inhibition of falcipain3	CHEMBL4510	Cysteine protease falcipain-3	-0.764451	-0.836974	-0.915668	-0.788867	-0.861866	-0.936145	-1.29038	0.0295935	0.0352505	-0.392904	0.387443	339883	CHEMBL382027	339883	Clc1ccc(CS(=O)(=O)Cc2onc(n2)c3ccsc3)cc1	pnnnnnnnnnnpppnnnnnnnnpppnppnnpnpnnnppnpnnnnnpnnppnppppnppppnnpnnnpnnnnnnnnnpnpnppnpppnnpnnnnppnnpnpnnpnnnppppnppnpnppnppppnpnnppnpnnpnppnppnnpnnpnpnnpnpppppnpnpnnpnpnnpnppnnppnppnpnnnnpppnnpnpppnpppnnnpnnnppnnppppppppppppn	1688165	226	69	290168
58	CHEMBL383231	IC50 (nM)	>	50000	-1	10	0	0	0.999998	0	t	PFB0325c	II	-1	cysteine protease, putative	Enzyme	Q9NBA7	Plasmodium falciparum	Protein	ND	ND	B	Expert	9	IC50 (nM)_Q9NBA7_Plasmodium falciparum	CHEMBL862348	Inhibition of falcipain3	CHEMBL4510	Cysteine protease falcipain-3	0.024821	1.67863	0.0885345	0.0661949	1.73032	0.0617253	-1.97652	-0.282197	-0.286546	-0.392904	0.232831	339916	CHEMBL383231	339916	COC(=O)c1sccc1NC(=O)CC(=O)Nc2ccsc2C(=O)OC	pnnnnnnnnnnpppnnnnnnnnpppnppnnpnpnnnppnpnnnnnpnnppnppppnppppnnpnnnpnnnnnnnnnpnpnppnpppnnpnnnnppnnpnpnnpnnnppppnppnpnppnppppnpnnppnpnnpnppnppnnpnnpnpnnpnpppppnpnpnnpnpnnpnppnnppnppnpnnnnpppnnpnpppnpppnnnpnnnppnnppppppppppppn	1688159	226	69	290168
59	CHEMBL373909	IC50 (nM)	>	50000	-1	10	0	0	1	0	t	PFB0325c	II	-1	cysteine protease, putative	Enzyme	Q9NBA7	Plasmodium falciparum	Protein	ND	ND	B	Intermediate	9	IC50 (nM)_Q9NBA7_Plasmodium falciparum	CHEMBL919605	Inhibition of Plasmodium falciparum recombinant falcipain-3	CHEMBL4510	Cysteine protease falcipain-3	-1.45624	-0.657231	0.0804502	-1.44011	-0.673885	0.0979122	-2.10838	-0.250543	-0.255101	-0.392904	0.0150877	373741	CHEMBL373909	373741	Oc1ccc(Nc2nc(cs2)c3cccnc3)cc1	pnnnnnnnnnnpppnnnnnnnnpppnppnnpnpnnnppnpnnnnnpnnppnppppnppppnnpnnnpnnnnnnnnnpnpnppnpppnnpnnnnppnnpnpnnpnnnppppnppnpnppnppppnpnnppnpnnpnppnppnnpnnpnpnnpnpppppnpnpnnpnpnnpnppnnppnppnpnnnnpppnnpnpppnpppnnnpnnnppnnppppppppppppn	1841154	226	69	290168
60	CHEMBL374367	IC50 (nM)	>	50000	-1	10	0	0	1	0	v	PFB0325c	II	-1	cysteine protease, putative	Enzyme	Q9NBA7	Plasmodium falciparum	Protein	ND	ND	B	Intermediate	9	IC50 (nM)_Q9NBA7_Plasmodium falciparum	CHEMBL919605	Inhibition of Plasmodium falciparum recombinant falcipain-3	CHEMBL4510	Cysteine protease falcipain-3	-0.579847	-0.629057	0.776385	-0.594083	-0.640115	0.809797	-1.26235	-0.250543	-0.255101	-0.392904	0.0150877	373740	CHEMBL374367	373740	Oc1ccc(\C=N\CC\N=C\c2ccc(O)cc2O)c(O)c1	pnnnnnnnnnnpppnnnnnnnnpppnppnnpnpnnnppnpnnnnnpnnppnppppnppppnnpnnnpnnnnnnnnnpnpnppnpppnnpnnnnppnnpnpnnpnnnppppnppnpnppnppppnpnnppnpnnpnppnppnnpnnpnpnnpnpppppnpnpnnpnpnnpnppnnppnppnpnnnnpppnnpnpppnpppnnnpnnnppnnppppppppppppn	1841155	226	69	290168
61	CHEMBL374508	IC50 (nM)	=	35	-1	10	0	0	1	0	t	PFB0325c	II	-1	cysteine protease, putative	Enzyme	Q9NBA7	Plasmodium falciparum	Protein	Peptidase_C1	high	B	Intermediate	9	IC50 (nM)_Q9NBA7_Plasmodium falciparum	CHEMBL919605	Inhibition of Plasmodium falciparum recombinant falcipain-3	CHEMBL4510	Cysteine protease falcipain-3	3.22951	1.00154	2.01911	3.17168	1.02399	2.06197	3.06218	-0.347898	-0.352735	-0.392904	0.00730021	372418	CHEMBL374508	372418	CC(C)C[C@H](NC(=O)[C@H]1O[C@@H]1C(=O)O)C(=O)NCCCCN=C(N)N	pnnnnnnnnnnpppnnnnnnnnpppnppnnpnpnnnppnpnnnnnpnnppnppppnppppnnpnnnpnnnnnnnnnpnpnppnpppnnpnnnnppnnpnpnnpnnnppppnppnpnppnppppnpnnppnpnnpnppnppnnpnnpnpnnpnpppppnpnpnnpnpnnpnppnnppnppnpnnnnpppnnpnpppnpppnnnpnnnppnnppppppppppppn	1841292	226	69	290168
62	CHEMBL374508	IC50 (nM)	=	75	-1	10	0	0	1	0	t	PFB0325c	II	-1	cysteine protease, putative	Enzyme	Q9NBA7	Plasmodium falciparum	Protein	Peptidase_C1	high	B	Expert	9	IC50 (nM)_Q9NBA7_Plasmodium falciparum	CHEMBL862348	Inhibition of falcipain3	CHEMBL4510	Cysteine protease falcipain-3	3.22951	1.00154	2.01911	3.17168	1.02399	2.06197	2.67017	-0.296027	-0.296471	-0.392904	0.387443	372418	CHEMBL374508	372418	CC(C)C[C@H](NC(=O)[C@H]1O[C@@H]1C(=O)O)C(=O)NCCCCN=C(N)N	pnnnnnnnnnnpppnnnnnnnnpppnppnnpnpnnnppnpnnnnnpnnppnppppnppppnnpnnnpnnnnnnnnnpnpnppnpppnnpnnnnppnnpnpnnpnnnppppnppnpnppnppppnpnnppnpnnpnppnppnnpnnpnpnnpnpppppnpnpnnpnpnnpnppnnppnppnpnnnnpppnnpnpppnpppnnnpnnnppnnppppppppppppn	1688154	226	69	290168
63	CHEMBL374510	IC50 (nM)	>	50000	-1	10	0	0	1	0	t	PFB0325c	II	-1	cysteine protease, putative	Enzyme	Q9NBA7	Plasmodium falciparum	Protein	ND	ND	B	Intermediate	9	IC50 (nM)_Q9NBA7_Plasmodium falciparum	CHEMBL919605	Inhibition of Plasmodium falciparum recombinant falcipain-3	CHEMBL4510	Cysteine protease falcipain-3	-0.716131	-0.667855	-0.269592	-0.794033	-0.722258	-0.211353	-1.4623	0.0724949	0.0840621	-0.392904	0.0150877	373721	CHEMBL374510	373721	Fc1ccc(NC(=O)COc2ccc(\C=N/NC(=O)CC#N)cc2)cc1	pnnnnnnnnnnpppnnnnnnnnpppnppnnpnpnnnppnpnnnnnpnnppnppppnppppnnpnnnpnnnnnnnnnpnpnppnpppnnpnnnnppnnpnpnnpnnnppppnppnpnppnppppnpnnppnpnnpnppnppnnpnnpnpnnpnpppppnpnpnnpnpnnpnppnnppnppnpnnnnpppnnpnpppnpppnnnpnnnppnnppppppppppppn	1841156	226	69	290168
64	CHEMBL376232	IC50 (nM)	>	50000	-1	10	0	0	1	0	v	PFB0325c	II	-1	cysteine protease, putative	Enzyme	Q9NBA7	Plasmodium falciparum	Protein	ND	ND	B	Intermediate	9	IC50 (nM)_Q9NBA7_Plasmodium falciparum	CHEMBL919605	Inhibition of Plasmodium falciparum recombinant falcipain-3	CHEMBL4510	Cysteine protease falcipain-3	0.74781	0.268248	0.447552	0.831924	0.297897	0.397702	0.163655	-0.250543	-0.255101	-0.392904	0.0150877	373756	CHEMBL376232	373756	CCOP(=O)(CC(=O)NNC(=O)Nc1cccc2ccccc12)OCC	pnnnnnnnnnnpppnnnnnnnnpppnppnnpnpnnnppnpnnnnnpnnppnppppnppppnnpnnnpnnnnnnnnnpnpnppnpppnnpnnnnppnnpnpnnpnnnppppnppnpnppnppppnpnnppnpnnpnppnppnnpnnpnpnnpnpppppnpnpnnpnpnnpnppnnppnppnpnnnnpppnnpnpppnpppnnnpnnnppnnppppppppppppn	1841150	226	69	290168
65	CHEMBL277041	IC50 (nM)	=	159000	-1	10	0	0	1	0	t	PF11_0301	XI	1	spermidine synthase	Enzyme	Q9NFS5	Plasmodium falciparum	Protein	Spermine_synth	high	B	Autocuration	9	IC50 (nM)_Q9NFS5_Plasmodium falciparum	CHEMBL973236	Inhibition of Plasmodium falciparum spermidine synthase	CHEMBL5803	Spermidine synthase	-0.85711	2.15493	0.378745	-0.867649	2.17026	0.398976	-0.867649	0	0	0	0	29586	CHEMBL277041	29586	CSC[C@H]1O[C@H]([C@H](O)[C@@H]1O)n2cnc3c(N)ncnc23	pnppnnppnnpnnnnnppnpppnnnnnpnppnpnnppppnnnnpnpnppnpnnnpnppnnppnpnpnppppppnnnnpnnpppppnnppnnpppnnppnpnpnnnnpnpppppnppnppnnpnppnpppnnpppnnnpppnpppnnpnnnpnnpnpnnnnppppnpnnpnpnpnpnnnnpnpnnppnpnpppppnpnnpppnnnppnnpnnnnnpppppppnppnppppnpppppnnpnpnnnpnpnpnnnnpnnnpppnnnpnnnpnpppnnnpnpnnpnpnppppnnppnppnnppppnppnnpnnnpnnpnnpnppnpppppnpppnpppppnppnpnnpppnnnnppppnppnpnnppnppnnnnnnppppppnpnnnnnpnnnpnnpppnnppp…	2215798	3182	285	1118843
66	CHEMBL510738	IC50 (nM)	=	1400	-1	10	0	0	1	0	t	PF11_0301	XI	1	spermidine synthase	Enzyme	Q9NFS5	Plasmodium falciparum	Protein	Spermine_synth	high	B	Autocuration	9	IC50 (nM)_Q9NFS5_Plasmodium falciparum	CHEMBL973236	Inhibition of Plasmodium falciparum spermidine synthase	CHEMBL5803	Spermidine synthase	0.85711	-2.15493	-0.378745	0.867649	-2.17026	-0.398976	0.867649	0	0	0	0	487073	CHEMBL510738	487073	CC1CCC(N)CC1	pnppnnppnnpnnnnnppnpppnnnnnpnppnpnnppppnnnnpnpnppnpnnnpnppnnppnpnpnppppppnnnnpnnpppppnnppnnpppnnppnpnpnnnnpnpppppnppnppnnpnppnpppnnpppnnnpppnpppnnpnnnpnnpnpnnnnppppnpnnpnpnpnpnnnnpnpnnppnpnpppppnpnnpppnnnppnnpnnnnnpppppppnppnppppnpppppnnpnpnnnpnpnpnnnnpnnnpppnnnpnnnpnpppnnnpnpnnpnpnppppnnppnppnnppppnppnnpnnnpnnpnnpnppnpppppnpppnpppppnppnpnnpppnnnnppppnppnpnnppnppnnnnnnppppppnpnnnnnpnnnpnnpppnnppp…	2214080	3182	285	1118843
67	CHEMBL307679	Ki (nM)	>	10000000	-1	10	0	0	1	0	t	PF10_0225	X	1	orotidine-monophosphate-decarboxylase, putative	Enzyme	Q8T6J6	Plasmodium falciparum	Protein	ND	ND	B	Autocuration	9	Ki (nM)_Q8T6J6_Plasmodium falciparum	CHEMBL2183864	Inhibition of Plasmodium falciparum ODCase by isothermal titration calorimetry	CHEMBL5173	Orotidine phosphate decarboxylase	0.00550571	-0.679262	-0.909676	0.110712	-0.602775	-0.831703	-0.320301	-0.237831	-0.242903	0	-0.532831	117467	CHEMBL307679	117467	NC1=NC(=O)N(C=C1)[C@@H]2O[C@H](COP(=O)(O)O)[C@@H](O)[C@H]2O	pnnnnnnnppppnnnnnnnnnnnnpppnppppppnnnpnnpnpnnnnpnppnpnnnnppnnnnpnppppnpppnnpppnnppnnnpppnpnpnnpnpnpnpnpnpnnppnnnppnpnpnnnnppnpnpnnppppnnpppppnpnnpnnppnnpppnpnnnnnnpnpnnpppnpppnpnppnpnpnpnpnnnnnnpnppppnnnnnpnpnnnpnpnnpnpnnnpnpnnppnpnnpnpnnppnnpnnnnnnppnnnnpnpnnppnnpnnpnnpppnnpnnpnnppnnnpnnppnnnnpnppnnnnppppppnnppnnpnnpnpnppnppnnppnpnppppnpppppppppppppppppnnnpnppnnpppnpnpnnnpppppnnnpnppnnpppppppppp…	12140002	2716	223	983473
68	CHEMBL1164065	Ki (nM)	=	910000000	-1	10	0	0	1	0	v	PF10_0225	X	1	orotidine-monophosphate-decarboxylase, putative	Enzyme	Q8T6J6	Plasmodium falciparum	Protein	OMPdecase	high	B	Autocuration	9	Ki (nM)_Q8T6J6_Plasmodium falciparum	CHEMBL1169125	Inhibition of Plasmodium falciparum uridine 5'-monophosphate synthase after overnight incubation at room temperature by VP-ITC microcalorimetry	CHEMBL5173	Orotidine phosphate decarboxylase	-0.190893	-0.655843	-1.66188	-0.138424	-0.611092	-1.54094	-0.0463455	0	0	0	0	645631	CHEMBL1164065	645631	O[C@H]1[C@@H](O)[C@@H](O[C@@H]1COP(=O)(O)O)N2C=C(C#N)C(=O)NC2=O	pnnnnnnnppppnnnnnnnnnnnnpppnppppppnnnpnnpnpnnnnpnppnpnnnnppnnnnpnppppnpppnnpppnnppnnnpppnpnpnnpnpnpnpnpnpnnppnnnppnpnpnnnnppnpnpnnppppnnpppppnpnnpnnppnnpppnpnnnnnnpnpnnpppnpppnpnppnpnpnpnpnnnnnnpnppppnnnnnpnpnnnpnpnnpnpnnnpnpnnppnpnnpnpnnppnnpnnnnnnppnnnnpnpnnppnnpnnpnnpppnnpnnpnnppnnnpnnppnnnnpnppnnnnppppppnnppnnpnnpnpnppnppnnppnpnppppnpppppppppppppppppnnnpnppnnpppnpnpnnnpppppnnnpnppnnpppppppppp…	3341101	2716	223	983473
69	CHEMBL214393	Ki (nM)	=	210000	-1	10	0	0	1	0	t	PF10_0225	X	1	orotidine-monophosphate-decarboxylase, putative	Enzyme	Q8T6J6	Plasmodium falciparum	Protein	OMPdecase	high	B	Autocuration	9	Ki (nM)_Q8T6J6_Plasmodium falciparum	CHEMBL2183864	Inhibition of Plasmodium falciparum ODCase by isothermal titration calorimetry	CHEMBL5173	Orotidine phosphate decarboxylase	-0.144829	-1.01	-1.616	-0.0925417	-0.96565	-1.49484	-0.000463528	0	0	0	0	357176	CHEMBL214393	357176	O[C@H]1[C@@H](O)[C@@H](O[C@@H]1COP(=O)(O)O)N2C=CC(=O)NC2=O	pnnnnnnnppppnnnnnnnnnnnnpppnppppppnnnpnnpnpnnnnpnppnpnnnnppnnnnpnppppnpppnnpppnnppnnnpppnpnpnnpnpnpnpnpnpnnppnnnppnpnpnnnnppnpnpnnppppnnpppppnpnnpnnppnnpppnpnnnnnnpnpnnpppnpppnpnppnpnpnpnpnnnnnnpnppppnnnnnpnpnnnpnpnnpnpnnnpnpnnppnpnnpnpnnppnnpnnnnnnppnnnnpnpnnppnnpnnpnnpppnnpnnpnnppnnnpnnppnnnnpnppnnnnppppppnnppnnpnnpnpnppnppnnppnpnppppnpppppppppppppppppnnnpnppnnpppnpnpnnnpppppnnnpnppnnpppppppppp…	12140003	2716	223	983473
70	CHEMBL463480	Ki (nM)	=	1000	-1	10	0	0	1	0	t	PF10_0225	X	1	orotidine-monophosphate-decarboxylase, putative	Enzyme	Q8T6J6	Plasmodium falciparum	Protein	OMPdecase	high	B	Expert	9	Ki (nM)_Q8T6J6_Plasmodium falciparum	CHEMBL869173	Inhibition of Plasmodium falciparum ODCase at 25 degreeC by competitive binding assay	CHEMBL5173	Orotidine phosphate decarboxylase	-0.0972161	-0.431017	-1.56798	-0.0445179	-0.385499	-1.44695	0	0	0	0	0	458155	CHEMBL463480	458155	O[C@H]1[C@@H](O)[C@@H](O[C@@H]1COP(=O)(O)O)N2N=CC(=O)NC2=O	pnnnnnnnppppnnnnnnnnnnnnpppnppppppnnnpnnpnpnnnnpnppnpnnnnppnnnnpnppppnpppnnpppnnppnnnpppnpnpnnpnpnpnpnpnpnnppnnnppnpnpnnnnppnpnpnnppppnnpppppnpnnpnnppnnpppnpnnnnnnpnpnnpppnpppnpnppnpnpnpnpnnnnnnpnppppnnnnnpnpnnnpnpnnpnpnnnpnpnnppnpnnpnpnnppnnpnnnnnnppnnnnpnpnnppnnpnnpnnpppnnpnnpnnppnnnpnnppnnnnpnppnnnnppppppnnppnnpnnpnpnppnppnnppnpnppppnpppppppppppppppppnnnpnppnnpppnpnpnnnpppppnnnpnppnnpppppppppp…	1748991	2716	223	983473
71	CHEMBL2178721	Ki (nM)	=	22100	-1	10	0	0	1	0	t	PF10_0225	X	1	orotidine-monophosphate-decarboxylase, putative	Enzyme	Q8T6J6	Plasmodium falciparum	Protein	OMPdecase	high	B	Autocuration	9	Ki (nM)_Q8T6J6_Plasmodium falciparum	CHEMBL2183864	Inhibition of Plasmodium falciparum ODCase by isothermal titration calorimetry	CHEMBL5173	Orotidine phosphate decarboxylase	-0.0550537	0.635504	1.7344	-0.0452692	0.677891	1.9741	0.046809	0	0	0	0	1439519	CHEMBL2221213	1451024	N.N.NC1=[N+]([O-])C(=O)N(C=C1)[C@@H]2O[C@H](COP(=O)(O)O)[C@@H](O)[C@H]2O	pnnnnnnnppppnnnnnnnnnnnnpppnppppppnnnpnnpnpnnnnpnppnpnnnnppnnnnpnppppnpppnnpppnnppnnnpppnpnpnnpnpnpnpnpnpnnppnnnppnpnpnnnnppnpnpnnppppnnpppppnpnnpnnppnnpppnpnnnnnnpnpnnpppnpppnpnppnpnpnpnpnnnnnnpnppppnnnnnpnpnnnpnpnnpnpnnnpnpnnppnpnnpnpnnppnnpnnnnnnppnnnnpnpnnppnnpnnpnnpppnnpnnpnnppnnnpnnppnnnnpnppnnnnppppppnnppnnpnnpnpnppnppnnppnpnppppnpppppppppppppppppnnnpnppnnpppnpnpnnnpppppnnnpnppnnpppppppppp…	12140001	2716	223	983473
72	CHEMBL2178722	Ki (nM)	>	1000000	-1	10	0	0	1	0	v	PF10_0225	X	1	orotidine-monophosphate-decarboxylase, putative	Enzyme	Q8T6J6	Plasmodium falciparum	Protein	ND	ND	B	Autocuration	9	Ki (nM)_Q8T6J6_Plasmodium falciparum	CHEMBL2183864	Inhibition of Plasmodium falciparum ODCase by isothermal titration calorimetry	CHEMBL5173	Orotidine phosphate decarboxylase	0.482487	2.14062	4.02114	0.434371	2.26698	4.52902	0.00335811	-0.237831	-0.242903	0	-0.532831	1439520	CHEMBL2221214	1451025	[NH4+].[NH4+].ONC1=NC(=O)N(C=C1)[C@@H]2O[C@H](COP(=O)([O-])[O-])[C@@H](O)[C@H]2O	pnnnnnnnppppnnnnnnnnnnnnpppnppppppnnnpnnpnpnnnnpnppnpnnnnppnnnnpnppppnpppnnpppnnppnnnpppnpnpnnpnpnpnpnpnpnnppnnnppnpnpnnnnppnpnpnnppppnnpppppnpnnpnnppnnpppnpnnnnnnpnpnnpppnpppnpnppnpnpnpnpnnnnnnpnppppnnnnnpnpnnnpnpnnpnpnnnpnpnnppnpnnpnpnnppnnpnnnnnnppnnnnpnpnnppnnpnnpnnpppnnpnnpnnppnnnpnnppnnnnpnppnnnnppppppnnppnnpnnpnpnppnppnnppnpnppppnpppppppppppppppppnnnpnppnnpppnpnpnnnpppppnnnpnppnnpppppppppp…	12140000	2716	223	983473
73	CHEMBL1207358	Km (nM)	=	13000	-1	10	0	0	1	0	t	PF10_0225	X	1	orotidine-monophosphate-decarboxylase, putative	Enzyme	Q8T6J6	Plasmodium falciparum	Protein	ND	ND	B	Expert	9	Km (nM)_Q8T6J6_Plasmodium falciparum	CHEMBL870976	Affinity for Plasmodium falciparum ODCase at 25 degreeC by UV-based assay	CHEMBL5173	Orotidine phosphate decarboxylase	0	0	0	-0.224331	-0.379853	-1.18869	-1.30251	-0.282197	-0.286546	0	-0.17877	681309	CHEMBL1207358	681309	O[C@H]1[C@@H](O)[C@@H](O[C@@H]1COP(=O)(O)O)N2C(=O)NC(=O)C=C2C(=O)O	pnnnnnnnppppnnnnnnnnnnnnpppnppppppnnnpnnpnpnnnnpnppnpnnnnppnnnnpnppppnpppnnpppnnppnnnpppnpnpnnpnpnpnpnpnpnnppnnnppnpnpnnnnppnpnpnnppppnnpppppnpnnpnnppnnpppnpnnnnnnpnpnnpppnpppnpnppnpnpnpnpnnnnnnpnppppnnnnnpnpnnnpnpnnpnpnnnpnpnnppnpnnpnpnnppnnpnnnnnnppnnnnpnpnnppnnpnnpnnpppnnpnnpnnppnnnpnnppnnnnpnppnnnnppppppnnppnnpnnpnpnppnppnnppnpnppppnpppppppppppppppppnnnpnppnnpppnpnpnnnpppppnnnpnppnnpppppppppp…	1748995	2716	223	983473
74	CHEMBL1337166	IC50 (nM)	=	9300	-1	10	0	0	1	0	t	PF14_0341	XIV	1	glucose-6-phosphate isomerase	Enzyme	Q25856	Plasmodium falciparum	Protein	ND	ND	B	Autocuration	9	IC50 (nM)_Q25856_Plasmodium falciparum	CHEMBL2174120	Inhibition of Plasmodium falciparum glucose-6-phosphate dehydrogenase after 2 hrs by resazurin/diaphorasecoupled assay	CHEMBL2169726	Glucose-6-phosphate 1-dehydrogenase	-0.699318	-0.796609	-0.285268	-0.810898	-0.829006	-0.268223	-1.16618	-0.237831	-0.242903	0	0.289156	761050	CHEMBL1337166	761050	O=C(NCCCN1CCCC1)c2ccc3S\C(=C/c4ccccc4)\C(=O)Nc3c2	pnnnnnnnnnnpnnnnnpnnppnnnnppnppnnnpnppppnnnppnppnpnnnppnpppnppnpppnpnpnpppppnpnppnpnnpnpnnppnppnppnpnpnpppnnpnpppnppppnnnpnpnpnpnnnpnppnpnppnpnnnnppppnnnpnpnnpnnpnpnppppppnnppnnpppnnpnpnnnpnnnnnppnnpnnnpnnnppnnnnppppnppnppppnpnpnpnnppnppnnnnnnnnpnppppnppnppnpnnnppnpnnpnnpppnppnppnpppppnnpnpnnpppppnpppnnnpnnnnpnpnnpnnpnpnpnnpnpppnpnnpnnpnppnppnnnnppnnpppnnpnnppnppppppppnpnnppnnppnppnppnnpppnnpnpnn…	12116124	4934	340	1457086
75	CHEMBL1337166	IC50 (nM)	=	22300	-1	10	0	0	1	0	t	PF14_0341	XIV	1	glucose-6-phosphate isomerase	Enzyme	Q25856	Plasmodium falciparum	Protein	ND	ND	B	Autocuration	9	IC50 (nM)_Q25856_Plasmodium falciparum	CHEMBL2174117	Inhibition of Plasmodium falciparum glucose-6-phosphate dehydrogenase after 45 mins by orthogonal assay	CHEMBL2169726	Glucose-6-phosphate 1-dehydrogenase	-0.699318	-0.796609	-0.285268	-0.810898	-0.829006	-0.268223	-1.16618	-0.237831	-0.242903	0	0.289156	761050	CHEMBL1337166	761050	O=C(NCCCN1CCCC1)c2ccc3S\C(=C/c4ccccc4)\C(=O)Nc3c2	pnnnnnnnnnnpnnnnnpnnppnnnnppnppnnnpnppppnnnppnppnpnnnppnpppnppnpppnpnpnpppppnpnppnpnnpnpnnppnppnppnpnpnpppnnpnpppnppppnnnpnpnpnpnnnpnppnpnppnpnnnnppppnnnpnpnnpnnpnpnppppppnnppnnpppnnpnpnnnpnnnnnppnnpnnnpnnnppnnnnppppnppnppppnpnpnpnnppnppnnnnnnnnpnppppnppnppnpnnnppnpnnpnnpppnppnppnpppppnnpnpnnpppppnpppnnnpnnnnpnpnnpnnpnpnpnnpnpppnpnnpnnpnppnppnnnnppnnpppnnpnnppnppppppppnpnnppnnppnppnppnnpppnnpnpnn…	12115966	4934	340	1457086
76	CHEMBL2169897	IC50 (nM)	=	67800	-1	10	0	0	1	0	v	PF14_0341	XIV	1	glucose-6-phosphate isomerase	Enzyme	Q25856	Plasmodium falciparum	Protein	ND	ND	B	Autocuration	9	IC50 (nM)_Q25856_Plasmodium falciparum	CHEMBL2174117	Inhibition of Plasmodium falciparum glucose-6-phosphate dehydrogenase after 45 mins by orthogonal assay	CHEMBL2169726	Glucose-6-phosphate 1-dehydrogenase	-1.2824	0.0908847	0.034579	-1.28512	0.102387	0.0422414	-1.6404	0.160589	0.172133	0	0.289156	1430400	CHEMBL2169897	1430400	CN(C)c1ccccc1CNC(=O)c2ccc3S\C(=C/c4ccccc4F)\C(=O)Nc3c2	pnnnnnnnnnnpnnnnnpnnppnnnnppnppnnnpnppppnnnppnppnpnnnppnpppnppnpppnpnpnpppppnpnppnpnnpnpnnppnppnppnpnpnpppnnpnpppnppppnnnpnpnpnpnnnpnppnpnppnpnnnnppppnnnpnpnnpnnpnpnppppppnnppnnpppnnpnpnnnpnnnnnppnnpnnnpnnnppnnnnppppnppnppppnpnpnpnnppnppnnnnnnnnpnppppnppnppnpnnnppnpnnpnnpppnppnppnpppppnnpnpnnpppppnpppnnnpnnnnpnpnnpnnpnpnpnnpnpppnpnnpnnpnppnppnnnnppnnpppnnpnnppnppppppppnpnnppnnppnppnppnnpppnnpnpnn…	12115984	4934	340	1457086
77	CHEMBL2169897	IC50 (nM)	>	80000	-1	10	0	0	1	0	t	PF14_0341	XIV	1	glucose-6-phosphate isomerase	Enzyme	Q25856	Plasmodium falciparum	Protein	ND	ND	B	Autocuration	9	IC50 (nM)_Q25856_Plasmodium falciparum	CHEMBL2174120	Inhibition of Plasmodium falciparum glucose-6-phosphate dehydrogenase after 2 hrs by resazurin/diaphorasecoupled assay	CHEMBL2169726	Glucose-6-phosphate 1-dehydrogenase	-1.2824	0.0908847	0.034579	-1.28512	0.102387	0.0422414	-1.6404	0.160589	0.172133	0	0.289156	1430400	CHEMBL2169897	1430400	CN(C)c1ccccc1CNC(=O)c2ccc3S\C(=C/c4ccccc4F)\C(=O)Nc3c2	pnnnnnnnnnnpnnnnnpnnppnnnnppnppnnnpnppppnnnppnppnpnnnppnpppnppnpppnpnpnpppppnpnppnpnnpnpnnppnppnppnpnpnpppnnpnpppnppppnnnpnpnpnpnnnpnppnpnppnpnnnnppppnnnpnpnnpnnpnpnppppppnnppnnpppnnpnpnnnpnnnnnppnnpnnnpnnnppnnnnppppnppnppppnpnpnpnnppnppnnnnnnnnpnppppnppnppnpnnnppnpnnpnnpppnppnppnpppppnnpnpnnpppppnpppnnnpnnnnpnpnnpnnpnpnpnnpnpppnpnnpnnpnppnppnnnnppnnpppnnpnnppnppppppppnpnnppnnppnppnppnnpppnnpnpnn…	12115999	4934	340	1457086
78	CHEMBL2170907	IC50 (nM)	=	58500	-1	10	0	0	1	0	t	PF14_0341	XIV	1	glucose-6-phosphate isomerase	Enzyme	Q25856	Plasmodium falciparum	Protein	ND	ND	B	Autocuration	9	IC50 (nM)_Q25856_Plasmodium falciparum	CHEMBL2174117	Inhibition of Plasmodium falciparum glucose-6-phosphate dehydrogenase after 45 mins by orthogonal assay	CHEMBL2169726	Glucose-6-phosphate 1-dehydrogenase	0.806462	0.231939	-0.0254201	0.835409	0.243572	-0.0336998	0.480127	-0.237831	-0.242903	0	0.289156	1430395	CHEMBL2170907	1430395	COc1cccc(\C=C\2/Sc3ccc(cc3NC2=O)C(=O)NCCN4CCCCCC4)c1	pnnnnnnnnnnpnnnnnpnnppnnnnppnppnnnpnppppnnnppnppnpnnnppnpppnppnpppnpnpnpppppnpnppnpnnpnpnnppnppnppnpnpnpppnnpnpppnppppnnnpnpnpnpnnnpnppnpnppnpnnnnppppnnnpnpnnpnnpnpnppppppnnppnnpppnnpnpnnnpnnnnnppnnpnnnpnnnppnnnnppppnppnppppnpnpnpnnppnppnnnnnnnnpnppppnppnppnpnnnppnpnnpnnpppnppnppnpppppnnpnpnnpppppnpppnnnpnnnnpnpnnpnnpnpnpnnpnpppnpnnpnnpnppnppnnnnppnnpppnnpnnppnppppppppnpnnppnnppnppnppnnpppnnpnpnn…	12115989	4934	340	1457086
79	CHEMBL2170907	IC50 (nM)	>	80000	-1	10	0	0	1	0	t	PF14_0341	XIV	1	glucose-6-phosphate isomerase	Enzyme	Q25856	Plasmodium falciparum	Protein	ND	ND	B	Autocuration	9	IC50 (nM)_Q25856_Plasmodium falciparum	CHEMBL2174120	Inhibition of Plasmodium falciparum glucose-6-phosphate dehydrogenase after 2 hrs by resazurin/diaphorasecoupled assay	CHEMBL2169726	Glucose-6-phosphate 1-dehydrogenase	0.806462	0.231939	-0.0254201	0.835409	0.243572	-0.0336998	0.480127	-0.237831	-0.242903	0	0.289156	1430395	CHEMBL2170907	1430395	COc1cccc(\C=C\2/Sc3ccc(cc3NC2=O)C(=O)NCCN4CCCCCC4)c1	pnnnnnnnnnnpnnnnnpnnppnnnnppnppnnnpnppppnnnppnppnpnnnppnpppnppnpppnpnpnpppppnpnppnpnnpnpnnppnppnppnpnpnpppnnpnpppnppppnnnpnpnpnpnnnpnppnpnppnpnnnnppppnnnpnpnnpnnpnpnppppppnnppnnpppnnpnpnnnpnnnnnppnnpnnnpnnnppnnnnppppnppnppppnpnpnpnnppnppnnnnnnnnpnppppnppnppnpnnnppnpnnpnnpppnppnppnpppppnnpnpnnpppppnpppnnnpnnnnpnpnnpnnpnpnpnnpnpppnpnnpnnpnppnppnnnnppnnpppnnpnnppnppppppppnpnnppnnppnppnppnnpppnnpnpnn…	12116004	4934	340	1457086
80	CHEMBL2170908	IC50 (nM)	>	80000	-1	10	0	0	1	0	v	PF14_0341	XIV	1	glucose-6-phosphate isomerase	Enzyme	Q25856	Plasmodium falciparum	Protein	ND	ND	B	Autocuration	9	IC50 (nM)_Q25856_Plasmodium falciparum	CHEMBL2174117	Inhibition of Plasmodium falciparum glucose-6-phosphate dehydrogenase after 45 mins by orthogonal assay	CHEMBL2169726	Glucose-6-phosphate 1-dehydrogenase	0.810271	0.234901	-0.0254201	0.835409	0.245998	-0.0330065	0.480127	-0.237831	-0.242903	0	0.289156	1430396	CHEMBL2170908	1430396	COc1ccc(\C=C\2/Sc3ccc(cc3NC2=O)C(=O)NCCN4CCCCCC4)cc1	pnnnnnnnnnnpnnnnnpnnppnnnnppnppnnnpnppppnnnppnppnpnnnppnpppnppnpppnpnpnpppppnpnppnpnnpnpnnppnppnppnpnpnpppnnpnpppnppppnnnpnpnpnpnnnpnppnpnppnpnnnnppppnnnpnpnnpnnpnpnppppppnnppnnpppnnpnpnnnpnnnnnppnnpnnnpnnnppnnnnppppnppnppppnpnpnpnnppnppnnnnnnnnpnppppnppnppnpnnnppnpnnpnnpppnppnppnpppppnnpnpnnpppppnpppnnnpnnnnpnpnnpnnpnpnpnnpnpppnpnnpnnpnppnppnnnnppnnpppnnpnnppnppppppppnpnnppnnppnppnppnnpppnnpnpnn…	12115988	4934	340	1457086
81	CHEMBL2170908	IC50 (nM)	>	80000	-1	10	0	0	1	0	t	PF14_0341	XIV	1	glucose-6-phosphate isomerase	Enzyme	Q25856	Plasmodium falciparum	Protein	ND	ND	B	Autocuration	9	IC50 (nM)_Q25856_Plasmodium falciparum	CHEMBL2174120	Inhibition of Plasmodium falciparum glucose-6-phosphate dehydrogenase after 2 hrs by resazurin/diaphorasecoupled assay	CHEMBL2169726	Glucose-6-phosphate 1-dehydrogenase	0.810271	0.234901	-0.0254201	0.835409	0.245998	-0.0330065	0.480127	-0.237831	-0.242903	0	0.289156	1430396	CHEMBL2170908	1430396	COc1ccc(\C=C\2/Sc3ccc(cc3NC2=O)C(=O)NCCN4CCCCCC4)cc1	pnnnnnnnnnnpnnnnnpnnppnnnnppnppnnnpnppppnnnppnppnpnnnppnpppnppnpppnpnpnpppppnpnppnpnnpnpnnppnppnppnpnpnpppnnpnpppnppppnnnpnpnpnpnnnpnppnpnppnpnnnnppppnnnpnpnnpnnpnpnppppppnnppnnpppnnpnpnnnpnnnnnppnnpnnnpnnnppnnnnppppnppnppppnpnpnpnnppnppnnnnnnnnpnppppnppnppnpnnnppnpnnpnnpppnppnppnpppppnnpnpnnpppppnpppnnnpnnnnpnpnnpnnpnpnpnnpnpppnpnnpnnpnppnppnnnnppnnpppnnpnnppnppppppppnpnnppnnppnppnppnnpppnnpnpnn…	12116003	4934	340	1457086
82	CHEMBL2170909	IC50 (nM)	=	22700	-1	10	0	0	1	0	t	PF14_0341	XIV	1	glucose-6-phosphate isomerase	Enzyme	Q25856	Plasmodium falciparum	Protein	ND	ND	B	Autocuration	9	IC50 (nM)_Q25856_Plasmodium falciparum	CHEMBL2174120	Inhibition of Plasmodium falciparum glucose-6-phosphate dehydrogenase after 2 hrs by resazurin/diaphorasecoupled assay	CHEMBL2169726	Glucose-6-phosphate 1-dehydrogenase	0.331902	0.0872943	0.0302332	0.293355	0.0949368	0.0397581	-0.0619273	0.158416	0.169293	0	0.289156	1430397	CHEMBL2170909	1430397	CN1CCCC1CCNC(=O)c2ccc3S\C(=C/c4ccccc4F)\C(=O)Nc3c2	pnnnnnnnnnnpnnnnnpnnppnnnnppnppnnnpnppppnnnppnppnpnnnppnpppnppnpppnpnpnpppppnpnppnpnnpnpnnppnppnppnpnpnpppnnpnpppnppppnnnpnpnpnpnnnpnppnpnppnpnnnnppppnnnpnpnnpnnpnpnppppppnnppnnpppnnpnpnnnpnnnnnppnnpnnnpnnnppnnnnppppnppnppppnpnpnpnnppnppnnnnnnnnpnppppnppnppnpnnnppnpnnpnnpppnppnppnpppppnnpnpnnpppppnpppnnnpnnnnpnpnnpnnpnpnpnnpnpppnpnnpnnpnppnppnnnnppnnpppnnpnnppnppppppppnpnnppnnppnppnppnnpppnnpnpnn…	12116002	4934	340	1457086
83	CHEMBL2170909	IC50 (nM)	=	45200	-1	10	0	0	1	0	t	PF14_0341	XIV	1	glucose-6-phosphate isomerase	Enzyme	Q25856	Plasmodium falciparum	Protein	ND	ND	B	Autocuration	9	IC50 (nM)_Q25856_Plasmodium falciparum	CHEMBL2174117	Inhibition of Plasmodium falciparum glucose-6-phosphate dehydrogenase after 45 mins by orthogonal assay	CHEMBL2169726	Glucose-6-phosphate 1-dehydrogenase	0.331902	0.0872943	0.0302332	0.293355	0.0949368	0.0397581	-0.0619273	0.158416	0.169293	0	0.289156	1430397	CHEMBL2170909	1430397	CN1CCCC1CCNC(=O)c2ccc3S\C(=C/c4ccccc4F)\C(=O)Nc3c2	pnnnnnnnnnnpnnnnnpnnppnnnnppnppnnnpnppppnnnppnppnpnnnppnpppnppnpppnpnpnpppppnpnppnpnnpnpnnppnppnppnpnpnpppnnpnpppnppppnnnpnpnpnpnnnpnppnpnppnpnnnnppppnnnpnpnnpnnpnpnppppppnnppnnpppnnpnpnnnpnnnnnppnnpnnnpnnnppnnnnppppnppnppppnpnpnpnnppnppnnnnnnnnpnppppnppnppnpnnnppnpnnpnnpppnppnppnpppppnnpnpnnpppppnpppnnnpnnnnpnpnnpnnpnpnpnnpnpppnpnnpnnpnppnppnnnnppnnpppnnpnnppnppppppppnpnnppnnppnppnppnnpppnnpnpnn…	12115987	4934	340	1457086
84	CHEMBL2170910	IC50 (nM)	=	35000	-1	10	0	0	1	0	v	PF14_0341	XIV	1	glucose-6-phosphate isomerase	Enzyme	Q25856	Plasmodium falciparum	Protein	ND	ND	B	Autocuration	9	IC50 (nM)_Q25856_Plasmodium falciparum	CHEMBL2174117	Inhibition of Plasmodium falciparum glucose-6-phosphate dehydrogenase after 45 mins by orthogonal assay	CHEMBL2169726	Glucose-6-phosphate 1-dehydrogenase	-0.751193	0.280764	0.528338	-0.759576	0.285352	0.540704	-1.11486	0.192369	0.197655	0	0.289156	1430398	CHEMBL2170910	1430398	NC1CCN(C1)C(=O)c2ccc3S\C(=C/c4ccccc4F)\C(=O)Nc3c2	pnnnnnnnnnnpnnnnnpnnppnnnnppnppnnnpnppppnnnppnppnpnnnppnpppnppnpppnpnpnpppppnpnppnpnnpnpnnppnppnppnpnpnpppnnpnpppnppppnnnpnpnpnpnnnpnppnpnppnpnnnnppppnnnpnpnnpnnpnpnppppppnnppnnpppnnpnpnnnpnnnnnppnnpnnnpnnnppnnnnppppnppnppppnpnpnpnnppnppnnnnnnnnpnppppnppnppnpnnnppnpnnpnnpppnppnppnpppppnnpnpnnpppppnpppnnnpnnnnpnpnnpnnpnpnpnnpnpppnpnnpnnpnppnppnnnnppnnpppnnpnnppnppppppppnpnnppnnppnppnppnnpppnnpnpnn…	12115986	4934	340	1457086
85	CHEMBL2170910	IC50 (nM)	=	45000	-1	10	0	0	1	0	t	PF14_0341	XIV	1	glucose-6-phosphate isomerase	Enzyme	Q25856	Plasmodium falciparum	Protein	ND	ND	B	Autocuration	9	IC50 (nM)_Q25856_Plasmodium falciparum	CHEMBL2174120	Inhibition of Plasmodium falciparum glucose-6-phosphate dehydrogenase after 2 hrs by resazurin/diaphorasecoupled assay	CHEMBL2169726	Glucose-6-phosphate 1-dehydrogenase	-0.751193	0.280764	0.528338	-0.759576	0.285352	0.540704	-1.11486	0.192369	0.197655	0	0.289156	1430398	CHEMBL2170910	1430398	NC1CCN(C1)C(=O)c2ccc3S\C(=C/c4ccccc4F)\C(=O)Nc3c2	pnnnnnnnnnnpnnnnnpnnppnnnnppnppnnnpnppppnnnppnppnpnnnppnpppnppnpppnpnpnpppppnpnppnpnnpnpnnppnppnppnpnpnpppnnpnpppnppppnnnpnpnpnpnnnpnppnpnppnpnnnnppppnnnpnpnnpnnpnpnppppppnnppnnpppnnpnpnnnpnnnnnppnnpnnnpnnnppnnnnppppnppnppppnpnpnpnnppnppnnnnnnnnpnppppnppnppnpnnnppnpnnpnnpppnppnppnpppppnnpnpnnpppppnpppnnnpnnnnpnpnnpnnpnpnpnnpnpppnpnnpnnpnppnppnnnnppnnpppnnpnnppnppppppppnpnnppnnppnppnppnnpppnnpnpnn…	12116001	4934	340	1457086
86	CHEMBL2170911	IC50 (nM)	>	80000	-1	10	0	0	1	0	t	PF14_0341	XIV	1	glucose-6-phosphate isomerase	Enzyme	Q25856	Plasmodium falciparum	Protein	ND	ND	B	Autocuration	9	IC50 (nM)_Q25856_Plasmodium falciparum	CHEMBL2174117	Inhibition of Plasmodium falciparum glucose-6-phosphate dehydrogenase after 45 mins by orthogonal assay	CHEMBL2169726	Glucose-6-phosphate 1-dehydrogenase	-2.16419	-0.676454	-0.170257	-2.18437	-0.71832	-0.123249	-2.53965	0.0581709	0.0615847	0	0.289156	1430399	CHEMBL2170911	1430399	Fc1ccccc1\C=C\2/Sc3ccc(cc3NC2=O)C(=O)NCc4ccccc4	pnnnnnnnnnnpnnnnnpnnppnnnnppnppnnnpnppppnnnppnppnpnnnppnpppnppnpppnpnpnpppppnpnppnpnnpnpnnppnppnppnpnpnpppnnpnpppnppppnnnpnpnpnpnnnpnppnpnppnpnnnnppppnnnpnpnnpnnpnpnppppppnnppnnpppnnpnpnnnpnnnnnppnnpnnnpnnnppnnnnppppnppnppppnpnpnpnnppnppnnnnnnnnpnppppnppnppnpnnnppnpnnpnnpppnppnppnpppppnnpnpnnpppppnpppnnnpnnnnpnpnnpnnpnpnpnnpnpppnpnnpnnpnppnppnnnnppnnpppnnpnnppnppppppppnpnnppnnppnppnppnnpppnnpnpnn…	12115985	4934	340	1457086
87	CHEMBL2170911	IC50 (nM)	>	80000	-1	10	0	0	1	0	t	PF14_0341	XIV	1	glucose-6-phosphate isomerase	Enzyme	Q25856	Plasmodium falciparum	Protein	ND	ND	B	Autocuration	9	IC50 (nM)_Q25856_Plasmodium falciparum	CHEMBL2174120	Inhibition of Plasmodium falciparum glucose-6-phosphate dehydrogenase after 2 hrs by resazurin/diaphorasecoupled assay	CHEMBL2169726	Glucose-6-phosphate 1-dehydrogenase	-2.16419	-0.676454	-0.170257	-2.18437	-0.71832	-0.123249	-2.53965	0.0581709	0.0615847	0	0.289156	1430399	CHEMBL2170911	1430399	Fc1ccccc1\C=C\2/Sc3ccc(cc3NC2=O)C(=O)NCc4ccccc4	pnnnnnnnnnnpnnnnnpnnppnnnnppnppnnnpnppppnnnppnppnpnnnppnpppnppnpppnpnpnpppppnpnppnpnnpnpnnppnppnppnpnpnpppnnpnpppnppppnnnpnpnpnpnnnpnppnpnppnpnnnnppppnnnpnpnnpnnpnpnppppppnnppnnpppnnpnpnnnpnnnnnppnnpnnnpnnnppnnnnppppnppnppppnpnpnpnnppnppnnnnnnnnpnppppnppnppnpnnnppnpnnpnnpppnppnppnpppppnnpnpnnpppppnpppnnnpnnnnpnpnnpnnpnpnpnnpnpppnpnnpnnpnppnppnnnnppnnpppnnpnnppnppppppppnpnnppnnppnppnppnnpppnnpnpnn…	12116000	4934	340	1457086
88	CHEMBL2170912	IC50 (nM)	=	9500	-1	10	0	0	1	0	v	PF14_0341	XIV	1	glucose-6-phosphate isomerase	Enzyme	Q25856	Plasmodium falciparum	Protein	ND	ND	B	Autocuration	9	IC50 (nM)_Q25856_Plasmodium falciparum	CHEMBL2174120	Inhibition of Plasmodium falciparum glucose-6-phosphate dehydrogenase after 2 hrs by resazurin/diaphorasecoupled assay	CHEMBL2169726	Glucose-6-phosphate 1-dehydrogenase	-0.648914	-0.489497	-0.213983	-0.83554	-0.536211	-0.170624	-1.19082	0.0363081	0.0391691	0	0.289156	1430401	CHEMBL2170912	1430401	Fc1ccccc1\C=C\2/Sc3ccc(cc3NC2=O)C(=O)NCCN4CCCC4	pnnnnnnnnnnpnnnnnpnnppnnnnppnppnnnpnppppnnnppnppnpnnnppnpppnppnpppnpnpnpppppnpnppnpnnpnpnnppnppnppnpnpnpppnnpnpppnppppnnnpnpnpnpnnnpnppnpnppnpnnnnppppnnnpnpnnpnnpnpnppppppnnppnnpppnnpnpnnnpnnnnnppnnpnnnpnnnppnnnnppppnppnppppnpnpnpnnppnppnnnnnnnnpnppppnppnppnpnnnppnpnnpnnpppnppnppnpppppnnpnpnnpppppnpppnnnpnnnnpnpnnpnnpnpnpnnpnpppnpnnpnnpnppnppnnnnppnnpppnnpnnppnppppppppnpnnppnnppnppnppnnpppnnpnpnn…	12116013	4934	340	1457086
89	CHEMBL2170912	IC50 (nM)	=	11000	-1	10	0	0	1	0	t	PF14_0341	XIV	1	glucose-6-phosphate isomerase	Enzyme	Q25856	Plasmodium falciparum	Protein	ND	ND	B	Autocuration	9	IC50 (nM)_Q25856_Plasmodium falciparum	CHEMBL2174117	Inhibition of Plasmodium falciparum glucose-6-phosphate dehydrogenase after 45 mins by orthogonal assay	CHEMBL2169726	Glucose-6-phosphate 1-dehydrogenase	-0.648914	-0.489497	-0.213983	-0.83554	-0.536211	-0.170624	-1.19082	0.0363081	0.0391691	0	0.289156	1430401	CHEMBL2170912	1430401	Fc1ccccc1\C=C\2/Sc3ccc(cc3NC2=O)C(=O)NCCN4CCCC4	pnnnnnnnnnnpnnnnnpnnppnnnnppnppnnnpnppppnnnppnppnpnnnppnpppnppnpppnpnpnpppppnpnppnpnnpnpnnppnppnppnpnpnpppnnpnpppnppppnnnpnpnpnpnnnpnppnpnppnpnnnnppppnnnpnpnnpnnpnpnppppppnnppnnpppnnpnpnnnpnnnnnppnnpnnnpnnnppnnnnppppnppnppppnpnpnpnnppnppnnnnnnnnpnppppnppnppnpnnnppnpnnpnnpppnppnppnpppppnnpnpnnpppppnpppnnnpnnnnpnpnnpnnpnpnpnnpnpppnpnnpnnpnppnppnnnnppnnpppnnpnnppnppppppppnpnnppnnppnppnppnnpppnnpnpnn…	12115998	4934	340	1457086
90	CHEMBL2170912	IC50 (nM)	=	16200	-1	10	0	0	1	0	t	PF14_0341	XIV	1	glucose-6-phosphate isomerase	Enzyme	Q25856	Plasmodium falciparum	Protein	ND	ND	B	Autocuration	9	IC50 (nM)_Q25856_Plasmodium falciparum	CHEMBL2174120	Inhibition of Plasmodium falciparum glucose-6-phosphate dehydrogenase after 2 hrs by resazurin/diaphorasecoupled assay	CHEMBL2169726	Glucose-6-phosphate 1-dehydrogenase	-0.648914	-0.489497	-0.213983	-0.83554	-0.536211	-0.170624	-1.19082	0.0363081	0.0391691	0	0.289156	1430401	CHEMBL2170912	1430401	Fc1ccccc1\C=C\2/Sc3ccc(cc3NC2=O)C(=O)NCCN4CCCC4	pnnnnnnnnnnpnnnnnpnnppnnnnppnppnnnpnppppnnnppnppnpnnnppnpppnppnpppnpnpnpppppnpnppnpnnpnpnnppnppnppnpnpnpppnnpnpppnppppnnnpnpnpnpnnnpnppnpnppnpnnnnppppnnnpnpnnpnnpnpnppppppnnppnnpppnnpnpnnnpnnnnnppnnpnnnpnnnppnnnnppppnppnppppnpnpnpnnppnppnnnnnnnnpnppppnppnppnpnnnppnpnnpnnpppnppnppnpppppnnpnpnnpppppnpppnnnpnnnnpnpnnpnnpnpnpnnpnpppnpnnpnnpnppnppnnnnppnnpppnnpnnppnppppppppnpnnppnnppnppnppnnpppnnpnpnn…	12116012	4934	340	1457086
91	CHEMBL2170912	IC50 (nM)	=	25200	-1	10	0	0	1	0	t	PF14_0341	XIV	1	glucose-6-phosphate isomerase	Enzyme	Q25856	Plasmodium falciparum	Protein	ND	ND	B	Autocuration	9	IC50 (nM)_Q25856_Plasmodium falciparum	CHEMBL2174117	Inhibition of Plasmodium falciparum glucose-6-phosphate dehydrogenase after 45 mins by orthogonal assay	CHEMBL2169726	Glucose-6-phosphate 1-dehydrogenase	-0.648914	-0.489497	-0.213983	-0.83554	-0.536211	-0.170624	-1.19082	0.0363081	0.0391691	0	0.289156	1430401	CHEMBL2170912	1430401	Fc1ccccc1\C=C\2/Sc3ccc(cc3NC2=O)C(=O)NCCN4CCCC4	pnnnnnnnnnnpnnnnnpnnppnnnnppnppnnnpnppppnnnppnppnpnnnppnpppnppnpppnpnpnpppppnpnppnpnnpnpnnppnppnppnpnpnpppnnpnpppnppppnnnpnpnpnpnnnpnppnpnppnpnnnnppppnnnpnpnnpnnpnpnppppppnnppnnpppnnpnpnnnpnnnnnppnnpnnnpnnnppnnnnppppnppnppppnpnpnpnnppnppnnnnnnnnpnppppnppnppnpnnnppnpnnpnnpppnppnppnpppppnnpnpnnpppppnpppnnnpnnnnpnpnnpnnpnpnpnnpnpppnpnnpnnpnppnppnnnnppnnpppnnpnnppnppppppppnpnnppnnppnppnppnnpppnnpnpnn…	12115997	4934	340	1457086
92	CHEMBL2170913	IC50 (nM)	=	49700	-1	10	0	0	1	0	v	PF14_0341	XIV	1	glucose-6-phosphate isomerase	Enzyme	Q25856	Plasmodium falciparum	Protein	ND	ND	B	Autocuration	9	IC50 (nM)_Q25856_Plasmodium falciparum	CHEMBL2174120	Inhibition of Plasmodium falciparum glucose-6-phosphate dehydrogenase after 2 hrs by resazurin/diaphorasecoupled assay	CHEMBL2169726	Glucose-6-phosphate 1-dehydrogenase	0.272919	0.432336	0.0311213	0.296463	0.444312	0.0236546	-0.058819	-0.237831	-0.242903	0	0.289156	1430402	CHEMBL2170913	1430402	COc1ccc(\C=C\2/Sc3ccc(cc3NC2=O)C(=O)NCCN4CCCC4)cc1	pnnnnnnnnnnpnnnnnpnnppnnnnppnppnnnpnppppnnnppnppnpnnnppnpppnppnpppnpnpnpppppnpnppnpnnpnpnnppnppnppnpnpnpppnnpnpppnppppnnnpnpnpnpnnnpnppnpnppnpnnnnppppnnnpnpnnpnnpnpnppppppnnppnnpppnnpnpnnnpnnnnnppnnpnnnpnnnppnnnnppppnppnppppnpnpnpnnppnppnnnnnnnnpnppppnppnppnpnnnppnpnnpnnpppnppnppnpppppnnpnpnnpppppnpppnnnpnnnnpnpnnpnnpnpnpnnpnpppnpnnpnnpnppnppnnnnppnnpppnnpnnppnppppppppnpnnppnnppnppnppnnpppnnpnpnn…	12116011	4934	340	1457086
93	CHEMBL2170913	IC50 (nM)	>	80000	-1	10	0	0	1	0	t	PF14_0341	XIV	1	glucose-6-phosphate isomerase	Enzyme	Q25856	Plasmodium falciparum	Protein	ND	ND	B	Autocuration	9	IC50 (nM)_Q25856_Plasmodium falciparum	CHEMBL2174117	Inhibition of Plasmodium falciparum glucose-6-phosphate dehydrogenase after 45 mins by orthogonal assay	CHEMBL2169726	Glucose-6-phosphate 1-dehydrogenase	0.272919	0.432336	0.0311213	0.296463	0.444312	0.0236546	-0.058819	-0.237831	-0.242903	0	0.289156	1430402	CHEMBL2170913	1430402	COc1ccc(\C=C\2/Sc3ccc(cc3NC2=O)C(=O)NCCN4CCCC4)cc1	pnnnnnnnnnnpnnnnnpnnppnnnnppnppnnnpnppppnnnppnppnpnnnppnpppnppnpppnpnpnpppppnpnppnpnnpnpnnppnppnppnpnpnpppnnpnpppnppppnnnpnpnpnpnnnpnppnpnppnpnnnnppppnnnpnpnnpnnpnpnppppppnnppnnpppnnpnpnnnpnnnnnppnnpnnnpnnnppnnnnppppnppnppppnpnpnpnnppnppnnnnnnnnpnppppnppnppnpnnnppnpnnpnnpppnppnppnpppppnnpnpnnpppppnpppnnnpnnnnpnpnnpnnpnpnpnnpnpppnpnnpnnpnppnppnnnnppnnpppnnpnnppnppppppppnpnnppnnppnppnppnnpppnnpnpnn…	12115996	4934	340	1457086
94	CHEMBL2170914	IC50 (nM)	=	11100	-1	10	0	0	1	0	t	PF14_0341	XIV	1	glucose-6-phosphate isomerase	Enzyme	Q25856	Plasmodium falciparum	Protein	ND	ND	B	Autocuration	9	IC50 (nM)_Q25856_Plasmodium falciparum	CHEMBL2174120	Inhibition of Plasmodium falciparum glucose-6-phosphate dehydrogenase after 2 hrs by resazurin/diaphorasecoupled assay	CHEMBL2169726	Glucose-6-phosphate 1-dehydrogenase	-1.03557	-0.876157	-0.292892	-1.07227	-0.896941	-0.290868	-1.42755	-0.00314664	-0.00902382	0	0.289156	1430403	CHEMBL2170914	1430403	Clc1ccccc1\C=C\2/Sc3ccc(cc3NC2=O)C(=O)NCCN4CCCC4	pnnnnnnnnnnpnnnnnpnnppnnnnppnppnnnpnppppnnnppnppnpnnnppnpppnppnpppnpnpnpppppnpnppnpnnpnpnnppnppnppnpnpnpppnnpnpppnppppnnnpnpnpnpnnnpnppnpnppnpnnnnppppnnnpnpnnpnnpnpnppppppnnppnnpppnnpnpnnnpnnnnnppnnpnnnpnnnppnnnnppppnppnppppnpnpnpnnppnppnnnnnnnnpnppppnppnppnpnnnppnpnnpnnpppnppnppnpppppnnpnpnnpppppnpppnnnpnnnnpnpnnpnnpnpnpnnpnpppnpnnpnnpnppnppnnnnppnnpppnnpnnppnppppppppnpnnppnnppnppnppnnpppnnpnpnn…	12116010	4934	340	1457086
95	CHEMBL2170914	IC50 (nM)	>	80000	-1	10	0	0	1	0	t	PF14_0341	XIV	1	glucose-6-phosphate isomerase	Enzyme	Q25856	Plasmodium falciparum	Protein	ND	ND	B	Autocuration	9	IC50 (nM)_Q25856_Plasmodium falciparum	CHEMBL2174117	Inhibition of Plasmodium falciparum glucose-6-phosphate dehydrogenase after 45 mins by orthogonal assay	CHEMBL2169726	Glucose-6-phosphate 1-dehydrogenase	-1.03557	-0.876157	-0.292892	-1.07227	-0.896941	-0.290868	-1.42755	-0.00314664	-0.00902382	0	0.289156	1430403	CHEMBL2170914	1430403	Clc1ccccc1\C=C\2/Sc3ccc(cc3NC2=O)C(=O)NCCN4CCCC4	pnnnnnnnnnnpnnnnnpnnppnnnnppnppnnnpnppppnnnppnppnpnnnppnpppnppnpppnpnpnpppppnpnppnpnnpnpnnppnppnppnpnpnpppnnpnpppnppppnnnpnpnpnpnnnpnppnpnppnpnnnnppppnnnpnpnnpnnpnpnppppppnnppnnpppnnpnpnnnpnnnnnppnnpnnnpnnnppnnnnppppnppnppppnpnpnpnnppnppnnnnnnnnpnppppnppnppnpnnnppnpnnpnnpppnppnppnpppppnnpnpnnpppppnpppnnnpnnnnpnpnnpnnpnpnpnnpnpppnpnnpnnpnppnppnnnnppnnpppnnpnnppnppppppppnpnnppnnppnppnppnnpppnnpnpnn…	12115995	4934	340	1457086
96	CHEMBL2170915	IC50 (nM)	=	8800	-1	10	0	0	1	0	v	PF14_0341	XIV	1	glucose-6-phosphate isomerase	Enzyme	Q25856	Plasmodium falciparum	Protein	ND	ND	B	Autocuration	9	IC50 (nM)_Q25856_Plasmodium falciparum	CHEMBL2174117	Inhibition of Plasmodium falciparum glucose-6-phosphate dehydrogenase after 45 mins by orthogonal assay	CHEMBL2169726	Glucose-6-phosphate 1-dehydrogenase	0.347619	0.100766	0.0435862	0.34009	0.116187	0.0468415	-0.0151921	-0.237831	-0.242903	0	0.289156	1430404	CHEMBL2170915	1430404	Cc1cccc(\C=C\2/Sc3ccc(cc3NC2=O)C(=O)NCCN4CCCC4)c1	pnnnnnnnnnnpnnnnnpnnppnnnnppnppnnnpnppppnnnppnppnpnnnppnpppnppnpppnpnpnpppppnpnppnpnnpnpnnppnppnppnpnpnpppnnpnpppnppppnnnpnpnpnpnnnpnppnpnppnpnnnnppppnnnpnpnnpnnpnpnppppppnnppnnpppnnpnpnnnpnnnnnppnnpnnnpnnnppnnnnppppnppnppppnpnpnpnnppnppnnnnnnnnpnppppnppnppnpnnnppnpnnpnnpppnppnppnpppppnnpnpnnpppppnpppnnnpnnnnpnpnnpnnpnpnpnnpnpppnpnnpnnpnppnppnnnnppnnpppnnpnnppnppppppppnpnnppnnppnppnppnnpppnnpnpnn…	12115994	4934	340	1457086
97	CHEMBL2170915	IC50 (nM)	=	11800	-1	10	0	0	1	0	t	PF14_0341	XIV	1	glucose-6-phosphate isomerase	Enzyme	Q25856	Plasmodium falciparum	Protein	ND	ND	B	Autocuration	9	IC50 (nM)_Q25856_Plasmodium falciparum	CHEMBL2174120	Inhibition of Plasmodium falciparum glucose-6-phosphate dehydrogenase after 2 hrs by resazurin/diaphorasecoupled assay	CHEMBL2169726	Glucose-6-phosphate 1-dehydrogenase	0.347619	0.100766	0.0435862	0.34009	0.116187	0.0468415	-0.0151921	-0.237831	-0.242903	0	0.289156	1430404	CHEMBL2170915	1430404	Cc1cccc(\C=C\2/Sc3ccc(cc3NC2=O)C(=O)NCCN4CCCC4)c1	pnnnnnnnnnnpnnnnnpnnppnnnnppnppnnnpnppppnnnppnppnpnnnppnpppnppnpppnpnpnpppppnpnppnpnnpnpnnppnppnppnpnpnpppnnpnpppnppppnnnpnpnpnpnnnpnppnpnppnpnnnnppppnnnpnpnnpnnpnpnppppppnnppnnpppnnpnpnnnpnnnnnppnnpnnnpnnnppnnnnppppnppnppppnpnpnpnnppnppnnnnnnnnpnppppnppnppnpnnnppnpnnpnnpppnppnppnpppppnnpnpnnpppppnpppnnnpnnnnpnpnnpnnpnpnpnnpnpppnpnnpnnpnppnppnnnnppnnpppnnpnnppnppppppppnpnnppnnppnppnppnnpppnnpnpnn…	12116009	4934	340	1457086
98	CHEMBL2170916	IC50 (nM)	=	21600	-1	10	0	0	1	0	t	PF14_0341	XIV	1	glucose-6-phosphate isomerase	Enzyme	Q25856	Plasmodium falciparum	Protein	ND	ND	B	Autocuration	9	IC50 (nM)_Q25856_Plasmodium falciparum	CHEMBL2174120	Inhibition of Plasmodium falciparum glucose-6-phosphate dehydrogenase after 2 hrs by resazurin/diaphorasecoupled assay	CHEMBL2169726	Glucose-6-phosphate 1-dehydrogenase	-0.430106	-0.565855	-0.236954	-0.641801	-0.610967	-0.195543	-0.997083	0.0248224	0.0273887	0	0.289156	1430405	CHEMBL2170916	1430405	Fc1ccccc1\C=C\2/Sc3ccc(cc3NC2=O)C(=O)NCCN4CCCCC4	pnnnnnnnnnnpnnnnnpnnppnnnnppnppnnnpnppppnnnppnppnpnnnppnpppnppnpppnpnpnpppppnpnppnpnnpnpnnppnppnppnpnpnpppnnpnpppnppppnnnpnpnpnpnnnpnppnpnppnpnnnnppppnnnpnpnnpnnpnpnppppppnnppnnpppnnpnpnnnpnnnnnppnnpnnnpnnnppnnnnppppnppnppppnpnpnpnnppnppnnnnnnnnpnppppnppnppnpnnnppnpnnpnnpppnppnppnpppppnnpnpnnpppppnpppnnnpnnnnpnpnnpnnpnpnpnnpnpppnpnnpnnpnppnppnnnnppnnpppnnpnnppnppppppppnpnnppnnppnppnppnnpppnnpnpnn…	12116008	4934	340	1457086
99	CHEMBL2170916	IC50 (nM)	=	24000	-1	10	0	0	1	0	t	PF14_0341	XIV	1	glucose-6-phosphate isomerase	Enzyme	Q25856	Plasmodium falciparum	Protein	ND	ND	B	Autocuration	9	IC50 (nM)_Q25856_Plasmodium falciparum	CHEMBL2174117	Inhibition of Plasmodium falciparum glucose-6-phosphate dehydrogenase after 45 mins by orthogonal assay	CHEMBL2169726	Glucose-6-phosphate 1-dehydrogenase	-0.430106	-0.565855	-0.236954	-0.641801	-0.610967	-0.195543	-0.997083	0.0248224	0.0273887	0	0.289156	1430405	CHEMBL2170916	1430405	Fc1ccccc1\C=C\2/Sc3ccc(cc3NC2=O)C(=O)NCCN4CCCCC4	pnnnnnnnnnnpnnnnnpnnppnnnnppnppnnnpnppppnnnppnppnpnnnppnpppnppnpppnpnpnpppppnpnppnpnnpnpnnppnppnppnpnpnpppnnpnpppnppppnnnpnpnpnpnnnpnppnpnppnpnnnnppppnnnpnpnnpnnpnpnppppppnnppnnpppnnpnpnnnpnnnnnppnnpnnnpnnnppnnnnppppnppnppppnpnpnpnnppnppnnnnnnnnpnppppnppnppnpnnnppnpnnpnnpppnppnppnpppppnnpnpnnpppppnpppnnnpnnnnpnpnnpnnpnpnpnnpnpppnpnnpnnpnppnppnnnnppnnpppnnpnnppnppppppppnpnnppnnppnppnppnnpppnnpnpnn…	12115993	4934	340	1457086
100	CHEMBL2170917	IC50 (nM)	>	80000	-1	10	0	0	1	0	v	PF14_0341	XIV	1	glucose-6-phosphate isomerase	Enzyme	Q25856	Plasmodium falciparum	Protein	ND	ND	B	Autocuration	9	IC50 (nM)_Q25856_Plasmodium falciparum	CHEMBL2174117	Inhibition of Plasmodium falciparum glucose-6-phosphate dehydrogenase after 45 mins by orthogonal assay	CHEMBL2169726	Glucose-6-phosphate 1-dehydrogenase	-0.675171	-0.212238	-0.221885	-0.859246	-0.265657	-0.179194	-1.21453	0.0323571	0.0351171	0	0.289156	1430406	CHEMBL2170917	1430406	Fc1ccccc1\C=C\2/Sc3ccc(cc3NC2=O)C(=O)NCCN4CCOCC4	pnnnnnnnnnnpnnnnnpnnppnnnnppnppnnnpnppppnnnppnppnpnnnppnpppnppnpppnpnpnpppppnpnppnpnnpnpnnppnppnppnpnpnpppnnpnpppnppppnnnpnpnpnpnnnpnppnpnppnpnnnnppppnnnpnpnnpnnpnpnppppppnnppnnpppnnpnpnnnpnnnnnppnnpnnnpnnnppnnnnppppnppnppppnpnpnpnnppnppnnnnnnnnpnppppnppnppnpnnnppnpnnpnnpppnppnppnpppppnnpnpnnpppppnpppnnnpnnnnpnpnnpnnpnpnpnnpnpppnpnnpnnpnppnppnnnnppnnpppnnpnnppnppppppppnpnnppnnppnppnppnnpppnnpnpnn…	12115992	4934	340	1457086
101	CHEMBL2170917	IC50 (nM)	>	80000	-1	10	0	0	1	0	t	PF14_0341	XIV	1	glucose-6-phosphate isomerase	Enzyme	Q25856	Plasmodium falciparum	Protein	ND	ND	B	Autocuration	9	IC50 (nM)_Q25856_Plasmodium falciparum	CHEMBL2174120	Inhibition of Plasmodium falciparum glucose-6-phosphate dehydrogenase after 2 hrs by resazurin/diaphorasecoupled assay	CHEMBL2169726	Glucose-6-phosphate 1-dehydrogenase	-0.675171	-0.212238	-0.221885	-0.859246	-0.265657	-0.179194	-1.21453	0.0323571	0.0351171	0	0.289156	1430406	CHEMBL2170917	1430406	Fc1ccccc1\C=C\2/Sc3ccc(cc3NC2=O)C(=O)NCCN4CCOCC4	pnnnnnnnnnnpnnnnnpnnppnnnnppnppnnnpnppppnnnppnppnpnnnppnpppnppnpppnpnpnpppppnpnppnpnnpnpnnppnppnppnpnpnpppnnpnpppnppppnnnpnpnpnpnnnpnppnpnppnpnnnnppppnnnpnpnnpnnpnpnppppppnnppnnpppnnpnpnnnpnnnnnppnnpnnnpnnnppnnnnppppnppnppppnpnpnpnnppnppnnnnnnnnpnppppnppnppnpnnnppnpnnpnnpppnppnppnpppppnnpnpnnpppppnpppnnnpnnnnpnpnnpnnpnpnpnnpnpppnpnnpnnpnppnppnnnnppnnpppnnpnnppnppppppppnpnnppnnppnppnppnnpppnnpnpnn…	12116007	4934	340	1457086
102	CHEMBL2170918	IC50 (nM)	=	11000	-1	10	0	0	1	0	t	PF14_0341	XIV	1	glucose-6-phosphate isomerase	Enzyme	Q25856	Plasmodium falciparum	Protein	ND	ND	B	Autocuration	9	IC50 (nM)_Q25856_Plasmodium falciparum	CHEMBL2174117	Inhibition of Plasmodium falciparum glucose-6-phosphate dehydrogenase after 45 mins by orthogonal assay	CHEMBL2169726	Glucose-6-phosphate 1-dehydrogenase	-0.227829	-0.635522	-0.257891	-0.462895	-0.679156	-0.218273	-0.818177	0.014354	0.0166491	0	0.289156	1430407	CHEMBL2170918	1430407	Fc1ccccc1\C=C\2/Sc3ccc(cc3NC2=O)C(=O)NCCN4CCCCCC4	pnnnnnnnnnnpnnnnnpnnppnnnnppnppnnnpnppppnnnppnppnpnnnppnpppnppnpppnpnpnpppppnpnppnpnnpnpnnppnppnppnpnpnpppnnpnpppnppppnnnpnpnpnpnnnpnppnpnppnpnnnnppppnnnpnpnnpnnpnpnppppppnnppnnpppnnpnpnnnpnnnnnppnnpnnnpnnnppnnnnppppnppnppppnpnpnpnnppnppnnnnnnnnpnppppnppnppnpnnnppnpnnpnnpppnppnppnpppppnnpnpnnpppppnpppnnnpnnnnpnpnnpnnpnpnpnnpnpppnpnnpnnpnppnppnnnnppnnpppnnpnnppnppppppppnpnnppnnppnppnppnnpppnnpnpnn…	12115991	4934	340	1457086
103	CHEMBL2170918	IC50 (nM)	=	46600	-1	10	0	0	1	0	t	PF14_0341	XIV	1	glucose-6-phosphate isomerase	Enzyme	Q25856	Plasmodium falciparum	Protein	ND	ND	B	Autocuration	9	IC50 (nM)_Q25856_Plasmodium falciparum	CHEMBL2174120	Inhibition of Plasmodium falciparum glucose-6-phosphate dehydrogenase after 2 hrs by resazurin/diaphorasecoupled assay	CHEMBL2169726	Glucose-6-phosphate 1-dehydrogenase	-0.227829	-0.635522	-0.257891	-0.462895	-0.679156	-0.218273	-0.818177	0.014354	0.0166491	0	0.289156	1430407	CHEMBL2170918	1430407	Fc1ccccc1\C=C\2/Sc3ccc(cc3NC2=O)C(=O)NCCN4CCCCCC4	pnnnnnnnnnnpnnnnnpnnppnnnnppnppnnnpnppppnnnppnppnpnnnppnpppnppnpppnpnpnpppppnpnppnpnnpnpnnppnppnppnpnpnpppnnpnpppnppppnnnpnpnpnpnnnpnppnpnppnpnnnnppppnnnpnpnnpnnpnpnppppppnnppnnpppnnpnpnnnpnnnnnppnnpnnnpnnnppnnnnppppnppnppppnpnpnpnnppnppnnnnnnnnpnppppnppnppnpnnnppnpnnpnnpppnppnppnpppppnnpnpnnpppppnpppnnnpnnnnpnpnnpnnpnpnpnnpnpppnpnnpnnpnppnppnnnnppnnpppnnpnnppnppppppppnpnnppnnppnppnppnnpppnnpnpnn…	12116006	4934	340	1457086
104	CHEMBL2170919	IC50 (nM)	=	40900	-1	10	0	0	1	0	v	PF14_0341	XIV	1	glucose-6-phosphate isomerase	Enzyme	Q25856	Plasmodium falciparum	Protein	ND	ND	B	Autocuration	9	IC50 (nM)_Q25856_Plasmodium falciparum	CHEMBL2174120	Inhibition of Plasmodium falciparum glucose-6-phosphate dehydrogenase after 2 hrs by resazurin/diaphorasecoupled assay	CHEMBL2169726	Glucose-6-phosphate 1-dehydrogenase	-0.70653	-0.994548	-0.331067	-0.7556	-1.014	-0.329888	-1.11088	-0.0222341	-0.0280519	0	0.289156	1430408	CHEMBL2170919	1430408	Clc1ccccc1\C=C\2/Sc3ccc(cc3NC2=O)C(=O)NCCN4CCCCCC4	pnnnnnnnnnnpnnnnnpnnppnnnnppnppnnnpnppppnnnppnppnpnnnppnpppnppnpppnpnpnpppppnpnppnpnnpnpnnppnppnppnpnpnpppnnpnpppnppppnnnpnpnpnpnnnpnppnpnppnpnnnnppppnnnpnpnnpnnpnpnppppppnnppnnpppnnpnpnnnpnnnnnppnnpnnnpnnnppnnnnppppnppnppppnpnpnpnnppnppnnnnnnnnpnppppnppnppnpnnnppnpnnpnnpppnppnppnpppppnnpnpnnpppppnpppnnnpnnnnpnpnnpnnpnpnpnnpnpppnpnnpnnpnppnppnnnnppnnpppnnpnnppnppppppppnpnnppnnppnppnppnnpppnnpnpnn…	12116005	4934	340	1457086
105	CHEMBL2170919	IC50 (nM)	>	80000	-1	10	0	0	1	0	t	PF14_0341	XIV	1	glucose-6-phosphate isomerase	Enzyme	Q25856	Plasmodium falciparum	Protein	ND	ND	B	Autocuration	9	IC50 (nM)_Q25856_Plasmodium falciparum	CHEMBL2174117	Inhibition of Plasmodium falciparum glucose-6-phosphate dehydrogenase after 45 mins by orthogonal assay	CHEMBL2169726	Glucose-6-phosphate 1-dehydrogenase	-0.70653	-0.994548	-0.331067	-0.7556	-1.014	-0.329888	-1.11088	-0.0222341	-0.0280519	0	0.289156	1430408	CHEMBL2170919	1430408	Clc1ccccc1\C=C\2/Sc3ccc(cc3NC2=O)C(=O)NCCN4CCCCCC4	pnnnnnnnnnnpnnnnnpnnppnnnnppnppnnnpnppppnnnppnppnpnnnppnpppnppnpppnpnpnpppppnpnppnpnnpnpnnppnppnppnpnpnpppnnpnpppnppppnnnpnpnpnpnnnpnppnpnppnpnnnnppppnnnpnpnnpnnpnpnppppppnnppnnpppnnpnpnnnpnnnnnppnnpnnnpnnnppnnnnppppnppnppppnpnpnpnnppnppnnnnnnnnpnppppnppnppnpnnnppnpnnpnnpppnppnppnpppppnnpnpnnpppppnpppnnnpnnnnpnpnnpnnpnpnpnnpnpppnpnnpnnpnppnppnnnnppnnpppnnpnnppnppppppppnpnnppnnppnppnppnnpppnnpnpnn…	12115990	4934	340	1457086
106	CHEMBL2170920	IC50 (nM)	=	60000	-1	10	0	0	1	0	t	PF14_0341	XIV	1	glucose-6-phosphate isomerase	Enzyme	Q25856	Plasmodium falciparum	Protein	ND	ND	B	Autocuration	9	IC50 (nM)_Q25856_Plasmodium falciparum	CHEMBL2174120	Inhibition of Plasmodium falciparum glucose-6-phosphate dehydrogenase after 2 hrs by resazurin/diaphorasecoupled assay	CHEMBL2169726	Glucose-6-phosphate 1-dehydrogenase	-0.679544	0.388236	0.11294	-0.729974	0.396904	0.140414	-1.08526	0.199769	0.219486	0	0.289156	1430409	CHEMBL2170920	1430409	CN(C)CCNC(=O)c1ccc2S\C(=C/c3cccc(Cl)c3)\C(=O)Nc2c1	pnnnnnnnnnnpnnnnnpnnppnnnnppnppnnnpnppppnnnppnppnpnnnppnpppnppnpppnpnpnpppppnpnppnpnnpnpnnppnppnppnpnpnpppnnpnpppnppppnnnpnpnpnpnnnpnppnpnppnpnnnnppppnnnpnpnnpnnpnpnppppppnnppnnpppnnpnpnnnpnnnnnppnnpnnnpnnnppnnnnppppnppnppppnpnpnpnnppnppnnnnnnnnpnppppnppnppnpnnnppnpnnpnnpppnppnppnpppppnnpnpnnpppppnpppnnnpnnnnpnpnnpnnpnpnpnnpnpppnpnnpnnpnppnppnnnnppnnpppnnpnnppnppppppppnpnnppnnppnppnppnnpppnnpnpnn…	12116044	4934	340	1457086
107	CHEMBL2170920	IC50 (nM)	=	43600	-1	10	0	0	1	0	t	PF14_0341	XIV	1	glucose-6-phosphate isomerase	Enzyme	Q25856	Plasmodium falciparum	Protein	ND	ND	B	Autocuration	9	IC50 (nM)_Q25856_Plasmodium falciparum	CHEMBL2174117	Inhibition of Plasmodium falciparum glucose-6-phosphate dehydrogenase after 45 mins by orthogonal assay	CHEMBL2169726	Glucose-6-phosphate 1-dehydrogenase	-0.679544	0.388236	0.11294	-0.729974	0.396904	0.140414	-1.08526	0.199769	0.219486	0	0.289156	1430409	CHEMBL2170920	1430409	CN(C)CCNC(=O)c1ccc2S\C(=C/c3cccc(Cl)c3)\C(=O)Nc2c1	pnnnnnnnnnnpnnnnnpnnppnnnnppnppnnnpnppppnnnppnppnpnnnppnpppnppnpppnpnpnpppppnpnppnpnnpnpnnppnppnppnpnpnpppnnpnpppnppppnnnpnpnpnpnnnpnppnpnppnpnnnnppppnnnpnpnnpnnpnpnppppppnnppnnpppnnpnpnnnpnnnnnppnnpnnnpnnnppnnnnppppnppnppppnpnpnpnnppnppnnnnnnnnpnppppnppnppnpnnnppnpnnpnnpppnppnppnpppppnnpnpnnpppppnpppnnnpnnnnpnpnnpnnpnpnpnnpnpppnpnnpnnpnppnppnnnnppnnpppnnpnnppnppppppppnpnnppnnppnppnppnnpppnnpnpnn…	12116027	4934	340	1457086
108	CHEMBL2170921	IC50 (nM)	>	80000	-1	10	0	0	1	0	v	PF14_0341	XIV	1	glucose-6-phosphate isomerase	Enzyme	Q25856	Plasmodium falciparum	Protein	ND	ND	B	Autocuration	9	IC50 (nM)_Q25856_Plasmodium falciparum	CHEMBL2174117	Inhibition of Plasmodium falciparum glucose-6-phosphate dehydrogenase after 45 mins by orthogonal assay	CHEMBL2169726	Glucose-6-phosphate 1-dehydrogenase	-0.409835	0.584157	0.0745975	-0.388229	0.596793	0.0672205	-0.743511	-0.237831	-0.242903	0	0.289156	1430410	CHEMBL2170921	1430410	COc1ccc(\C=C\2/Sc3ccc(cc3NC2=O)C(=O)NCCN(C)C)cc1	pnnnnnnnnnnpnnnnnpnnppnnnnppnppnnnpnppppnnnppnppnpnnnppnpppnppnpppnpnpnpppppnpnppnpnnpnpnnppnppnppnpnpnpppnnpnpppnppppnnnpnpnpnpnnnpnppnpnppnpnnnnppppnnnpnpnnpnnpnpnppppppnnppnnpppnnpnpnnnpnnnnnppnnpnnnpnnnppnnnnppppnppnppppnpnpnpnnppnppnnnnnnnnpnppppnppnppnpnnnppnpnnpnnpppnppnppnpppppnnpnpnnpppppnpppnnnpnnnnpnpnnpnnpnpnpnnpnpppnpnnpnnpnppnppnnnnppnnpppnnpnnppnppppppppnpnnppnnppnppnppnnpppnnpnpnn…	12116026	4934	340	1457086
109	CHEMBL2170921	IC50 (nM)	>	80000	-1	10	0	0	1	0	t	PF14_0341	XIV	1	glucose-6-phosphate isomerase	Enzyme	Q25856	Plasmodium falciparum	Protein	ND	ND	B	Autocuration	9	IC50 (nM)_Q25856_Plasmodium falciparum	CHEMBL2174120	Inhibition of Plasmodium falciparum glucose-6-phosphate dehydrogenase after 2 hrs by resazurin/diaphorasecoupled assay	CHEMBL2169726	Glucose-6-phosphate 1-dehydrogenase	-0.409835	0.584157	0.0745975	-0.388229	0.596793	0.0672205	-0.743511	-0.237831	-0.242903	0	0.289156	1430410	CHEMBL2170921	1430410	COc1ccc(\C=C\2/Sc3ccc(cc3NC2=O)C(=O)NCCN(C)C)cc1	pnnnnnnnnnnpnnnnnpnnppnnnnppnppnnnpnppppnnnppnppnpnnnppnpppnppnpppnpnpnpppppnpnppnpnnpnpnnppnppnppnpnpnpppnnpnpppnppppnnnpnpnpnpnnnpnppnpnppnpnnnnppppnnnpnpnnpnnpnpnppppppnnppnnpppnnpnpnnnpnnnnnppnnpnnnpnnnppnnnnppppnppnppppnpnpnpnnppnppnnnnnnnnpnppppnppnppnpnnnppnpnnpnnpppnppnppnpppppnnpnpnnpppppnpppnnnpnnnnpnpnnpnnpnpnpnnpnpppnpnnpnnpnppnppnnnnppnnpppnnpnnppnppppppppnpnnppnnppnppnppnnpppnnpnpnn…	12116043	4934	340	1457086
110	CHEMBL2170922	IC50 (nM)	=	8800	-1	10	0	0	1	0	t	PF14_0341	XIV	1	glucose-6-phosphate isomerase	Enzyme	Q25856	Plasmodium falciparum	Protein	ND	ND	B	Autocuration	9	IC50 (nM)_Q25856_Plasmodium falciparum	CHEMBL2174120	Inhibition of Plasmodium falciparum glucose-6-phosphate dehydrogenase after 2 hrs by resazurin/diaphorasecoupled assay	CHEMBL2169726	Glucose-6-phosphate 1-dehydrogenase	0.00958107	0.168998	0.0869842	0.0673604	0.178953	0.0677635	-0.287922	-0.237831	-0.242903	0	0.289156	1430411	CHEMBL2170922	1430411	CCN(CC)CCNC(=O)c1ccc2S\C(=C/c3ccccc3)\C(=O)Nc2c1	pnnnnnnnnnnpnnnnnpnnppnnnnppnppnnnpnppppnnnppnppnpnnnppnpppnppnpppnpnpnpppppnpnppnpnnpnpnnppnppnppnpnpnpppnnpnpppnppppnnnpnpnpnpnnnpnppnpnppnpnnnnppppnnnpnpnnpnnpnpnppppppnnppnnpppnnpnpnnnpnnnnnppnnpnnnpnnnppnnnnppppnppnppppnpnpnpnnppnppnnnnnnnnpnppppnppnppnpnnnppnpnnpnnpppnppnppnpppppnnpnpnnpppppnpppnnnpnnnnpnpnnpnnpnpnpnnpnpppnpnnpnnpnppnppnnnnppnnpppnnpnnppnppppppppnpnnppnnppnppnppnnpppnnpnpnn…	12116042	4934	340	1457086
111	CHEMBL2170922	IC50 (nM)	=	18400	-1	10	0	0	1	0	t	PF14_0341	XIV	1	glucose-6-phosphate isomerase	Enzyme	Q25856	Plasmodium falciparum	Protein	ND	ND	B	Autocuration	9	IC50 (nM)_Q25856_Plasmodium falciparum	CHEMBL2174117	Inhibition of Plasmodium falciparum glucose-6-phosphate dehydrogenase after 45 mins by orthogonal assay	CHEMBL2169726	Glucose-6-phosphate 1-dehydrogenase	0.00958107	0.168998	0.0869842	0.0673604	0.178953	0.0677635	-0.287922	-0.237831	-0.242903	0	0.289156	1430411	CHEMBL2170922	1430411	CCN(CC)CCNC(=O)c1ccc2S\C(=C/c3ccccc3)\C(=O)Nc2c1	pnnnnnnnnnnpnnnnnpnnppnnnnppnppnnnpnppppnnnppnppnpnnnppnpppnppnpppnpnpnpppppnpnppnpnnpnpnnppnppnppnpnpnpppnnpnpppnppppnnnpnpnpnpnnnpnppnpnppnpnnnnppppnnnpnpnnpnnpnpnppppppnnppnnpppnnpnpnnnpnnnnnppnnpnnnpnnnppnnnnppppnppnppppnpnpnpnnppnppnnnnnnnnpnppppnppnppnpnnnppnpnnpnnpppnppnppnpppppnnpnpnnpppppnpppnnnpnnnnpnpnnpnnpnpnpnnpnpppnpnnpnnpnppnppnnnnppnnpppnnpnnppnppppppppnpnnppnnppnppnppnnpppnnpnpnn…	12116025	4934	340	1457086
112	CHEMBL2170923	IC50 (nM)	=	4800	-1	10	0	0	1	0	v	PF14_0341	XIV	1	glucose-6-phosphate isomerase	Enzyme	Q25856	Plasmodium falciparum	Protein	ND	ND	B	Autocuration	9	IC50 (nM)_Q25856_Plasmodium falciparum	CHEMBL2174117	Inhibition of Plasmodium falciparum glucose-6-phosphate dehydrogenase after 45 mins by orthogonal assay	CHEMBL2169726	Glucose-6-phosphate 1-dehydrogenase	0.00958107	0.168998	0.0869842	0.0673604	0.178953	0.0677635	-0.287922	0.186792	0.183095	0	0.289156	1430412	CHEMBL2170923	1430412	CCN(CC)CCNC(=O)c1ccc2S\C(=C/c3ccccc3F)\C(=O)Nc2c1	pnnnnnnnnnnpnnnnnpnnppnnnnppnppnnnpnppppnnnppnppnpnnnppnpppnppnpppnpnpnpppppnpnppnpnnpnpnnppnppnppnpnpnpppnnpnpppnppppnnnpnpnpnpnnnpnppnpnppnpnnnnppppnnnpnpnnpnnpnpnppppppnnppnnpppnnpnpnnnpnnnnnppnnpnnnpnnnppnnnnppppnppnppppnpnpnpnnppnppnnnnnnnnpnppppnppnppnpnnnppnpnnpnnpppnppnppnpppppnnpnpnnpppppnpppnnnpnnnnpnpnnpnnpnpnpnnpnpppnpnnpnnpnppnppnnnnppnnpppnnpnnppnppppppppnpnnppnnppnppnppnnpppnnpnpnn…	12116023	4934	340	1457086
113	CHEMBL2170923	IC50 (nM)	=	6900	-1	10	0	0	1	0	t	PF14_0341	XIV	1	glucose-6-phosphate isomerase	Enzyme	Q25856	Plasmodium falciparum	Protein	ND	ND	B	Autocuration	9	IC50 (nM)_Q25856_Plasmodium falciparum	CHEMBL2174120	Inhibition of Plasmodium falciparum glucose-6-phosphate dehydrogenase after 2 hrs by resazurin/diaphorasecoupled assay	CHEMBL2169726	Glucose-6-phosphate 1-dehydrogenase	0.00958107	0.168998	0.0869842	0.0673604	0.178953	0.0677635	-0.287922	0.186792	0.183095	0	0.289156	1430412	CHEMBL2170923	1430412	CCN(CC)CCNC(=O)c1ccc2S\C(=C/c3ccccc3F)\C(=O)Nc2c1	pnnnnnnnnnnpnnnnnpnnppnnnnppnppnnnpnppppnnnppnppnpnnnppnpppnppnpppnpnpnpppppnpnppnpnnpnpnnppnppnppnpnpnpppnnpnpppnppppnnnpnpnpnpnnnpnppnpnppnpnnnnppppnnnpnpnnpnnpnpnppppppnnppnnpppnnpnpnnnpnnnnnppnnpnnnpnnnppnnnnppppnppnppppnpnpnpnnppnppnnnnnnnnpnppppnppnppnpnnnppnpnnpnnpppnppnppnpppppnnpnpnnpppppnpppnnnpnnnnpnpnnpnnpnpnpnnpnpppnpnnpnnpnppnppnnnnppnnpppnnpnnppnppppppppnpnnppnnppnppnppnnpppnnpnpnn…	12116040	4934	340	1457086
114	CHEMBL2170923	IC50 (nM)	=	7400	-1	10	0	0	1	0	t	PF14_0341	XIV	1	glucose-6-phosphate isomerase	Enzyme	Q25856	Plasmodium falciparum	Protein	ND	ND	B	Autocuration	9	IC50 (nM)_Q25856_Plasmodium falciparum	CHEMBL2174120	Inhibition of Plasmodium falciparum glucose-6-phosphate dehydrogenase after 2 hrs by resazurin/diaphorasecoupled assay	CHEMBL2169726	Glucose-6-phosphate 1-dehydrogenase	0.00958107	0.168998	0.0869842	0.0673604	0.178953	0.0677635	-0.287922	0.186792	0.183095	0	0.289156	1430412	CHEMBL2170923	1430412	CCN(CC)CCNC(=O)c1ccc2S\C(=C/c3ccccc3F)\C(=O)Nc2c1	pnnnnnnnnnnpnnnnnpnnppnnnnppnppnnnpnppppnnnppnppnpnnnppnpppnppnpppnpnpnpppppnpnppnpnnpnpnnppnppnppnpnpnpppnnpnpppnppppnnnpnpnpnpnnnpnppnpnppnpnnnnppppnnnpnpnnpnnpnpnppppppnnppnnpppnnpnpnnnpnnnnnppnnpnnnpnnnppnnnnppppnppnppppnpnpnpnnppnppnnnnnnnnpnppppnppnppnpnnnppnpnnpnnpppnppnppnpppppnnpnpnnpppppnpppnnnpnnnnpnpnnpnnpnpnpnnpnpppnpnnpnnpnppnppnnnnppnnpppnnpnnppnppppppppnpnnppnnppnppnppnnpppnnpnpnn…	12116041	4934	340	1457086
115	CHEMBL2170923	IC50 (nM)	=	9400	-1	10	0	0	1	0	t	PF14_0341	XIV	1	glucose-6-phosphate isomerase	Enzyme	Q25856	Plasmodium falciparum	Protein	ND	ND	B	Autocuration	9	IC50 (nM)_Q25856_Plasmodium falciparum	CHEMBL2174117	Inhibition of Plasmodium falciparum glucose-6-phosphate dehydrogenase after 45 mins by orthogonal assay	CHEMBL2169726	Glucose-6-phosphate 1-dehydrogenase	0.00958107	0.168998	0.0869842	0.0673604	0.178953	0.0677635	-0.287922	0.186792	0.183095	0	0.289156	1430412	CHEMBL2170923	1430412	CCN(CC)CCNC(=O)c1ccc2S\C(=C/c3ccccc3F)\C(=O)Nc2c1	pnnnnnnnnnnpnnnnnpnnppnnnnppnppnnnpnppppnnnppnppnpnnnppnpppnppnpppnpnpnpppppnpnppnpnnpnpnnppnppnppnpnpnpppnnpnpppnppppnnnpnpnpnpnnnpnppnpnppnpnnnnppppnnnpnpnnpnnpnpnppppppnnppnnpppnnpnpnnnpnnnnnppnnpnnnpnnnppnnnnppppnppnppppnpnpnpnnppnppnnnnnnnnpnppppnppnppnpnnnppnpnnpnnpppnppnppnpppppnnpnpnnpppppnpppnnnpnnnnpnpnnpnnpnpnpnnpnpppnpnnpnnpnppnppnnnnppnnpppnnpnnppnppppppppnpnnppnnppnppnppnnpppnnpnpnn…	12116024	4934	340	1457086
116	CHEMBL2170924	IC50 (nM)	=	16200	-1	10	0	0	1	0	v	PF14_0341	XIV	1	glucose-6-phosphate isomerase	Enzyme	Q25856	Plasmodium falciparum	Protein	ND	ND	B	Autocuration	9	IC50 (nM)_Q25856_Plasmodium falciparum	CHEMBL2174120	Inhibition of Plasmodium falciparum glucose-6-phosphate dehydrogenase after 2 hrs by resazurin/diaphorasecoupled assay	CHEMBL2169726	Glucose-6-phosphate 1-dehydrogenase	0.00958107	0.168998	0.0869842	0.0673604	0.178953	0.0677635	-0.287922	0.186792	0.183095	0	0.289156	1430413	CHEMBL2170924	1430413	CCN(CC)CCNC(=O)c1ccc2S\C(=C/c3ccccc3Cl)\C(=O)Nc2c1	pnnnnnnnnnnpnnnnnpnnppnnnnppnppnnnpnppppnnnppnppnpnnnppnpppnppnpppnpnpnpppppnpnppnpnnpnpnnppnppnppnpnpnpppnnpnpppnppppnnnpnpnpnpnnnpnppnpnppnpnnnnppppnnnpnpnnpnnpnpnppppppnnppnnpppnnpnpnnnpnnnnnppnnpnnnpnnnppnnnnppppnppnppppnpnpnpnnppnppnnnnnnnnpnppppnppnppnpnnnppnpnnpnnpppnppnppnpppppnnpnpnnpppppnpppnnnpnnnnpnpnnpnnpnpnpnnpnpppnpnnpnnpnppnppnnnnppnnpppnnpnnppnppppppppnpnnppnnppnppnppnnpppnnpnpnn…	12116039	4934	340	1457086
117	CHEMBL2170924	IC50 (nM)	=	44900	-1	10	0	0	1	0	t	PF14_0341	XIV	1	glucose-6-phosphate isomerase	Enzyme	Q25856	Plasmodium falciparum	Protein	ND	ND	B	Autocuration	9	IC50 (nM)_Q25856_Plasmodium falciparum	CHEMBL2174117	Inhibition of Plasmodium falciparum glucose-6-phosphate dehydrogenase after 45 mins by orthogonal assay	CHEMBL2169726	Glucose-6-phosphate 1-dehydrogenase	0.00958107	0.168998	0.0869842	0.0673604	0.178953	0.0677635	-0.287922	0.186792	0.183095	0	0.289156	1430413	CHEMBL2170924	1430413	CCN(CC)CCNC(=O)c1ccc2S\C(=C/c3ccccc3Cl)\C(=O)Nc2c1	pnnnnnnnnnnpnnnnnpnnppnnnnppnppnnnpnppppnnnppnppnpnnnppnpppnppnpppnpnpnpppppnpnppnpnnpnpnnppnppnppnpnpnpppnnpnpppnppppnnnpnpnpnpnnnpnppnpnppnpnnnnppppnnnpnpnnpnnpnpnppppppnnppnnpppnnpnpnnnpnnnnnppnnpnnnpnnnppnnnnppppnppnppppnpnpnpnnppnppnnnnnnnnpnppppnppnppnpnnnppnpnnpnnpppnppnppnpppppnnpnpnnpppppnpppnnnpnnnnpnpnnpnnpnpnpnnpnpppnpnnpnnpnppnppnnnnppnnpppnnpnnppnppppppppnpnnppnnppnppnppnnpppnnpnpnn…	12116022	4934	340	1457086
118	CHEMBL2170925	IC50 (nM)	=	14500	-1	10	0	0	1	0	t	PF14_0341	XIV	1	glucose-6-phosphate isomerase	Enzyme	Q25856	Plasmodium falciparum	Protein	ND	ND	B	Autocuration	9	IC50 (nM)_Q25856_Plasmodium falciparum	CHEMBL2174120	Inhibition of Plasmodium falciparum glucose-6-phosphate dehydrogenase after 2 hrs by resazurin/diaphorasecoupled assay	CHEMBL2169726	Glucose-6-phosphate 1-dehydrogenase	0.315776	0.0734723	0.0547024	0.378997	0.0830293	0.0357889	0.0237147	-0.237831	-0.242903	0	0.289156	1430414	CHEMBL2170925	1430414	CCN(CC)CCNC(=O)c1ccc2S\C(=C/c3cccc(C)c3)\C(=O)Nc2c1	pnnnnnnnnnnpnnnnnpnnppnnnnppnppnnnpnppppnnnppnppnpnnnppnpppnppnpppnpnpnpppppnpnppnpnnpnpnnppnppnppnpnpnpppnnpnpppnppppnnnpnpnpnpnnnpnppnpnppnpnnnnppppnnnpnpnnpnnpnpnppppppnnppnnpppnnpnpnnnpnnnnnppnnpnnnpnnnppnnnnppppnppnppppnpnpnpnnppnppnnnnnnnnpnppppnppnppnpnnnppnpnnpnnpppnppnppnpppppnnpnpnnpppppnpppnnnpnnnnpnpnnpnnpnpnpnnpnpppnpnnpnnpnppnppnnnnppnnpppnnpnnppnppppppppnpnnppnnppnppnppnnpppnnpnpnn…	12116038	4934	340	1457086
119	CHEMBL2170925	IC50 (nM)	=	18800	-1	10	0	0	1	0	t	PF14_0341	XIV	1	glucose-6-phosphate isomerase	Enzyme	Q25856	Plasmodium falciparum	Protein	ND	ND	B	Autocuration	9	IC50 (nM)_Q25856_Plasmodium falciparum	CHEMBL2174117	Inhibition of Plasmodium falciparum glucose-6-phosphate dehydrogenase after 45 mins by orthogonal assay	CHEMBL2169726	Glucose-6-phosphate 1-dehydrogenase	0.315776	0.0734723	0.0547024	0.378997	0.0830293	0.0357889	0.0237147	-0.237831	-0.242903	0	0.289156	1430414	CHEMBL2170925	1430414	CCN(CC)CCNC(=O)c1ccc2S\C(=C/c3cccc(C)c3)\C(=O)Nc2c1	pnnnnnnnnnnpnnnnnpnnppnnnnppnppnnnpnppppnnnppnppnpnnnppnpppnppnpppnpnpnpppppnpnppnpnnpnpnnppnppnppnpnpnpppnnpnpppnppppnnnpnpnpnpnnnpnppnpnppnpnnnnppppnnnpnpnnpnnpnpnppppppnnppnnpppnnpnpnnnpnnnnnppnnpnnnpnnnppnnnnppppnppnppppnpnpnpnnppnppnnnnnnnnpnppppnppnppnpnnnppnpnnpnnpppnppnppnpppppnnpnpnnpppppnpppnnnpnnnnpnpnnpnnpnpnpnnpnpppnpnnpnnpnppnppnnnnppnnpppnnpnnppnppppppppnpnnppnnppnppnppnnpppnnpnpnn…	12116021	4934	340	1457086
120	CHEMBL2170926	IC50 (nM)	=	60000	-1	10	0	0	1	0	v	PF14_0341	XIV	1	glucose-6-phosphate isomerase	Enzyme	Q25856	Plasmodium falciparum	Protein	ND	ND	B	Autocuration	9	IC50 (nM)_Q25856_Plasmodium falciparum	CHEMBL2174120	Inhibition of Plasmodium falciparum glucose-6-phosphate dehydrogenase after 2 hrs by resazurin/diaphorasecoupled assay	CHEMBL2169726	Glucose-6-phosphate 1-dehydrogenase	0.527682	0.6871	0.00657988	0.594988	0.699915	-0.0118662	0.239706	-0.237831	-0.242903	0	0.289156	1430415	CHEMBL2170926	1430415	CCN(CC)CCNC(=O)c1ccc2S\C(=C/c3ccc(OC)c(OC)c3)\C(=O)Nc2c1	pnnnnnnnnnnpnnnnnpnnppnnnnppnppnnnpnppppnnnppnppnpnnnppnpppnppnpppnpnpnpppppnpnppnpnnpnpnnppnppnppnpnpnpppnnpnpppnppppnnnpnpnpnpnnnpnppnpnppnpnnnnppppnnnpnpnnpnnpnpnppppppnnppnnpppnnpnpnnnpnnnnnppnnpnnnpnnnppnnnnppppnppnppppnpnpnpnnppnppnnnnnnnnpnppppnppnppnpnnnppnpnnpnnpppnppnppnpppppnnpnpnnpppppnpppnnnpnnnnpnpnnpnnpnpnpnnpnpppnpnnpnnpnppnppnnnnppnnpppnnpnnppnppppppppnpnnppnnppnppnppnnpppnnpnpnn…	12116037	4934	340	1457086
121	CHEMBL2170926	IC50 (nM)	=	24500	-1	10	0	0	1	0	t	PF14_0341	XIV	1	glucose-6-phosphate isomerase	Enzyme	Q25856	Plasmodium falciparum	Protein	ND	ND	B	Autocuration	9	IC50 (nM)_Q25856_Plasmodium falciparum	CHEMBL2174117	Inhibition of Plasmodium falciparum glucose-6-phosphate dehydrogenase after 45 mins by orthogonal assay	CHEMBL2169726	Glucose-6-phosphate 1-dehydrogenase	0.527682	0.6871	0.00657988	0.594988	0.699915	-0.0118662	0.239706	-0.237831	-0.242903	0	0.289156	1430415	CHEMBL2170926	1430415	CCN(CC)CCNC(=O)c1ccc2S\C(=C/c3ccc(OC)c(OC)c3)\C(=O)Nc2c1	pnnnnnnnnnnpnnnnnpnnppnnnnppnppnnnpnppppnnnppnppnpnnnppnpppnppnpppnpnpnpppppnpnppnpnnpnpnnppnppnppnpnpnpppnnpnpppnppppnnnpnpnpnpnnnpnppnpnppnpnnnnppppnnnpnpnnpnnpnpnppppppnnppnnpppnnpnpnnnpnnnnnppnnpnnnpnnnppnnnnppppnppnppppnpnpnpnnppnppnnnnnnnnpnppppnppnppnpnnnppnpnnpnnpppnppnppnpppppnnpnpnnpppppnpppnnnpnnnnpnpnnpnnpnpnpnnpnpppnpnnpnnpnppnppnnnnppnnpppnnpnnppnppppppppnpnnppnnppnppnppnnpppnnpnpnn…	12116020	4934	340	1457086
122	CHEMBL2170927	IC50 (nM)	=	27200	-1	10	0	0	1	0	t	PF14_0341	XIV	1	glucose-6-phosphate isomerase	Enzyme	Q25856	Plasmodium falciparum	Protein	ND	ND	B	Autocuration	9	IC50 (nM)_Q25856_Plasmodium falciparum	CHEMBL2174117	Inhibition of Plasmodium falciparum glucose-6-phosphate dehydrogenase after 45 mins by orthogonal assay	CHEMBL2169726	Glucose-6-phosphate 1-dehydrogenase	0.655854	0.02724	0.028682	0.683397	0.0377459	0.0206945	0.328115	-0.237831	-0.242903	0	0.289156	1430416	CHEMBL2170927	1430416	CCCN(CCC)CCNC(=O)c1ccc2S\C(=C/c3ccccc3)\C(=O)Nc2c1	pnnnnnnnnnnpnnnnnpnnppnnnnppnppnnnpnppppnnnppnppnpnnnppnpppnppnpppnpnpnpppppnpnppnpnnpnpnnppnppnppnpnpnpppnnpnpppnppppnnnpnpnpnpnnnpnppnpnppnpnnnnppppnnnpnpnnpnnpnpnppppppnnppnnpppnnpnpnnnpnnnnnppnnpnnnpnnnppnnnnppppnppnppppnpnpnpnnppnppnnnnnnnnpnppppnppnppnpnnnppnpnnpnnpppnppnppnpppppnnpnpnnpppppnpppnnnpnnnnpnpnnpnnpnpnpnnpnpppnpnnpnnpnppnppnnnnppnnpppnnpnnppnppppppppnpnnppnnppnppnppnnpppnnpnpnn…	12116019	4934	340	1457086
123	CHEMBL2170927	IC50 (nM)	>	80000	-1	10	0	0	1	0	t	PF14_0341	XIV	1	glucose-6-phosphate isomerase	Enzyme	Q25856	Plasmodium falciparum	Protein	ND	ND	B	Autocuration	9	IC50 (nM)_Q25856_Plasmodium falciparum	CHEMBL2174120	Inhibition of Plasmodium falciparum glucose-6-phosphate dehydrogenase after 2 hrs by resazurin/diaphorasecoupled assay	CHEMBL2169726	Glucose-6-phosphate 1-dehydrogenase	0.655854	0.02724	0.028682	0.683397	0.0377459	0.0206945	0.328115	-0.237831	-0.242903	0	0.289156	1430416	CHEMBL2170927	1430416	CCCN(CCC)CCNC(=O)c1ccc2S\C(=C/c3ccccc3)\C(=O)Nc2c1	pnnnnnnnnnnpnnnnnpnnppnnnnppnppnnnpnppppnnnppnppnpnnnppnpppnppnpppnpnpnpppppnpnppnpnnpnpnnppnppnppnpnpnpppnnpnpppnppppnnnpnpnpnpnnnpnppnpnppnpnnnnppppnnnpnpnnpnnpnpnppppppnnppnnpppnnpnpnnnpnnnnnppnnpnnnpnnnppnnnnppppnppnppppnpnpnpnnppnppnnnnnnnnpnppppnppnppnpnnnppnpnnpnnpppnppnppnpppppnnpnpnnpppppnpppnnnpnnnnpnpnnpnnpnpnpnnpnpppnpnnpnnpnppnppnnnnppnnpppnnpnnppnppppppppnpnnppnnppnppnppnnpppnnpnpnn…	12116036	4934	340	1457086
124	CHEMBL2170928	IC50 (nM)	=	45900	-1	10	0	0	1	0	v	PF14_0341	XIV	1	glucose-6-phosphate isomerase	Enzyme	Q25856	Plasmodium falciparum	Protein	ND	ND	B	Autocuration	9	IC50 (nM)_Q25856_Plasmodium falciparum	CHEMBL2174117	Inhibition of Plasmodium falciparum glucose-6-phosphate dehydrogenase after 45 mins by orthogonal assay	CHEMBL2169726	Glucose-6-phosphate 1-dehydrogenase	0.926722	-0.0548582	0.00123113	0.955339	-0.0447351	-0.00679919	0.600057	-0.237831	-0.242903	0	0.289156	1430417	CHEMBL2170928	1430417	CCCN(CCC)CCNC(=O)c1ccc2S\C(=C/c3ccc(C)cc3)\C(=O)Nc2c1	pnnnnnnnnnnpnnnnnpnnppnnnnppnppnnnpnppppnnnppnppnpnnnppnpppnppnpppnpnpnpppppnpnppnpnnpnpnnppnppnppnpnpnpppnnpnpppnppppnnnpnpnpnpnnnpnppnpnppnpnnnnppppnnnpnpnnpnnpnpnppppppnnppnnpppnnpnpnnnpnnnnnppnnpnnnpnnnppnnnnppppnppnppppnpnpnpnnppnppnnnnnnnnpnppppnppnppnpnnnppnpnnpnnpppnppnppnpppppnnpnpnnpppppnpppnnnpnnnnpnpnnpnnpnpnpnnpnpppnpnnpnnpnppnppnnnnppnnpppnnpnnppnppppppppnpnnppnnppnppnppnnpppnnpnpnn…	12116018	4934	340	1457086
125	CHEMBL2170928	IC50 (nM)	>	80000	-1	10	0	0	1	0	t	PF14_0341	XIV	1	glucose-6-phosphate isomerase	Enzyme	Q25856	Plasmodium falciparum	Protein	ND	ND	B	Autocuration	9	IC50 (nM)_Q25856_Plasmodium falciparum	CHEMBL2174120	Inhibition of Plasmodium falciparum glucose-6-phosphate dehydrogenase after 2 hrs by resazurin/diaphorasecoupled assay	CHEMBL2169726	Glucose-6-phosphate 1-dehydrogenase	0.926722	-0.0548582	0.00123113	0.955339	-0.0447351	-0.00679919	0.600057	-0.237831	-0.242903	0	0.289156	1430417	CHEMBL2170928	1430417	CCCN(CCC)CCNC(=O)c1ccc2S\C(=C/c3ccc(C)cc3)\C(=O)Nc2c1	pnnnnnnnnnnpnnnnnpnnppnnnnppnppnnnpnppppnnnppnppnpnnnppnpppnppnpppnpnpnpppppnpnppnpnnpnpnnppnppnppnpnpnpppnnpnpppnppppnnnpnpnpnpnnnpnppnpnppnpnnnnppppnnnpnpnnpnnpnpnppppppnnppnnpppnnpnpnnnpnnnnnppnnpnnnpnnnppnnnnppppnppnppppnpnpnpnnppnppnnnnnnnnpnppppnppnppnpnnnppnpnnpnnpppnppnppnpppppnnpnpnnpppppnpppnnnpnnnnpnpnnpnnpnpnpnnpnpppnpnnpnnpnppnppnnnnppnnpppnnpnnppnppppppppnpnnppnnppnppnppnnpppnnpnpnn…	12116035	4934	340	1457086
126	CHEMBL2170929	IC50 (nM)	=	3300	-1	10	0	0	1	0	t	PF14_0341	XIV	1	glucose-6-phosphate isomerase	Enzyme	Q25856	Plasmodium falciparum	Protein	ND	ND	B	Autocuration	9	IC50 (nM)_Q25856_Plasmodium falciparum	CHEMBL2174117	Inhibition of Plasmodium falciparum glucose-6-phosphate dehydrogenase after 45 mins by orthogonal assay	CHEMBL2169726	Glucose-6-phosphate 1-dehydrogenase	0.379575	0.128157	0.0759094	0.453221	0.140779	0.0550387	0.0979392	0.181254	0.17748	0	0.289156	1430418	CHEMBL2170929	1430418	CCN1CCCC1CNC(=O)c2ccc3S\C(=C/c4ccccc4Cl)\C(=O)Nc3c2	pnnnnnnnnnnpnnnnnpnnppnnnnppnppnnnpnppppnnnppnppnpnnnppnpppnppnpppnpnpnpppppnpnppnpnnpnpnnppnppnppnpnpnpppnnpnpppnppppnnnpnpnpnpnnnpnppnpnppnpnnnnppppnnnpnpnnpnnpnpnppppppnnppnnpppnnpnpnnnpnnnnnppnnpnnnpnnnppnnnnppppnppnppppnpnpnpnnppnppnnnnnnnnpnppppnppnppnpnnnppnpnnpnnpppnppnppnpppppnnpnpnnpppppnpppnnnpnnnnpnpnnpnnpnpnpnnpnpppnpnnpnnpnppnppnnnnppnnpppnnpnnppnppppppppnpnnppnnppnppnppnnpppnnpnpnn…	12116062	4934	340	1457086
127	CHEMBL2170929	IC50 (nM)	=	2560	-1	10	0	0	1	0	t	PF14_0341	XIV	1	glucose-6-phosphate isomerase	Enzyme	Q25856	Plasmodium falciparum	Protein	ND	ND	B	Autocuration	9	IC50 (nM)_Q25856_Plasmodium falciparum	CHEMBL2174120	Inhibition of Plasmodium falciparum glucose-6-phosphate dehydrogenase after 2 hrs by resazurin/diaphorasecoupled assay	CHEMBL2169726	Glucose-6-phosphate 1-dehydrogenase	0.379575	0.128157	0.0759094	0.453221	0.140779	0.0550387	0.0979392	0.181254	0.17748	0	0.289156	1430418	CHEMBL2170929	1430418	CCN1CCCC1CNC(=O)c2ccc3S\C(=C/c4ccccc4Cl)\C(=O)Nc3c2	pnnnnnnnnnnpnnnnnpnnppnnnnppnppnnnpnppppnnnppnppnpnnnppnpppnppnpppnpnpnpppppnpnppnpnnpnpnnppnppnppnpnpnpppnnpnpppnppppnnnpnpnpnpnnnpnppnpnppnpnnnnppppnnnpnpnnpnnpnpnppppppnnppnnpppnnpnpnnnpnnnnnppnnpnnnpnnnppnnnnppppnppnppppnpnpnpnnppnppnnnnnnnnpnppppnppnppnpnnnppnpnnpnnpppnppnppnpppppnnpnpnnpppppnpppnnnpnnnnpnpnnpnnpnpnpnnpnpppnpnnpnnpnppnppnnnnppnnpppnnpnnppnppppppppnpnnppnnppnppnppnnpppnnpnpnn…	12116126	4934	340	1457086
128	CHEMBL2170930	IC50 (nM)	=	4420	-1	10	0	0	1	0	v	PF14_0341	XIV	1	glucose-6-phosphate isomerase	Enzyme	Q25856	Plasmodium falciparum	Protein	ND	ND	B	Autocuration	9	IC50 (nM)_Q25856_Plasmodium falciparum	CHEMBL2174120	Inhibition of Plasmodium falciparum glucose-6-phosphate dehydrogenase after 2 hrs by resazurin/diaphorasecoupled assay	CHEMBL2169726	Glucose-6-phosphate 1-dehydrogenase	0.666998	0.0355981	0.0445428	0.74684	0.0477434	0.024027	0.391558	-0.237831	-0.242903	0	0.289156	1430419	CHEMBL2170930	1430419	CCN1CCCC1CNC(=O)c2ccc3S\C(=C/c4ccc(C)cc4)\C(=O)Nc3c2	pnnnnnnnnnnpnnnnnpnnppnnnnppnppnnnpnppppnnnppnppnpnnnppnpppnppnpppnpnpnpppppnpnppnpnnpnpnnppnppnppnpnpnpppnnpnpppnppppnnnpnpnpnpnnnpnppnpnppnpnnnnppppnnnpnpnnpnnpnpnppppppnnppnnpppnnpnpnnnpnnnnnppnnpnnnpnnnppnnnnppppnppnppppnpnpnpnnppnppnnnnnnnnpnppppnppnppnpnnnppnpnnpnnpppnppnppnpppppnnpnpnnpppppnpppnnnpnnnnpnpnnpnnpnpnpnnpnpppnpnnpnnpnppnppnnnnppnnpppnnpnnppnppppppppnpnnppnnppnppnppnnpppnnpnpnn…	12116125	4934	340	1457086
129	CHEMBL2170930	IC50 (nM)	=	11600	-1	10	0	0	1	0	t	PF14_0341	XIV	1	glucose-6-phosphate isomerase	Enzyme	Q25856	Plasmodium falciparum	Protein	ND	ND	B	Autocuration	9	IC50 (nM)_Q25856_Plasmodium falciparum	CHEMBL2174117	Inhibition of Plasmodium falciparum glucose-6-phosphate dehydrogenase after 45 mins by orthogonal assay	CHEMBL2169726	Glucose-6-phosphate 1-dehydrogenase	0.666998	0.0355981	0.0445428	0.74684	0.0477434	0.024027	0.391558	-0.237831	-0.242903	0	0.289156	1430419	CHEMBL2170930	1430419	CCN1CCCC1CNC(=O)c2ccc3S\C(=C/c4ccc(C)cc4)\C(=O)Nc3c2	pnnnnnnnnnnpnnnnnpnnppnnnnppnppnnnpnppppnnnppnppnpnnnppnpppnppnpppnpnpnpppppnpnppnpnnpnpnnppnppnppnpnpnpppnnpnpppnppppnnnpnpnpnpnnnpnppnpnppnpnnnnppppnnnpnpnnpnnpnpnppppppnnppnnpppnnpnpnnnpnnnnnppnnpnnnpnnnppnnnnppppnppnppppnpnpnpnnppnppnnnnnnnnpnppppnppnppnpnnnppnpnnpnnpppnppnppnpppppnnpnpnnpppppnpppnnnpnnnnpnpnnpnnpnpnpnnpnpppnpnnpnnpnppnppnnnnppnnpppnnpnnppnppppppppnpnnppnnppnppnppnnpppnnpnpnn…	12116057	4934	340	1457086
130	CHEMBL2170931	IC50 (nM)	=	17900	-1	10	0	0	1	0	t	PF14_0341	XIV	1	glucose-6-phosphate isomerase	Enzyme	Q25856	Plasmodium falciparum	Protein	ND	ND	B	Autocuration	9	IC50 (nM)_Q25856_Plasmodium falciparum	CHEMBL2174120	Inhibition of Plasmodium falciparum glucose-6-phosphate dehydrogenase after 2 hrs by resazurin/diaphorasecoupled assay	CHEMBL2169726	Glucose-6-phosphate 1-dehydrogenase	-0.827234	-0.906251	-0.311586	-0.903012	-0.922761	-0.299475	-1.25829	-0.0124935	-0.0133289	0	0.289156	1430420	CHEMBL2170931	1430420	Clc1cccc(\C=C\2/Sc3ccc(cc3NC2=O)C(=O)NCCCN4CCCC4)c1	pnnnnnnnnnnpnnnnnpnnppnnnnppnppnnnpnppppnnnppnppnpnnnppnpppnppnpppnpnpnpppppnpnppnpnnpnpnnppnppnppnpnpnpppnnpnpppnppppnnnpnpnpnpnnnpnppnpnppnpnnnnppppnnnpnpnnpnnpnpnppppppnnppnnpppnnpnpnnnpnnnnnppnnpnnnpnnnppnnnnppppnppnppppnpnpnpnnppnppnnnnnnnnpnppppnppnppnpnnnppnpnnpnnpppnppnppnpppppnnpnpnnpppppnpppnnnpnnnnpnpnnpnnpnpnpnnpnpppnpnnpnnpnppnppnnnnppnnpppnnpnnppnppppppppnpnnppnnppnppnppnnpppnnpnpnn…	12116123	4934	340	1457086
131	CHEMBL2170931	IC50 (nM)	=	34200	-1	10	0	0	1	0	t	PF14_0341	XIV	1	glucose-6-phosphate isomerase	Enzyme	Q25856	Plasmodium falciparum	Protein	ND	ND	B	Autocuration	9	IC50 (nM)_Q25856_Plasmodium falciparum	CHEMBL2174117	Inhibition of Plasmodium falciparum glucose-6-phosphate dehydrogenase after 45 mins by orthogonal assay	CHEMBL2169726	Glucose-6-phosphate 1-dehydrogenase	-0.827234	-0.906251	-0.311586	-0.903012	-0.922761	-0.299475	-1.25829	-0.0124935	-0.0133289	0	0.289156	1430420	CHEMBL2170931	1430420	Clc1cccc(\C=C\2/Sc3ccc(cc3NC2=O)C(=O)NCCCN4CCCC4)c1	pnnnnnnnnnnpnnnnnpnnppnnnnppnppnnnpnppppnnnppnppnpnnnppnpppnppnpppnpnpnpppppnpnppnpnnpnpnnppnppnppnpnpnpppnnpnpppnppppnnnpnpnpnpnnnpnppnpnppnpnnnnppppnnnpnpnnpnnpnpnppppppnnppnnpppnnpnpnnnpnnnnnppnnpnnnpnnnppnnnnppppnppnppppnpnpnpnnppnppnnnnnnnnpnppppnppnppnpnnnppnpnnpnnpppnppnppnpppppnnpnpnnpppppnpppnnnpnnnnpnpnnpnnpnpnpnnpnpppnpnnpnnpnppnppnnnnppnnpppnnpnnppnppppppppnpnnppnnppnppnppnnpppnnpnpnn…	12115965	4934	340	1457086
132	CHEMBL2170932	IC50 (nM)	=	8230	-1	10	0	0	1	0	v	PF14_0341	XIV	1	glucose-6-phosphate isomerase	Enzyme	Q25856	Plasmodium falciparum	Protein	ND	ND	B	Autocuration	9	IC50 (nM)_Q25856_Plasmodium falciparum	CHEMBL2174120	Inhibition of Plasmodium falciparum glucose-6-phosphate dehydrogenase after 2 hrs by resazurin/diaphorasecoupled assay	CHEMBL2169726	Glucose-6-phosphate 1-dehydrogenase	0.379575	0.128157	0.0759094	0.453221	0.140779	0.0550387	0.0979392	-0.237831	-0.242903	0	0.289156	1430421	CHEMBL2170932	1430421	CCN1CCCC1CNC(=O)c2ccc3S\C(=C/c4ccccc4)\C(=O)Nc3c2	pnnnnnnnnnnpnnnnnpnnppnnnnppnppnnnpnppppnnnppnppnpnnnppnpppnppnpppnpnpnpppppnpnppnpnnpnpnnppnppnppnpnpnpppnnpnpppnppppnnnpnpnpnpnnnpnppnpnppnpnnnnppppnnnpnpnnpnnpnpnppppppnnppnnpppnnpnpnnnpnnnnnppnnpnnnpnnnppnnnnppppnppnppppnpnpnpnnppnppnnnnnnnnpnppppnppnppnpnnnppnpnnpnnpppnppnppnpppppnnpnpnnpppppnpppnnnpnnnnpnpnnpnnpnpnpnnpnpppnpnnpnnpnppnppnnnnppnnpppnnpnnppnppppppppnpnnppnnppnppnppnnpppnnpnpnn…	12116075	4934	340	1457086
133	CHEMBL2170932	IC50 (nM)	=	19700	-1	10	0	0	1	0	t	PF14_0341	XIV	1	glucose-6-phosphate isomerase	Enzyme	Q25856	Plasmodium falciparum	Protein	ND	ND	B	Autocuration	9	IC50 (nM)_Q25856_Plasmodium falciparum	CHEMBL2174117	Inhibition of Plasmodium falciparum glucose-6-phosphate dehydrogenase after 45 mins by orthogonal assay	CHEMBL2169726	Glucose-6-phosphate 1-dehydrogenase	0.379575	0.128157	0.0759094	0.453221	0.140779	0.0550387	0.0979392	-0.237831	-0.242903	0	0.289156	1430421	CHEMBL2170932	1430421	CCN1CCCC1CNC(=O)c2ccc3S\C(=C/c4ccccc4)\C(=O)Nc3c2	pnnnnnnnnnnpnnnnnpnnppnnnnppnppnnnpnppppnnnppnppnpnnnppnpppnppnpppnpnpnpppppnpnppnpnnpnpnnppnppnppnpnpnpppnnpnpppnppppnnnpnpnpnpnnnpnppnpnppnpnnnnppppnnnpnpnnpnnpnpnppppppnnppnnpppnnpnpnnnpnnnnnppnnpnnnpnnnppnnnnppppnppnppppnpnpnpnnppnppnnnnnnnnpnppppnppnppnpnnnppnpnnpnnpppnppnppnpppppnnpnpnnpppppnpppnnnpnnnnpnpnnpnnpnpnpnnpnpppnpnnpnnpnppnppnnnnppnnpppnnpnnppnppppppppnpnnppnnppnppnppnnpppnnpnpnn…	12116063	4934	340	1457086
134	CHEMBL2170933	IC50 (nM)	=	5010	-1	10	0	0	1	0	t	PF14_0341	XIV	1	glucose-6-phosphate isomerase	Enzyme	Q25856	Plasmodium falciparum	Protein	ND	ND	B	Autocuration	9	IC50 (nM)_Q25856_Plasmodium falciparum	CHEMBL2174117	Inhibition of Plasmodium falciparum glucose-6-phosphate dehydrogenase after 45 mins by orthogonal assay	CHEMBL2169726	Glucose-6-phosphate 1-dehydrogenase	0.666998	0.0355981	0.0445428	0.74684	0.0477434	0.024027	0.391558	-0.237831	-0.242903	0	0.289156	1430422	CHEMBL2170933	1430422	CCN1CCCC1CNC(=O)c2ccc3S\C(=C/c4ccccc4C)\C(=O)Nc3c2	pnnnnnnnnnnpnnnnnpnnppnnnnppnppnnnpnppppnnnppnppnpnnnppnpppnppnpppnpnpnpppppnpnppnpnnpnpnnppnppnppnpnpnpppnnpnpppnppppnnnpnpnpnpnnnpnppnpnppnpnnnnppppnnnpnpnnpnnpnpnppppppnnppnnpppnnpnpnnnpnnnnnppnnpnnnpnnnppnnnnppppnppnppppnpnpnpnnppnppnnnnnnnnpnppppnppnppnpnnnppnpnnpnnpppnppnppnpppppnnpnpnnpppppnpppnnnpnnnnpnpnnpnnpnpnpnnpnpppnpnnpnnpnppnppnnnnppnnpppnnpnnppnppppppppnpnnppnnppnppnppnnpppnnpnpnn…	12116061	4934	340	1457086
135	CHEMBL2170933	IC50 (nM)	=	5930	-1	10	0	0	1	0	t	PF14_0341	XIV	1	glucose-6-phosphate isomerase	Enzyme	Q25856	Plasmodium falciparum	Protein	ND	ND	B	Autocuration	9	IC50 (nM)_Q25856_Plasmodium falciparum	CHEMBL2174120	Inhibition of Plasmodium falciparum glucose-6-phosphate dehydrogenase after 2 hrs by resazurin/diaphorasecoupled assay	CHEMBL2169726	Glucose-6-phosphate 1-dehydrogenase	0.666998	0.0355981	0.0445428	0.74684	0.0477434	0.024027	0.391558	-0.237831	-0.242903	0	0.289156	1430422	CHEMBL2170933	1430422	CCN1CCCC1CNC(=O)c2ccc3S\C(=C/c4ccccc4C)\C(=O)Nc3c2	pnnnnnnnnnnpnnnnnpnnppnnnnppnppnnnpnppppnnnppnppnpnnnppnpppnppnpppnpnpnpppppnpnppnpnnpnpnnppnppnppnpnpnpppnnpnpppnppppnnnpnpnpnpnnnpnppnpnppnpnnnnppppnnnpnpnnpnnpnpnppppppnnppnnpppnnpnpnnnpnnnnnppnnpnnnpnnnppnnnnppppnppnppppnpnpnpnnppnppnnnnnnnnpnppppnppnppnpnnnppnpnnpnnpppnppnppnpppppnnpnpnnpppppnpppnnnpnnnnpnpnnpnnpnpnpnnpnpppnpnnpnnpnppnppnnnnppnnpppnnpnnppnppppppppnpnnppnnppnppnppnnpppnnpnpnn…	12116074	4934	340	1457086
136	CHEMBL2170934	IC50 (nM)	=	9790	-1	10	0	0	1	0	v	PF14_0341	XIV	1	glucose-6-phosphate isomerase	Enzyme	Q25856	Plasmodium falciparum	Protein	ND	ND	B	Autocuration	9	IC50 (nM)_Q25856_Plasmodium falciparum	CHEMBL2174120	Inhibition of Plasmodium falciparum glucose-6-phosphate dehydrogenase after 2 hrs by resazurin/diaphorasecoupled assay	CHEMBL2169726	Glucose-6-phosphate 1-dehydrogenase	0.62813	0.396997	0.0346622	0.707318	0.411429	0.0142593	0.352036	-0.237831	-0.242903	0	0.289156	1430423	CHEMBL2170934	1430423	CCN1CCCC1CNC(=O)c2ccc3S\C(=C/c4ccccc4OC)\C(=O)Nc3c2	pnnnnnnnnnnpnnnnnpnnppnnnnppnppnnnpnppppnnnppnppnpnnnppnpppnppnpppnpnpnpppppnpnppnpnnpnpnnppnppnppnpnpnpppnnpnpppnppppnnnpnpnpnpnnnpnppnpnppnpnnnnppppnnnpnpnnpnnpnpnppppppnnppnnpppnnpnpnnnpnnnnnppnnpnnnpnnnppnnnnppppnppnppppnpnpnpnnppnppnnnnnnnnpnppppnppnppnpnnnppnpnnpnnpppnppnppnpppppnnpnpnnpppppnpppnnnpnnnnpnpnnpnnpnpnpnnpnpppnpnnpnnpnppnppnnnnppnnpppnnpnnppnppppppppnpnnppnnppnppnppnnpppnnpnpnn…	12116073	4934	340	1457086
137	CHEMBL2170934	IC50 (nM)	=	11300	-1	10	0	0	1	0	t	PF14_0341	XIV	1	glucose-6-phosphate isomerase	Enzyme	Q25856	Plasmodium falciparum	Protein	ND	ND	B	Autocuration	9	IC50 (nM)_Q25856_Plasmodium falciparum	CHEMBL2174117	Inhibition of Plasmodium falciparum glucose-6-phosphate dehydrogenase after 45 mins by orthogonal assay	CHEMBL2169726	Glucose-6-phosphate 1-dehydrogenase	0.62813	0.396997	0.0346622	0.707318	0.411429	0.0142593	0.352036	-0.237831	-0.242903	0	0.289156	1430423	CHEMBL2170934	1430423	CCN1CCCC1CNC(=O)c2ccc3S\C(=C/c4ccccc4OC)\C(=O)Nc3c2	pnnnnnnnnnnpnnnnnpnnppnnnnppnppnnnpnppppnnnppnppnpnnnppnpppnppnpppnpnpnpppppnpnppnpnnpnpnnppnppnppnpnpnpppnnpnpppnppppnnnpnpnpnpnnnpnppnpnppnpnnnnppppnnnpnpnnpnnpnpnppppppnnppnnpppnnpnpnnnpnnnnnppnnpnnnpnnnppnnnnppppnppnppppnpnpnpnnppnppnnnnnnnnpnppppnppnppnpnnnppnpnnpnnpppnppnppnpppppnnpnpnnpppppnpppnnnpnnnnpnpnnpnnpnpnpnnpnpppnpnnpnnpnppnppnnnnppnnpppnnpnnppnppppppppnpnnppnnppnppnppnnpppnnpnpnn…	12116060	4934	340	1457086
138	CHEMBL2170935	IC50 (nM)	=	2350	-1	10	0	0	1	0	t	PF14_0341	XIV	1	glucose-6-phosphate isomerase	Enzyme	Q25856	Plasmodium falciparum	Protein	ND	ND	B	Autocuration	9	IC50 (nM)_Q25856_Plasmodium falciparum	CHEMBL2174120	Inhibition of Plasmodium falciparum glucose-6-phosphate dehydrogenase after 2 hrs by resazurin/diaphorasecoupled assay	CHEMBL2169726	Glucose-6-phosphate 1-dehydrogenase	0.379575	0.128157	0.0759094	0.453221	0.140779	0.0550387	0.0979392	0.181254	0.17748	0	0.289156	1430424	CHEMBL2170935	1430424	CCN1CCCC1CNC(=O)c2ccc3S\C(=C/c4cccc(F)c4)\C(=O)Nc3c2	pnnnnnnnnnnpnnnnnpnnppnnnnppnppnnnpnppppnnnppnppnpnnnppnpppnppnpppnpnpnpppppnpnppnpnnpnpnnppnppnppnpnpnpppnnpnpppnppppnnnpnpnpnpnnnpnppnpnppnpnnnnppppnnnpnpnnpnnpnpnppppppnnppnnpppnnpnpnnnpnnnnnppnnpnnnpnnnppnnnnppppnppnppppnpnpnpnnppnppnnnnnnnnpnppppnppnppnpnnnppnpnnpnnpppnppnppnpppppnnpnpnnpppppnpppnnnpnnnnpnpnnpnnpnpnpnnpnpppnpnnpnnpnppnppnnnnppnnpppnnpnnppnppppppppnpnnppnnppnppnppnnpppnnpnpnn…	12116072	4934	340	1457086
139	CHEMBL2170935	IC50 (nM)	=	4130	-1	10	0	0	1	0	t	PF14_0341	XIV	1	glucose-6-phosphate isomerase	Enzyme	Q25856	Plasmodium falciparum	Protein	ND	ND	B	Autocuration	9	IC50 (nM)_Q25856_Plasmodium falciparum	CHEMBL2174117	Inhibition of Plasmodium falciparum glucose-6-phosphate dehydrogenase after 45 mins by orthogonal assay	CHEMBL2169726	Glucose-6-phosphate 1-dehydrogenase	0.379575	0.128157	0.0759094	0.453221	0.140779	0.0550387	0.0979392	0.181254	0.17748	0	0.289156	1430424	CHEMBL2170935	1430424	CCN1CCCC1CNC(=O)c2ccc3S\C(=C/c4cccc(F)c4)\C(=O)Nc3c2	pnnnnnnnnnnpnnnnnpnnppnnnnppnppnnnpnppppnnnppnppnpnnnppnpppnppnpppnpnpnpppppnpnppnpnnpnpnnppnppnppnpnpnpppnnpnpppnppppnnnpnpnpnpnnnpnppnpnppnpnnnnppppnnnpnpnnpnnpnpnppppppnnppnnpppnnpnpnnnpnnnnnppnnpnnnpnnnppnnnnppppnppnppppnpnpnpnnppnppnnnnnnnnpnppppnppnppnpnnnppnpnnpnnpppnppnppnpppppnnpnpnnpppppnpppnnnpnnnnpnpnnpnnpnpnpnnpnpppnpnnpnnpnppnppnnnnppnnpppnnpnnppnppppppppnpnnppnnppnppnppnnpppnnpnpnn…	12116059	4934	340	1457086
140	CHEMBL2170936	IC50 (nM)	=	1410	-1	10	0	0	1	0	v	PF14_0341	XIV	1	glucose-6-phosphate isomerase	Enzyme	Q25856	Plasmodium falciparum	Protein	ND	ND	B	Autocuration	9	IC50 (nM)_Q25856_Plasmodium falciparum	CHEMBL2174120	Inhibition of Plasmodium falciparum glucose-6-phosphate dehydrogenase after 2 hrs by resazurin/diaphorasecoupled assay	CHEMBL2169726	Glucose-6-phosphate 1-dehydrogenase	0.379575	0.128157	0.0759094	0.453221	0.140779	0.0550387	0.0979392	0.181254	0.17748	0	0.289156	1430425	CHEMBL2170936	1430425	CCN1CCCC1CNC(=O)c2ccc3S\C(=C/c4ccc(F)cc4)\C(=O)Nc3c2	pnnnnnnnnnnpnnnnnpnnppnnnnppnppnnnpnppppnnnppnppnpnnnppnpppnppnpppnpnpnpppppnpnppnpnnpnpnnppnppnppnpnpnpppnnpnpppnppppnnnpnpnpnpnnnpnppnpnppnpnnnnppppnnnpnpnnpnnpnpnppppppnnppnnpppnnpnpnnnpnnnnnppnnpnnnpnnnppnnnnppppnppnppppnpnpnpnnppnppnnnnnnnnpnppppnppnppnpnnnppnpnnpnnpppnppnppnpppppnnpnpnnpppppnpppnnnpnnnnpnpnnpnnpnpnpnnpnpppnpnnpnnpnppnppnnnnppnnpppnnpnnppnppppppppnpnnppnnppnppnppnnpppnnpnpnn…	12116071	4934	340	1457086
141	CHEMBL2170936	IC50 (nM)	=	2060	-1	10	0	0	1	0	t	PF14_0341	XIV	1	glucose-6-phosphate isomerase	Enzyme	Q25856	Plasmodium falciparum	Protein	ND	ND	B	Autocuration	9	IC50 (nM)_Q25856_Plasmodium falciparum	CHEMBL2174117	Inhibition of Plasmodium falciparum glucose-6-phosphate dehydrogenase after 45 mins by orthogonal assay	CHEMBL2169726	Glucose-6-phosphate 1-dehydrogenase	0.379575	0.128157	0.0759094	0.453221	0.140779	0.0550387	0.0979392	0.181254	0.17748	0	0.289156	1430425	CHEMBL2170936	1430425	CCN1CCCC1CNC(=O)c2ccc3S\C(=C/c4ccc(F)cc4)\C(=O)Nc3c2	pnnnnnnnnnnpnnnnnpnnppnnnnppnppnnnpnppppnnnppnppnpnnnppnpppnppnpppnpnpnpppppnpnppnpnnpnpnnppnppnppnpnpnpppnnpnpppnppppnnnpnpnpnpnnnpnppnpnppnpnnnnppppnnnpnpnnpnnpnpnppppppnnppnnpppnnpnpnnnpnnnnnppnnpnnnpnnnppnnnnppppnppnppppnpnpnpnnppnppnnnnnnnnpnppppnppnppnpnnnppnpnnpnnpppnppnppnpppppnnpnpnnpppppnpppnnnpnnnnpnpnnpnnpnpnpnnpnpppnpnnpnnpnppnppnnnnppnnpppnnpnnppnppppppppnpnnppnnppnppnppnnpppnnpnpnn…	12116058	4934	340	1457086
142	CHEMBL2170937	IC50 (nM)	=	3890	-1	10	0	0	1	0	t	PF14_0341	XIV	1	glucose-6-phosphate isomerase	Enzyme	Q25856	Plasmodium falciparum	Protein	ND	ND	B	Autocuration	9	IC50 (nM)_Q25856_Plasmodium falciparum	CHEMBL2174117	Inhibition of Plasmodium falciparum glucose-6-phosphate dehydrogenase after 45 mins by orthogonal assay	CHEMBL2169726	Glucose-6-phosphate 1-dehydrogenase	0.379575	0.128157	0.0759094	0.453221	0.140779	0.0550387	0.0979392	0.600339	0.597862	0	0.289156	1430426	CHEMBL2170937	1430426	CCN1CCCC1CNC(=O)c2ccc3S\C(=C/c4cccc(F)c4F)\C(=O)Nc3c2	pnnnnnnnnnnpnnnnnpnnppnnnnppnppnnnpnppppnnnppnppnpnnnppnpppnppnpppnpnpnpppppnpnppnpnnpnpnnppnppnppnpnpnpppnnpnpppnppppnnnpnpnpnpnnnpnppnpnppnpnnnnppppnnnpnpnnpnnpnpnppppppnnppnnpppnnpnpnnnpnnnnnppnnpnnnpnnnppnnnnppppnppnppppnpnpnpnnppnppnnnnnnnnpnppppnppnppnpnnnppnpnnpnnpppnppnppnpppppnnpnpnnpppppnpppnnnpnnnnpnpnnpnnpnpnpnnpnpppnpnnpnnpnppnppnnnnppnnpppnnpnnppnppppppppnpnnppnnppnppnppnnpppnnpnpnn…	12116056	4934	340	1457086
143	CHEMBL2170937	IC50 (nM)	=	5720	-1	10	0	0	1	0	t	PF14_0341	XIV	1	glucose-6-phosphate isomerase	Enzyme	Q25856	Plasmodium falciparum	Protein	ND	ND	B	Autocuration	9	IC50 (nM)_Q25856_Plasmodium falciparum	CHEMBL2174120	Inhibition of Plasmodium falciparum glucose-6-phosphate dehydrogenase after 2 hrs by resazurin/diaphorasecoupled assay	CHEMBL2169726	Glucose-6-phosphate 1-dehydrogenase	0.379575	0.128157	0.0759094	0.453221	0.140779	0.0550387	0.0979392	0.600339	0.597862	0	0.289156	1430426	CHEMBL2170937	1430426	CCN1CCCC1CNC(=O)c2ccc3S\C(=C/c4cccc(F)c4F)\C(=O)Nc3c2	pnnnnnnnnnnpnnnnnpnnppnnnnppnppnnnpnppppnnnppnppnpnnnppnpppnppnpppnpnpnpppppnpnppnpnnpnpnnppnppnppnpnpnpppnnpnpppnppppnnnpnpnpnpnnnpnppnpnppnpnnnnppppnnnpnpnnpnnpnpnppppppnnppnnpppnnpnpnnnpnnnnnppnnpnnnpnnnppnnnnppppnppnppppnpnpnpnnppnppnnnnnnnnpnppppnppnppnpnnnppnpnnpnnpppnppnppnpppppnnpnpnnpppppnpppnnnpnnnnpnpnnpnnpnpnpnnpnpppnpnnpnnpnppnppnnnnppnnpppnnpnnppnppppppppnpnnppnnppnppnppnnpppnnpnpnn…	12116070	4934	340	1457086
144	CHEMBL2170938	IC50 (nM)	=	1650	-1	10	0	0	1	0	v	PF14_0341	XIV	1	glucose-6-phosphate isomerase	Enzyme	Q25856	Plasmodium falciparum	Protein	ND	ND	B	Autocuration	9	IC50 (nM)_Q25856_Plasmodium falciparum	CHEMBL2174120	Inhibition of Plasmodium falciparum glucose-6-phosphate dehydrogenase after 2 hrs by resazurin/diaphorasecoupled assay	CHEMBL2169726	Glucose-6-phosphate 1-dehydrogenase	0.379575	0.128157	0.0759094	0.453221	0.140779	0.0550387	0.0979392	0.600339	0.597862	0	0.289156	1430427	CHEMBL2170938	1430427	CCN1CCCC1CNC(=O)c2ccc3S\C(=C/c4c(F)cccc4F)\C(=O)Nc3c2	pnnnnnnnnnnpnnnnnpnnppnnnnppnppnnnpnppppnnnppnppnpnnnppnpppnppnpppnpnpnpppppnpnppnpnnpnpnnppnppnppnpnpnpppnnpnpppnppppnnnpnpnpnpnnnpnppnpnppnpnnnnppppnnnpnpnnpnnpnpnppppppnnppnnpppnnpnpnnnpnnnnnppnnpnnnpnnnppnnnnppppnppnppppnpnpnpnnppnppnnnnnnnnpnppppnppnppnpnnnppnpnnpnnpppnppnppnpppppnnpnpnnpppppnpppnnnpnnnnpnpnnpnnpnpnpnnpnpppnpnnpnnpnppnppnnnnppnnpppnnpnnppnppppppppnpnnppnnppnppnppnnpppnnpnpnn…	12116069	4934	340	1457086
145	CHEMBL2170938	IC50 (nM)	=	2610	-1	10	0	0	1	0	t	PF14_0341	XIV	1	glucose-6-phosphate isomerase	Enzyme	Q25856	Plasmodium falciparum	Protein	ND	ND	B	Autocuration	9	IC50 (nM)_Q25856_Plasmodium falciparum	CHEMBL2174117	Inhibition of Plasmodium falciparum glucose-6-phosphate dehydrogenase after 45 mins by orthogonal assay	CHEMBL2169726	Glucose-6-phosphate 1-dehydrogenase	0.379575	0.128157	0.0759094	0.453221	0.140779	0.0550387	0.0979392	0.600339	0.597862	0	0.289156	1430427	CHEMBL2170938	1430427	CCN1CCCC1CNC(=O)c2ccc3S\C(=C/c4c(F)cccc4F)\C(=O)Nc3c2	pnnnnnnnnnnpnnnnnpnnppnnnnppnppnnnpnppppnnnppnppnpnnnppnpppnppnpppnpnpnpppppnpnppnpnnpnpnnppnppnppnpnpnpppnnpnpppnppppnnnpnpnpnpnnnpnppnpnppnpnnnnppppnnnpnpnnpnnpnpnppppppnnppnnpppnnpnpnnnpnnnnnppnnpnnnpnnnppnnnnppppnppnppppnpnpnpnnppnppnnnnnnnnpnppppnppnppnpnnnppnpnnpnnpppnppnppnpppppnnpnpnnpppppnpppnnnpnnnnpnpnnpnnpnpnpnnpnpppnpnnpnnpnppnppnnnnppnnpppnnpnnppnppppppppnpnnppnnppnppnppnnpppnnpnpnn…	12116055	4934	340	1457086
146	CHEMBL2170939	IC50 (nM)	=	4200	-1	10	0	0	1	0	t	PF14_0341	XIV	1	glucose-6-phosphate isomerase	Enzyme	Q25856	Plasmodium falciparum	Protein	ND	ND	B	Autocuration	9	IC50 (nM)_Q25856_Plasmodium falciparum	CHEMBL2174117	Inhibition of Plasmodium falciparum glucose-6-phosphate dehydrogenase after 45 mins by orthogonal assay	CHEMBL2169726	Glucose-6-phosphate 1-dehydrogenase	0.172288	-0.049517	0.0156916	0.242459	-0.0378163	-0.00449293	-0.112823	-0.237831	-0.242903	0	0.289156	1430428	CHEMBL2170939	1430428	CCN1CCCC1CNC(=O)c2ccc3S\C(=C/c4cccc5ccccc45)\C(=O)Nc3c2	pnnnnnnnnnnpnnnnnpnnppnnnnppnppnnnpnppppnnnppnppnpnnnppnpppnppnpppnpnpnpppppnpnppnpnnpnpnnppnppnppnpnpnpppnnpnpppnppppnnnpnpnpnpnnnpnppnpnppnpnnnnppppnnnpnpnnpnnpnpnppppppnnppnnpppnnpnpnnnpnnnnnppnnpnnnpnnnppnnnnppppnppnppppnpnpnpnnppnppnnnnnnnnpnppppnppnppnpnnnppnpnnpnnpppnppnppnpppppnnpnpnnpppppnpppnnnpnnnnpnpnnpnnpnpnpnnpnpppnpnnpnnpnppnppnnnnppnnpppnnpnnppnppppppppnpnnppnnppnppnppnnpppnnpnpnn…	12116054	4934	340	1457086
147	CHEMBL2170939	IC50 (nM)	=	4280	-1	10	0	0	1	0	t	PF14_0341	XIV	1	glucose-6-phosphate isomerase	Enzyme	Q25856	Plasmodium falciparum	Protein	ND	ND	B	Autocuration	9	IC50 (nM)_Q25856_Plasmodium falciparum	CHEMBL2174120	Inhibition of Plasmodium falciparum glucose-6-phosphate dehydrogenase after 2 hrs by resazurin/diaphorasecoupled assay	CHEMBL2169726	Glucose-6-phosphate 1-dehydrogenase	0.172288	-0.049517	0.0156916	0.242459	-0.0378163	-0.00449293	-0.112823	-0.237831	-0.242903	0	0.289156	1430428	CHEMBL2170939	1430428	CCN1CCCC1CNC(=O)c2ccc3S\C(=C/c4cccc5ccccc45)\C(=O)Nc3c2	pnnnnnnnnnnpnnnnnpnnppnnnnppnppnnnpnppppnnnppnppnpnnnppnpppnppnpppnpnpnpppppnpnppnpnnpnpnnppnppnppnpnpnpppnnpnpppnppppnnnpnpnpnpnnnpnppnpnppnpnnnnppppnnnpnpnnpnnpnpnppppppnnppnnpppnnpnpnnnpnnnnnppnnpnnnpnnnppnnnnppppnppnppppnpnpnpnnppnppnnnnnnnnpnppppnppnppnpnnnppnpnnpnnpppnppnppnpppppnnpnpnnpppppnpppnnnpnnnnpnpnnpnnpnpnpnnpnpppnpnnpnnpnppnppnnnnppnnpppnnpnnppnppppppppnpnnppnnppnppnppnnpppnnpnpnn…	12116068	4934	340	1457086
148	CHEMBL2170940	IC50 (nM)	=	2390	-1	10	0	0	1	0	v	PF14_0341	XIV	1	glucose-6-phosphate isomerase	Enzyme	Q25856	Plasmodium falciparum	Protein	ND	ND	B	Autocuration	9	IC50 (nM)_Q25856_Plasmodium falciparum	CHEMBL2174120	Inhibition of Plasmodium falciparum glucose-6-phosphate dehydrogenase after 2 hrs by resazurin/diaphorasecoupled assay	CHEMBL2169726	Glucose-6-phosphate 1-dehydrogenase	0.172288	-0.049517	0.0156916	0.242459	-0.0378163	-0.00449293	-0.112823	-0.237831	-0.242903	0	0.289156	1430429	CHEMBL2170940	1430429	CCN1CCCC1CNC(=O)c2ccc3S\C(=C/c4ccc5ccccc5c4)\C(=O)Nc3c2	pnnnnnnnnnnpnnnnnpnnppnnnnppnppnnnpnppppnnnppnppnpnnnppnpppnppnpppnpnpnpppppnpnppnpnnpnpnnppnppnppnpnpnpppnnpnpppnppppnnnpnpnpnpnnnpnppnpnppnpnnnnppppnnnpnpnnpnnpnpnppppppnnppnnpppnnpnpnnnpnnnnnppnnpnnnpnnnppnnnnppppnppnppppnpnpnpnnppnppnnnnnnnnpnppppnppnppnpnnnppnpnnpnnpppnppnppnpppppnnpnpnnpppppnpppnnnpnnnnpnpnnpnnpnpnpnnpnpppnpnnpnnpnppnppnnnnppnnpppnnpnnppnppppppppnpnnppnnppnppnppnnpppnnpnpnn…	12116067	4934	340	1457086
149	CHEMBL2170940	IC50 (nM)	=	2880	-1	10	0	0	1	0	t	PF14_0341	XIV	1	glucose-6-phosphate isomerase	Enzyme	Q25856	Plasmodium falciparum	Protein	ND	ND	B	Autocuration	9	IC50 (nM)_Q25856_Plasmodium falciparum	CHEMBL2174117	Inhibition of Plasmodium falciparum glucose-6-phosphate dehydrogenase after 45 mins by orthogonal assay	CHEMBL2169726	Glucose-6-phosphate 1-dehydrogenase	0.172288	-0.049517	0.0156916	0.242459	-0.0378163	-0.00449293	-0.112823	-0.237831	-0.242903	0	0.289156	1430429	CHEMBL2170940	1430429	CCN1CCCC1CNC(=O)c2ccc3S\C(=C/c4ccc5ccccc5c4)\C(=O)Nc3c2	pnnnnnnnnnnpnnnnnpnnppnnnnppnppnnnpnppppnnnppnppnpnnnppnpppnppnpppnpnpnpppppnpnppnpnnpnpnnppnppnppnpnpnpppnnpnpppnppppnnnpnpnpnpnnnpnppnpnppnpnnnnppppnnnpnpnnpnnpnpnppppppnnppnnpppnnpnpnnnpnnnnnppnnpnnnpnnnppnnnnppppnppnppppnpnpnpnnppnppnnnnnnnnpnppppnppnppnpnnnppnpnnpnnpppnppnppnpppppnnpnpnnpppppnpppnnnpnnnnpnpnnpnnpnpnpnnpnpppnpnnpnnpnppnppnnnnppnnpppnnpnnppnppppppppnpnnppnnppnppnppnnpppnnpnpnn…	12116053	4934	340	1457086
150	CHEMBL2170941	IC50 (nM)	>	80000	-1	10	0	0	1	0	t	PF14_0341	XIV	1	glucose-6-phosphate isomerase	Enzyme	Q25856	Plasmodium falciparum	Protein	ND	ND	B	Autocuration	9	IC50 (nM)_Q25856_Plasmodium falciparum	CHEMBL2174120	Inhibition of Plasmodium falciparum glucose-6-phosphate dehydrogenase after 2 hrs by resazurin/diaphorasecoupled assay	CHEMBL2169726	Glucose-6-phosphate 1-dehydrogenase	1.35435	0.551113	0.219134	1.4452	0.565812	0.196717	1.08992	-0.237831	-0.242903	0	0.289156	1430430	CHEMBL2170941	1430430	CCN1CCCC1CNC(=O)c2ccc3SCC(=O)Nc3c2	pnnnnnnnnnnpnnnnnpnnppnnnnppnppnnnpnppppnnnppnppnpnnnppnpppnppnpppnpnpnpppppnpnppnpnnpnpnnppnppnppnpnpnpppnnpnpppnppppnnnpnpnpnpnnnpnppnpnppnpnnnnppppnnnpnpnnpnnpnpnppppppnnppnnpppnnpnpnnnpnnnnnppnnpnnnpnnnppnnnnppppnppnppppnpnpnpnnppnppnnnnnnnnpnppppnppnppnpnnnppnpnnpnnpppnppnppnpppppnnpnpnnpppppnpppnnnpnnnnpnpnnpnnpnpnpnnpnpppnpnnpnnpnppnppnnnnppnnpppnnpnnppnppppppppnpnnppnnppnppnppnnpppnnpnpnn…	12116066	4934	340	1457086
151	CHEMBL2170942	IC50 (nM)	>	80000	-1	10	0	0	1	0	t	PF14_0341	XIV	1	glucose-6-phosphate isomerase	Enzyme	Q25856	Plasmodium falciparum	Protein	ND	ND	B	Autocuration	9	IC50 (nM)_Q25856_Plasmodium falciparum	CHEMBL2174120	Inhibition of Plasmodium falciparum glucose-6-phosphate dehydrogenase after 2 hrs by resazurin/diaphorasecoupled assay	CHEMBL2169726	Glucose-6-phosphate 1-dehydrogenase	1.10737	0.0655751	0.0547024	1.19596	0.0778755	0.034071	0.840678	0.170651	0.166849	0	0.289156	1430431	CHEMBL2170942	1430431	CCN1CCCC1CNC(=O)c2ccc3SC(Cc4ccccc4F)C(=O)Nc3c2	pnnnnnnnnnnpnnnnnpnnppnnnnppnppnnnpnppppnnnppnppnpnnnppnpppnppnpppnpnpnpppppnpnppnpnnpnpnnppnppnppnpnpnpppnnpnpppnppppnnnpnpnpnpnnnpnppnpnppnpnnnnppppnnnpnpnnpnnpnpnppppppnnppnnpppnnpnpnnnpnnnnnppnnpnnnpnnnppnnnnppppnppnppppnpnpnpnnppnppnnnnnnnnpnppppnppnppnpnnnppnpnnpnnpppnppnppnpppppnnpnpnnpppppnpppnnnpnnnnpnpnnpnnpnpnpnnpnpppnpnnpnnpnppnppnnnnppnnpppnnpnnppnppppppppnpnnppnnppnppnppnnpppnnpnpnn…	12116065	4934	340	1457086
152	CHEMBL2170943	IC50 (nM)	=	900	-1	10	0	0	1	0	v	PF14_0341	XIV	1	glucose-6-phosphate isomerase	Enzyme	Q25856	Plasmodium falciparum	Protein	ND	ND	B	Autocuration	9	IC50 (nM)_Q25856_Plasmodium falciparum	CHEMBL2174120	Inhibition of Plasmodium falciparum glucose-6-phosphate dehydrogenase after 2 hrs by resazurin/diaphorasecoupled assay	CHEMBL2169726	Glucose-6-phosphate 1-dehydrogenase	0.379575	0.128157	0.0759094	0.453221	0.140779	0.0550387	0.0979392	0.181254	0.17748	0	0.289156	1430432	CHEMBL2170943	1430432	CCN1CCC[C@@H]1CNC(=O)c2ccc3S\C(=C/c4ccccc4F)\C(=O)Nc3c2	pnnnnnnnnnnpnnnnnpnnppnnnnppnppnnnpnppppnnnppnppnpnnnppnpppnppnpppnpnpnpppppnpnppnpnnpnpnnppnppnppnpnpnpppnnpnpppnppppnnnpnpnpnpnnnpnppnpnppnpnnnnppppnnnpnpnnpnnpnpnppppppnnppnnpppnnpnpnnnpnnnnnppnnpnnnpnnnppnnnnppppnppnppppnpnpnpnnppnppnnnnnnnnpnppppnppnppnpnnnppnpnnpnnpppnppnppnpppppnnpnpnnpppppnpppnnnpnnnnpnpnnpnnpnpnpnnpnpppnpnnpnnpnppnppnnnnppnnpppnnpnnppnppppppppnpnnppnnppnppnppnnpppnnpnpnn…	12116129	4934	340	1457086
153	CHEMBL2170943	IC50 (nM)	=	1900	-1	10	0	0	1	0	t	PF14_0341	XIV	1	glucose-6-phosphate isomerase	Enzyme	Q25856	Plasmodium falciparum	Protein	ND	ND	B	Autocuration	9	IC50 (nM)_Q25856_Plasmodium falciparum	CHEMBL2174117	Inhibition of Plasmodium falciparum glucose-6-phosphate dehydrogenase after 45 mins by orthogonal assay	CHEMBL2169726	Glucose-6-phosphate 1-dehydrogenase	0.379575	0.128157	0.0759094	0.453221	0.140779	0.0550387	0.0979392	0.181254	0.17748	0	0.289156	1430432	CHEMBL2170943	1430432	CCN1CCC[C@@H]1CNC(=O)c2ccc3S\C(=C/c4ccccc4F)\C(=O)Nc3c2	pnnnnnnnnnnpnnnnnpnnppnnnnppnppnnnpnppppnnnppnppnpnnnppnpppnppnpppnpnpnpppppnpnppnpnnpnpnnppnppnppnpnpnpppnnpnpppnppppnnnpnpnpnpnnnpnppnpnppnpnnnnppppnnnpnpnnpnnpnpnppppppnnppnnpppnnpnpnnnpnnnnnppnnpnnnpnnnppnnnnppppnppnppppnpnpnpnnppnppnnnnnnnnpnppppnppnppnpnnnppnpnnpnnpppnppnppnpppppnnpnpnnpppppnpppnnnpnnnnpnpnnpnnpnpnpnnpnpppnpnnpnnpnppnppnnnnppnnpppnnpnnppnppppppppnpnnppnnppnppnppnnpppnnpnpnn…	12116034	4934	340	1457086
154	CHEMBL2170944	IC50 (nM)	=	4700	-1	10	0	0	1	0	t	PF14_0341	XIV	1	glucose-6-phosphate isomerase	Enzyme	Q25856	Plasmodium falciparum	Protein	ND	ND	B	Autocuration	9	IC50 (nM)_Q25856_Plasmodium falciparum	CHEMBL2174117	Inhibition of Plasmodium falciparum glucose-6-phosphate dehydrogenase after 45 mins by orthogonal assay	CHEMBL2169726	Glucose-6-phosphate 1-dehydrogenase	0.379575	0.128157	0.0759094	0.453221	0.140779	0.0550387	0.0979392	0.181254	0.17748	0	0.289156	1430433	CHEMBL2170944	1430433	CCN1CCC[C@H]1CNC(=O)c2ccc3S\C(=C/c4ccccc4F)\C(=O)Nc3c2	pnnnnnnnnnnpnnnnnpnnppnnnnppnppnnnpnppppnnnppnppnpnnnppnpppnppnpppnpnpnpppppnpnppnpnnpnpnnppnppnppnpnpnpppnnpnpppnppppnnnpnpnpnpnnnpnppnpnppnpnnnnppppnnnpnpnnpnnpnpnppppppnnppnnpppnnpnpnnnpnnnnnppnnpnnnpnnnppnnnnppppnppnppppnpnpnpnnppnppnnnnnnnnpnppppnppnppnpnnnppnpnnpnnpppnppnppnpppppnnpnpnnpppppnpppnnnpnnnnpnpnnpnnpnpnpnnpnpppnpnnpnnpnppnppnnnnppnnpppnnpnnppnppppppppnpnnppnnppnppnppnnpppnnpnpnn…	12116033	4934	340	1457086
155	CHEMBL2170944	IC50 (nM)	=	6600	-1	10	0	0	1	0	t	PF14_0341	XIV	1	glucose-6-phosphate isomerase	Enzyme	Q25856	Plasmodium falciparum	Protein	ND	ND	B	Autocuration	9	IC50 (nM)_Q25856_Plasmodium falciparum	CHEMBL2174120	Inhibition of Plasmodium falciparum glucose-6-phosphate dehydrogenase after 2 hrs by resazurin/diaphorasecoupled assay	CHEMBL2169726	Glucose-6-phosphate 1-dehydrogenase	0.379575	0.128157	0.0759094	0.453221	0.140779	0.0550387	0.0979392	0.181254	0.17748	0	0.289156	1430433	CHEMBL2170944	1430433	CCN1CCC[C@H]1CNC(=O)c2ccc3S\C(=C/c4ccccc4F)\C(=O)Nc3c2	pnnnnnnnnnnpnnnnnpnnppnnnnppnppnnnpnppppnnnppnppnpnnnppnpppnppnpppnpnpnpppppnpnppnpnnpnpnnppnppnppnpnpnpppnnpnpppnppppnnnpnpnpnpnnnpnppnpnppnpnnnnppppnnnpnpnnpnnpnpnppppppnnppnnpppnnpnpnnnpnnnnnppnnpnnnpnnnppnnnnppppnppnppppnpnpnpnnppnppnnnnnnnnpnppppnppnppnpnnnppnpnnpnnpppnppnppnpppppnnpnpnnpppppnpppnnnpnnnnpnpnnpnnpnpnpnnpnpppnpnnpnnpnppnppnnnnppnnpppnnpnnppnppppppppnpnnppnnppnppnppnnpppnnpnpnn…	12116050	4934	340	1457086
156	CHEMBL2170945	IC50 (nM)	=	3100	-1	10	0	0	1	0	v	PF14_0341	XIV	1	glucose-6-phosphate isomerase	Enzyme	Q25856	Plasmodium falciparum	Protein	ND	ND	B	Autocuration	9	IC50 (nM)_Q25856_Plasmodium falciparum	CHEMBL2174120	Inhibition of Plasmodium falciparum glucose-6-phosphate dehydrogenase after 2 hrs by resazurin/diaphorasecoupled assay	CHEMBL2169726	Glucose-6-phosphate 1-dehydrogenase	0.732294	0.0845701	0.0482506	0.761671	0.0955331	0.0399569	0.406389	0.167425	0.169341	0	0.289156	1430434	CHEMBL2170945	1430434	CCCN1CCCC1CNC(=O)c2ccc3S\C(=C/c4ccccc4F)\C(=O)Nc3c2	pnnnnnnnnnnpnnnnnpnnppnnnnppnppnnnpnppppnnnppnppnpnnnppnpppnppnpppnpnpnpppppnpnppnpnnpnpnnppnppnppnpnpnpppnnpnpppnppppnnnpnpnpnpnnnpnppnpnppnpnnnnppppnnnpnpnnpnnpnpnppppppnnppnnpppnnpnpnnnpnnnnnppnnpnnnpnnnppnnnnppppnppnppppnpnpnpnnppnppnnnnnnnnpnppppnppnppnpnnnppnpnnpnnpppnppnppnpppppnnpnpnnpppppnpppnnnpnnnnpnpnnpnnpnpnpnnpnpppnpnnpnnpnppnppnnnnppnnpppnnpnnppnppppppppnpnnppnnppnppnppnnpppnnpnpnn…	12116049	4934	340	1457086
157	CHEMBL2170945	IC50 (nM)	=	4000	-1	10	0	0	1	0	t	PF14_0341	XIV	1	glucose-6-phosphate isomerase	Enzyme	Q25856	Plasmodium falciparum	Protein	ND	ND	B	Autocuration	9	IC50 (nM)_Q25856_Plasmodium falciparum	CHEMBL2174117	Inhibition of Plasmodium falciparum glucose-6-phosphate dehydrogenase after 45 mins by orthogonal assay	CHEMBL2169726	Glucose-6-phosphate 1-dehydrogenase	0.732294	0.0845701	0.0482506	0.761671	0.0955331	0.0399569	0.406389	0.167425	0.169341	0	0.289156	1430434	CHEMBL2170945	1430434	CCCN1CCCC1CNC(=O)c2ccc3S\C(=C/c4ccccc4F)\C(=O)Nc3c2	pnnnnnnnnnnpnnnnnpnnppnnnnppnppnnnpnppppnnnppnppnpnnnppnpppnppnpppnpnpnpppppnpnppnpnnpnpnnppnppnppnpnpnpppnnpnpppnppppnnnpnpnpnpnnnpnppnpnppnpnnnnppppnnnpnpnnpnnpnpnppppppnnppnnpppnnpnpnnnpnnnnnppnnpnnnpnnnppnnnnppppnppnppppnpnpnpnnppnppnnnnnnnnpnppppnppnppnpnnnppnpnnpnnpppnppnppnpppppnnpnpnnpppppnpppnnnpnnnnpnpnnpnnpnpnpnnpnpppnpnnpnnpnppnppnnnnppnnpppnnpnnppnppppppppnpnnppnnppnppnppnnpppnnpnpnn…	12116032	4934	340	1457086
158	CHEMBL2171110	IC50 (nM)	=	24400	-1	10	0	0	1	0	t	PF14_0341	XIV	1	glucose-6-phosphate isomerase	Enzyme	Q25856	Plasmodium falciparum	Protein	ND	ND	B	Autocuration	9	IC50 (nM)_Q25856_Plasmodium falciparum	CHEMBL2174117	Inhibition of Plasmodium falciparum glucose-6-phosphate dehydrogenase after 45 mins by orthogonal assay	CHEMBL2169726	Glucose-6-phosphate 1-dehydrogenase	0.712997	0.515829	-0.05544	0.700319	0.535393	-0.0529967	0.345037	0.115579	0.126102	0	0.289156	1430601	CHEMBL2171110	1430601	CC(C)(C)OC(=O)N1CCCC1CNC(=O)c2ccc3S\C(=C/c4ccccc4F)\C(=O)Nc3c2	pnnnnnnnnnnpnnnnnpnnppnnnnppnppnnnpnppppnnnppnppnpnnnppnpppnppnpppnpnpnpppppnpnppnpnnpnpnnppnppnppnpnpnpppnnpnpppnppppnnnpnpnpnpnnnpnppnpnppnpnnnnppppnnnpnpnnpnnpnpnppppppnnppnnpppnnpnpnnnpnnnnnppnnpnnnpnnnppnnnnppppnppnppppnpnpnpnnppnppnnnnnnnnpnppppnppnppnpnnnppnpnnpnnpppnppnppnpppppnnpnpnnpppppnpppnnnpnnnnpnpnnpnnpnpnpnnpnpppnpnnpnnpnppnppnnnnppnnpppnnpnnppnppppppppnpnnppnnppnppnppnnpppnnpnpnn…	12116031	4934	340	1457086
159	CHEMBL2171110	IC50 (nM)	>	80000	-1	10	0	0	1	0	t	PF14_0341	XIV	1	glucose-6-phosphate isomerase	Enzyme	Q25856	Plasmodium falciparum	Protein	ND	ND	B	Autocuration	9	IC50 (nM)_Q25856_Plasmodium falciparum	CHEMBL2174120	Inhibition of Plasmodium falciparum glucose-6-phosphate dehydrogenase after 2 hrs by resazurin/diaphorasecoupled assay	CHEMBL2169726	Glucose-6-phosphate 1-dehydrogenase	0.712997	0.515829	-0.05544	0.700319	0.535393	-0.0529967	0.345037	0.115579	0.126102	0	0.289156	1430601	CHEMBL2171110	1430601	CC(C)(C)OC(=O)N1CCCC1CNC(=O)c2ccc3S\C(=C/c4ccccc4F)\C(=O)Nc3c2	pnnnnnnnnnnpnnnnnpnnppnnnnppnppnnnpnppppnnnppnppnpnnnppnpppnppnpppnpnpnpppppnpnppnpnnpnpnnppnppnppnpnpnpppnnpnpppnppppnnnpnpnpnpnnnpnppnpnppnpnnnnppppnnnpnpnnpnnpnpnppppppnnppnnpppnnpnpnnnpnnnnnppnnpnnnpnnnppnnnnppppnppnppppnpnpnpnnppnppnnnnnnnnpnppppnppnppnpnnnppnpnnpnnpppnppnppnpppppnnpnpnnpppppnpppnnnpnnnnpnpnnpnnpnpnpnnpnpppnpnnpnnpnppnppnnnnppnnpppnnpnnppnppppppppnpnnppnnppnppnppnnpppnnpnpnn…	12116048	4934	340	1457086
160	CHEMBL2171111	IC50 (nM)	=	5000	-1	10	0	0	1	0	v	PF14_0341	XIV	1	glucose-6-phosphate isomerase	Enzyme	Q25856	Plasmodium falciparum	Protein	ND	ND	B	Autocuration	9	IC50 (nM)_Q25856_Plasmodium falciparum	CHEMBL2174117	Inhibition of Plasmodium falciparum glucose-6-phosphate dehydrogenase after 45 mins by orthogonal assay	CHEMBL2169726	Glucose-6-phosphate 1-dehydrogenase	-0.886715	-0.405386	0.098154	-1.04635	-0.453845	0.171105	-1.40163	0.0489739	0.0521565	0	0.289156	1430602	CHEMBL2171111	1430602	Fc1ccccc1\C=C\2/Sc3ccc(cc3NC2=O)C(=O)NCC4CCCN4	pnnnnnnnnnnpnnnnnpnnppnnnnppnppnnnpnppppnnnppnppnpnnnppnpppnppnpppnpnpnpppppnpnppnpnnpnpnnppnppnppnpnpnpppnnpnpppnppppnnnpnpnpnpnnnpnppnpnppnpnnnnppppnnnpnpnnpnnpnpnppppppnnppnnpppnnpnpnnnpnnnnnppnnpnnnpnnnppnnnnppppnppnppppnpnpnpnnppnppnnnnnnnnpnppppnppnppnpnnnppnpnnpnnpppnppnppnpppppnnpnpnnpppppnpppnnnpnnnnpnpnnpnnpnpnpnnpnpppnpnnpnnpnppnppnnnnppnnpppnnpnnppnppppppppnpnnppnnppnppnppnnpppnnpnpnn…	12116030	4934	340	1457086
161	CHEMBL2171111	IC50 (nM)	=	5900	-1	10	0	0	1	0	t	PF14_0341	XIV	1	glucose-6-phosphate isomerase	Enzyme	Q25856	Plasmodium falciparum	Protein	ND	ND	B	Autocuration	9	IC50 (nM)_Q25856_Plasmodium falciparum	CHEMBL2174120	Inhibition of Plasmodium falciparum glucose-6-phosphate dehydrogenase after 2 hrs by resazurin/diaphorasecoupled assay	CHEMBL2169726	Glucose-6-phosphate 1-dehydrogenase	-0.886715	-0.405386	0.098154	-1.04635	-0.453845	0.171105	-1.40163	0.0489739	0.0521565	0	0.289156	1430602	CHEMBL2171111	1430602	Fc1ccccc1\C=C\2/Sc3ccc(cc3NC2=O)C(=O)NCC4CCCN4	pnnnnnnnnnnpnnnnnpnnppnnnnppnppnnnpnppppnnnppnppnpnnnppnpppnppnpppnpnpnpppppnpnppnpnnpnpnnppnppnppnpnpnpppnnpnpppnppppnnnpnpnpnpnnnpnppnpnppnpnnnnppppnnnpnpnnpnnpnpnppppppnnppnnpppnnpnpnnnpnnnnnppnnpnnnpnnnppnnnnppppnppnppppnpnpnpnnppnppnnnnnnnnpnppppnppnppnpnnnppnpnnpnnpppnppnppnpppppnnpnpnnpppppnpppnnnpnnnnpnpnnpnnpnpnpnnpnpppnpnnpnnpnppnppnnnnppnnpppnnpnnppnppppppppnpnnppnnppnppnppnnpppnnpnpnn…	12116047	4934	340	1457086
162	CHEMBL2171112	IC50 (nM)	=	11200	-1	10	0	0	1	0	t	PF14_0341	XIV	1	glucose-6-phosphate isomerase	Enzyme	Q25856	Plasmodium falciparum	Protein	ND	ND	B	Autocuration	9	IC50 (nM)_Q25856_Plasmodium falciparum	CHEMBL2174117	Inhibition of Plasmodium falciparum glucose-6-phosphate dehydrogenase after 45 mins by orthogonal assay	CHEMBL2169726	Glucose-6-phosphate 1-dehydrogenase	-0.679544	0.388236	0.11294	-0.729974	0.396904	0.140414	-1.08526	0.199769	0.219486	0	0.289156	1430603	CHEMBL2171112	1430603	CN(C)CCNC(=O)c1ccc2S\C(=C/c3ccccc3F)\C(=O)Nc2c1	pnnnnnnnnnnpnnnnnpnnppnnnnppnppnnnpnppppnnnppnppnpnnnppnpppnppnpppnpnpnpppppnpnppnpnnpnpnnppnppnppnpnpnpppnnpnpppnppppnnnpnpnpnpnnnpnppnpnppnpnnnnppppnnnpnpnnpnnpnpnppppppnnppnnpppnnpnpnnnpnnnnnppnnpnnnpnnnppnnnnppppnppnppppnpnpnpnnppnppnnnnnnnnpnppppnppnppnpnnnppnpnnpnnpppnppnppnpppppnnpnpnnpppppnpppnnnpnnnnpnpnnpnnpnpnpnnpnpppnpnnpnnpnppnppnnnnppnnpppnnpnnppnppppppppnpnnppnnppnppnppnnpppnnpnpnn…	12116029	4934	340	1457086
163	CHEMBL2171112	IC50 (nM)	=	16700	-1	10	0	0	1	0	t	PF14_0341	XIV	1	glucose-6-phosphate isomerase	Enzyme	Q25856	Plasmodium falciparum	Protein	ND	ND	B	Autocuration	9	IC50 (nM)_Q25856_Plasmodium falciparum	CHEMBL2174120	Inhibition of Plasmodium falciparum glucose-6-phosphate dehydrogenase after 2 hrs by resazurin/diaphorasecoupled assay	CHEMBL2169726	Glucose-6-phosphate 1-dehydrogenase	-0.679544	0.388236	0.11294	-0.729974	0.396904	0.140414	-1.08526	0.199769	0.219486	0	0.289156	1430603	CHEMBL2171112	1430603	CN(C)CCNC(=O)c1ccc2S\C(=C/c3ccccc3F)\C(=O)Nc2c1	pnnnnnnnnnnpnnnnnpnnppnnnnppnppnnnpnppppnnnppnppnpnnnppnpppnppnpppnpnpnpppppnpnppnpnnpnpnnppnppnppnpnpnpppnnpnpppnppppnnnpnpnpnpnnnpnppnpnppnpnnnnppppnnnpnpnnpnnpnpnppppppnnppnnpppnnpnpnnnpnnnnnppnnpnnnpnnnppnnnnppppnppnppppnpnpnpnnppnppnnnnnnnnpnppppnppnppnpnnnppnpnnpnnpppnppnppnpppppnnpnpnnpppppnpppnnnpnnnnpnpnnpnnpnpnpnnpnpppnpnnpnnpnppnppnnnnppnnpppnnpnnppnppppppppnpnnppnnppnppnppnnpppnnpnpnn…	12116046	4934	340	1457086
164	CHEMBL2171112	IC50 (nM)	=	17500	-1	10	0	0	1	0	v	PF14_0341	XIV	1	glucose-6-phosphate isomerase	Enzyme	Q25856	Plasmodium falciparum	Protein	ND	ND	B	Autocuration	9	IC50 (nM)_Q25856_Plasmodium falciparum	CHEMBL2174120	Inhibition of Plasmodium falciparum glucose-6-phosphate dehydrogenase after 2 hrs by resazurin/diaphorasecoupled assay	CHEMBL2169726	Glucose-6-phosphate 1-dehydrogenase	-0.679544	0.388236	0.11294	-0.729974	0.396904	0.140414	-1.08526	0.199769	0.219486	0	0.289156	1430603	CHEMBL2171112	1430603	CN(C)CCNC(=O)c1ccc2S\C(=C/c3ccccc3F)\C(=O)Nc2c1	pnnnnnnnnnnpnnnnnpnnppnnnnppnppnnnpnppppnnnppnppnpnnnppnpppnppnpppnpnpnpppppnpnppnpnnpnpnnppnppnppnpnpnpppnnpnpppnppppnnnpnpnpnpnnnpnppnpnppnpnnnnppppnnnpnpnnpnnpnpnppppppnnppnnpppnnpnpnnnpnnnnnppnnpnnnpnnnppnnnnppppnppnppppnpnpnpnnppnppnnnnnnnnpnppppnppnppnpnnnppnpnnpnnpppnppnppnpppppnnpnpnnpppppnpppnnnpnnnnpnpnnpnnpnpnpnnpnpppnpnnpnnpnppnppnnnnppnnpppnnpnnppnppppppppnpnnppnnppnppnppnnpppnnpnpnn…	12116045	4934	340	1457086
165	CHEMBL2171112	IC50 (nM)	=	38400	-1	10	0	0	1	0	t	PF14_0341	XIV	1	glucose-6-phosphate isomerase	Enzyme	Q25856	Plasmodium falciparum	Protein	ND	ND	B	Autocuration	9	IC50 (nM)_Q25856_Plasmodium falciparum	CHEMBL2174117	Inhibition of Plasmodium falciparum glucose-6-phosphate dehydrogenase after 45 mins by orthogonal assay	CHEMBL2169726	Glucose-6-phosphate 1-dehydrogenase	-0.679544	0.388236	0.11294	-0.729974	0.396904	0.140414	-1.08526	0.199769	0.219486	0	0.289156	1430603	CHEMBL2171112	1430603	CN(C)CCNC(=O)c1ccc2S\C(=C/c3ccccc3F)\C(=O)Nc2c1	pnnnnnnnnnnpnnnnnpnnppnnnnppnppnnnpnppppnnnppnppnpnnnppnpppnppnpppnpnpnpppppnpnppnpnnpnpnnppnppnppnpnpnpppnnpnpppnppppnnnpnpnpnpnnnpnppnpnppnpnnnnppppnnnpnpnnpnnpnpnppppppnnppnnpppnnpnpnnnpnnnnnppnnpnnnpnnnppnnnnppppnppnppppnpnpnpnnppnppnnnnnnnnpnppppnppnppnpnnnppnpnnpnnpppnppnppnpppppnnpnpnnpppppnpppnnnpnnnnpnpnnpnnpnpnpnnpnpppnpnnpnnpnppnppnnnnppnnpppnnpnnppnppppppppnpnnppnnppnppnppnnpppnnpnpnn…	12116028	4934	340	1457086
166	CHEMBL2171113	IC50 (nM)	=	1370	-1	10	0	0	1	0	t	PF14_0341	XIV	1	glucose-6-phosphate isomerase	Enzyme	Q25856	Plasmodium falciparum	Protein	ND	ND	B	Autocuration	9	IC50 (nM)_Q25856_Plasmodium falciparum	CHEMBL2174117	Inhibition of Plasmodium falciparum glucose-6-phosphate dehydrogenase after 45 mins by orthogonal assay	CHEMBL2169726	Glucose-6-phosphate 1-dehydrogenase	0.379575	0.128157	0.0759094	0.453221	0.140779	0.0550387	0.0979392	0.181254	0.17748	0	0.289156	1430604	CHEMBL2171113	1430604	CCN1CCCC1CNC(=O)c2ccc3S\C(=C/c4ccccc4F)\C(=O)Nc3c2	pnnnnnnnnnnpnnnnnpnnppnnnnppnppnnnpnppppnnnppnppnpnnnppnpppnppnpppnpnpnpppppnpnppnpnnpnpnnppnppnppnpnpnpppnnpnpppnppppnnnpnpnpnpnnnpnppnpnppnpnnnnppppnnnpnpnnpnnpnpnppppppnnppnnpppnnpnpnnnpnnnnnppnnpnnnpnnnppnnnnppppnppnppppnpnpnpnnppnppnnnnnnnnpnppppnppnppnpnnnppnpnnpnnpppnppnppnpppppnnpnpnnpppppnpppnnnpnnnnpnpnnpnnpnpnpnnpnpppnpnnpnnpnppnppnnnnppnnpppnnpnnppnppppppppnpnnppnnppnppnppnnpppnnpnpnn…	12116064	4934	340	1457086
167	CHEMBL2171113	IC50 (nM)	=	1750	-1	10	0	0	1	0	t	PF14_0341	XIV	1	glucose-6-phosphate isomerase	Enzyme	Q25856	Plasmodium falciparum	Protein	ND	ND	B	Autocuration	9	IC50 (nM)_Q25856_Plasmodium falciparum	CHEMBL2174120	Inhibition of Plasmodium falciparum glucose-6-phosphate dehydrogenase after 2 hrs by resazurin/diaphorasecoupled assay	CHEMBL2169726	Glucose-6-phosphate 1-dehydrogenase	0.379575	0.128157	0.0759094	0.453221	0.140779	0.0550387	0.0979392	0.181254	0.17748	0	0.289156	1430604	CHEMBL2171113	1430604	CCN1CCCC1CNC(=O)c2ccc3S\C(=C/c4ccccc4F)\C(=O)Nc3c2	pnnnnnnnnnnpnnnnnpnnppnnnnppnppnnnpnppppnnnppnppnpnnnppnpppnppnpppnpnpnpppppnpnppnpnnpnpnnppnppnppnpnpnpppnnpnpppnppppnnnpnpnpnpnnnpnppnpnppnpnnnnppppnnnpnpnnpnnpnpnppppppnnppnnpppnnpnpnnnpnnnnnppnnpnnnpnnnppnnnnppppnppnppppnpnpnpnnppnppnnnnnnnnpnppppnppnppnpnnnppnpnnpnnpppnppnppnpppppnnpnpnnpppppnpppnnnpnnnnpnpnnpnnpnpnpnnpnpppnpnnpnnpnppnppnnnnppnnpppnnpnnppnppppppppnpnnppnnppnppnppnnpppnnpnpnn…	12116127	4934	340	1457086
168	CHEMBL581498	IC50 (nM)	=	18000	-1	10	0	0	1	0	v	PF14_0075	XIV	1	plasmepsin, putative	Enzyme	P39898	Plasmodium falciparum	Protein	Asp	high	B	Autocuration	9	IC50 (nM)_P39898_Plasmodium falciparum	CHEMBL3271467	Inhibition of Plasmodium falciparum plasmepsin-1 using DABCYL-Glu-Arg-Nle-Phe-Leu-Ser-Phe-Pro-EDANS as substrate preincubated for 30 mins by FRET assay	CHEMBL4687	Plasmepsin 1	0.647552	1.00582	-0.0149507	0.820069	0.35436	-0.497333	0.674318	0	0	-1.15463e-14	1.97765e-05	532724	CHEMBL581498	532724	CCCN(CCC)C(=O)c1cc(cc(c1)C(=O)N[C@@H](Cc2ccccc2)[C@H](O)CNCc3cccc(OC)c3)N4CCCCS4(=O)=O	pnnnnnnnnnnpnnnnnpnnppnnnnppnppnnnpnppppnnnppnppnpnnnppnpppnppnpppnpnpnpppppnpnppnpnnpnpnnppnppnppnpnpnpppnnpnpppnppppnnnpnpnpnpnnnpnppnpnppnpnnnnppppnnnpnpnnpnnpnpnppppppnnppnnpppnnpnpnnnpnnnnnppnnpnnnpnnnppnnnnppppnppnppppnpnpnpnnppnppnnnnnnnnpnppppnppnppnpnnnppnpnnpnnpppnppnppnpppppnnpnpnnpppppnpppnnnpnnnnpnpnnpnnpnpnpnnpnpppnpnnpnnpnppnppnnnnppnnpppnnpnnppnppppppppnpnnppnnppnppnppnnpppnnpnpnn…	14656087	4667	73	283085
169	CHEMBL587764	IC50 (nM)	=	700	-1	10	0	0	1	0	t	PF14_0075	XIV	1	plasmepsin, putative	Enzyme	P39898	Plasmodium falciparum	Protein	Asp	high	B	Autocuration	9	IC50 (nM)_P39898_Plasmodium falciparum	CHEMBL3271467	Inhibition of Plasmodium falciparum plasmepsin-1 using DABCYL-Glu-Arg-Nle-Phe-Leu-Ser-Phe-Pro-EDANS as substrate preincubated for 30 mins by FRET assay	CHEMBL4687	Plasmepsin 1	0.979802	0.86886	-0.052463	1.15404	0.216635	-0.534895	1.00828	0	0	-1.15463e-14	1.97765e-05	530157	CHEMBL587764	530157	CCCN(CCC)C(=O)c1cc(cc(c1)C(=O)N[C@@H](Cc2ccccc2)[C@H](O)CNC(C)(C)c3cccc(OC)c3)N4CCCCS4(=O)=O	pnnnnnnnnnnpnnnnnpnnppnnnnppnppnnnpnppppnnnppnppnpnnnppnpppnppnpppnpnpnpppppnpnppnpnnpnpnnppnppnppnpnpnpppnnpnpppnppppnnnpnpnpnpnnnpnppnpnppnpnnnnppppnnnpnpnnpnnpnpnppppppnnppnnpppnnpnpnnnpnnnnnppnnpnnnpnnnppnnnnppppnppnppppnpnpnpnnppnppnnnnnnnnpnppppnppnppnpnnnppnpnnpnnpppnppnppnpppppnnpnpnnpppppnpppnnnpnnnnpnpnnpnnpnpnpnnpnpppnpnnpnnpnppnppnnnnppnnpppnnpnnppnppppppppnpnnppnnppnppnppnnpppnnpnpnn…	14656076	4667	73	283085
170	CHEMBL3764953	IC50 (nM)	=	2300	-1	10	0	0	1	0	t	PF14_0075	XIV	1	plasmepsin, putative	Enzyme	P39898	Plasmodium falciparum	Protein	Asp	high	B	Autocuration	9	IC50 (nM)_P39898_Plasmodium falciparum	CHEMBL3767014	Inhibition of Plasmodium falciparum plasmepsin 1 preincubated for 30 mins followed by DABCYL-Glu-Arg-Nle-Phe-Leu-Ser-Phe-Pro-EDANS substrate addition by FRET assay	CHEMBL4687	Plasmepsin 1	-0.436622	0.0500285	-0.0165826	-0.30454	-0.606497	-0.489772	-0.45029	0	0	-1.15463e-14	1.97765e-05	2068061	CHEMBL3764953	2068061	CC(C)[C@H]1CC[C@@H](CN2C(=Nc3cc(ccc3C2=O)c4ccccc4)N)O1	pnnnnnnnnnnpnnnnnpnnppnnnnppnppnnnpnppppnnnppnppnpnnnppnpppnppnpppnpnpnpppppnpnppnpnnpnpnnppnppnppnpnpnpppnnpnpppnppppnnnpnpnpnpnnnpnppnpnppnpnnnnppppnnnpnpnnpnnpnpnppppppnnppnnpppnnpnpnnnpnnnnnppnnpnnnpnnnppnnnnppppnppnppppnpnpnpnnppnppnnnnnnnnpnppppnppnppnpnnnppnpnnpnnpppnppnppnpppppnnpnpnnpppppnpppnnnpnnnnpnpnnpnnpnpnpnnpnpppnpnnpnnpnppnppnnnnppnnpppnnpnnppnppppppppnpnnppnnppnppnppnnpppnnpnpnn…	16476678	4667	73	283085
171	CHEMBL3765238	IC50 (nM)	=	800	-1	10	0	0	1	0	t	PF14_0075	XIV	1	plasmepsin, putative	Enzyme	P39898	Plasmodium falciparum	Protein	Asp	high	B	Autocuration	9	IC50 (nM)_P39898_Plasmodium falciparum	CHEMBL3767014	Inhibition of Plasmodium falciparum plasmepsin 1 preincubated for 30 mins followed by DABCYL-Glu-Arg-Nle-Phe-Leu-Ser-Phe-Pro-EDANS substrate addition by FRET assay	CHEMBL4687	Plasmepsin 1	-0.471188	-0.202978	-0.114887	-0.328443	-0.866679	-0.593844	-0.474194	0	0	-1.15463e-14	1.97765e-05	2068067	CHEMBL3765238	2068067	CCCCc1cccc(c1)c2ccc3C(=O)N(C[C@@H]4CC[C@@H](O4)c5ccccc5)C(=Nc3c2)N	pnnnnnnnnnnpnnnnnpnnppnnnnppnppnnnpnppppnnnppnppnpnnnppnpppnppnpppnpnpnpppppnpnppnpnnpnpnnppnppnppnpnpnpppnnpnpppnppppnnnpnpnpnpnnnpnppnpnppnpnnnnppppnnnpnpnnpnnpnpnppppppnnppnnpppnnpnpnnnpnnnnnppnnpnnnpnnnppnnnnppppnppnppppnpnpnpnnppnppnnnnnnnnpnppppnppnppnpnnnppnpnnpnnpppnppnppnpppppnnpnpnnpppppnpppnnnpnnnnpnpnnpnnpnpnpnnpnpppnpnnpnnpnppnppnnnnppnnpppnnpnnppnppppppppnpnnppnnppnppnppnnpppnnpnpnn…	16476672	4667	73	283085
172	CHEMBL3765317	IC50 (nM)	=	270	-1	10	0	0	1	0	v	PF14_0075	XIV	1	plasmepsin, putative	Enzyme	P39898	Plasmodium falciparum	Protein	Asp	high	B	Autocuration	9	IC50 (nM)_P39898_Plasmodium falciparum	CHEMBL3767014	Inhibition of Plasmodium falciparum plasmepsin 1 preincubated for 30 mins followed by DABCYL-Glu-Arg-Nle-Phe-Leu-Ser-Phe-Pro-EDANS substrate addition by FRET assay	CHEMBL4687	Plasmepsin 1	-1.02262	0.378972	-0.151906	-0.845833	-0.272119	-0.636337	-0.991584	0	0	-1.15463e-14	1.97765e-05	2068068	CHEMBL3765317	2068068	COC(=O)CCc1ccc(cc1)c2ccc3C(=O)N(C[C@@H]4CC[C@@H](O4)c5ccccc5)C(=Nc3c2)N	pnnnnnnnnnnpnnnnnpnnppnnnnppnppnnnpnppppnnnppnppnpnnnppnpppnppnpppnpnpnpppppnpnppnpnnpnpnnppnppnppnpnpnpppnnpnpppnppppnnnpnpnpnpnnnpnppnpnppnpnnnnppppnnnpnpnnpnnpnpnppppppnnppnnpppnnpnpnnnpnnnnnppnnpnnnpnnnppnnnnppppnppnppppnpnpnpnnppnppnnnnnnnnpnppppnppnppnpnnnppnpnnpnnpppnppnppnpppppnnpnpnnpppppnpppnnnpnnnnpnpnnpnnpnpnpnnpnpppnpnnpnnpnppnppnnnnppnnpppnnpnnppnppppppppnpnnppnnppnppnppnnpppnnpnpnn…	16476671	4667	73	283085
173	CHEMBL3765358	IC50 (nM)	=	480	-1	10	0	0	1	0	t	PF14_0075	XIV	1	plasmepsin, putative	Enzyme	P39898	Plasmodium falciparum	Protein	Asp	high	B	Autocuration	9	IC50 (nM)_P39898_Plasmodium falciparum	CHEMBL3767014	Inhibition of Plasmodium falciparum plasmepsin 1 preincubated for 30 mins followed by DABCYL-Glu-Arg-Nle-Phe-Leu-Ser-Phe-Pro-EDANS substrate addition by FRET assay	CHEMBL4687	Plasmepsin 1	-0.743722	-0.524368	-0.218288	-0.476137	-1.18188	-0.719927	-0.621888	0	0	-1.15463e-14	1.97765e-05	2068071	CHEMBL3765358	2068071	NC1=Nc2cc(ccc2C(=O)N1C[C@@H]3CC[C@@H](O3)c4ccccc4)c5ccc(CCC6CC6)cc5	pnnnnnnnnnnpnnnnnpnnppnnnnppnppnnnpnppppnnnppnppnpnnnppnpppnppnpppnpnpnpppppnpnppnpnnpnpnnppnppnppnpnpnpppnnpnpppnppppnnnpnpnpnpnnnpnppnpnppnpnnnnppppnnnpnpnnpnnpnpnppppppnnppnnpppnnpnpnnnpnnnnnppnnpnnnpnnnppnnnnppppnppnppppnpnpnpnnppnppnnnnnnnnpnppppnppnppnpnnnppnpnnpnnpppnppnppnpppppnnpnpnnpppppnpppnnnpnnnnpnpnnpnnpnpnpnnpnpppnpnnpnnpnppnppnnnnppnnpppnnpnnppnppppppppnpnnppnnppnppnppnnpppnnpnpnn…	16476668	4667	73	283085
174	CHEMBL3765557	IC50 (nM)	=	52000	-1	10	0	0	1	0	t	PF14_0075	XIV	1	plasmepsin, putative	Enzyme	P39898	Plasmodium falciparum	Protein	Asp	high	B	Autocuration	9	IC50 (nM)_P39898_Plasmodium falciparum	CHEMBL3767014	Inhibition of Plasmodium falciparum plasmepsin 1 preincubated for 30 mins followed by DABCYL-Glu-Arg-Nle-Phe-Leu-Ser-Phe-Pro-EDANS substrate addition by FRET assay	CHEMBL4687	Plasmepsin 1	-2.00816	-0.258975	-0.108708	-1.79025	-0.914547	-0.612992	-1.936	0	0	-1.15463e-14	1.97765e-05	2068064	CHEMBL3765557	2068064	NC1=Nc2cc(ccc2C(=O)N1CC3CC(CO3)c4ccccc4)c5ccccc5	pnnnnnnnnnnpnnnnnpnnppnnnnppnppnnnpnppppnnnppnppnpnnnppnpppnppnpppnpnpnpppppnpnppnpnnpnpnnppnppnppnpnpnpppnnpnpppnppppnnnpnpnpnpnnnpnppnpnppnpnnnnppppnnnpnpnnpnnpnpnppppppnnppnnpppnnpnpnnnpnnnnnppnnpnnnpnnnppnnnnppppnppnppppnpnpnpnnppnppnnnnnnnnpnppppnppnppnpnnnppnpnnpnnpppnppnppnpppppnnpnpnnpppppnpppnnnpnnnnpnpnnpnnpnpnpnnpnpppnpnnpnnpnppnppnnnnppnnpppnnpnnppnppppppppnpnnppnnppnppnppnnpppnnpnpnn…	16476675	4667	73	283085
175	CHEMBL3763159	IC50 (nM)	=	500	-1	10	0	0	1	0	t	PF14_0075	XIV	1	plasmepsin, putative	Enzyme	P39898	Plasmodium falciparum	Protein	Asp	high	B	Autocuration	9	IC50 (nM)_P39898_Plasmodium falciparum	CHEMBL3767014	Inhibition of Plasmodium falciparum plasmepsin 1 preincubated for 30 mins followed by DABCYL-Glu-Arg-Nle-Phe-Leu-Ser-Phe-Pro-EDANS substrate addition by FRET assay	CHEMBL4687	Plasmepsin 1	-0.546471	-0.573784	-0.238711	-0.270851	-1.23167	-0.739842	-0.416602	0	0	-1.15463e-14	1.97765e-05	2068069	CHEMBL3763159	2068069	NC1=Nc2cc(ccc2C(=O)N1C[C@@H]3CC[C@@H](O3)c4ccccc4)c5ccc(cc5)C6CCCCC6	pnnnnnnnnnnpnnnnnpnnppnnnnppnppnnnpnppppnnnppnppnpnnnppnpppnppnpppnpnpnpppppnpnppnpnnpnpnnppnppnppnpnpnpppnnpnpppnppppnnnpnpnpnpnnnpnppnpnppnpnnnnppppnnnpnpnnpnnpnpnppppppnnppnnpppnnpnpnnnpnnnnnppnnpnnnpnnnppnnnnppppnppnppppnpnpnpnnppnppnnnnnnnnpnppppnppnppnpnnnppnpnnpnnpppnppnppnpppppnnpnpnnpppppnpppnnnpnnnnpnpnnpnnpnpnpnnpnpppnpnnpnnpnppnppnnnnppnnpppnnpnnppnppppppppnpnnppnnppnppnppnnpppnnpnpnn…	16476670	4667	73	283085
176	CHEMBL3763261	IC50 (nM)	=	300	-1	10	0	0	1	0	v	PF14_0075	XIV	1	plasmepsin, putative	Enzyme	P39898	Plasmodium falciparum	Protein	Asp	high	B	Autocuration	9	IC50 (nM)_P39898_Plasmodium falciparum	CHEMBL3767014	Inhibition of Plasmodium falciparum plasmepsin 1 preincubated for 30 mins followed by DABCYL-Glu-Arg-Nle-Phe-Leu-Ser-Phe-Pro-EDANS substrate addition by FRET assay	CHEMBL4687	Plasmepsin 1	-0.471061	-0.202908	-0.114887	-0.328443	-0.866679	-0.593844	-0.474194	0	0	-1.15463e-14	1.97765e-05	2068065	CHEMBL3763261	2068065	CCCCc1ccc(cc1)c2ccc3C(=O)N(C[C@@H]4CC[C@@H](O4)c5ccccc5)C(=Nc3c2)N	pnnnnnnnnnnpnnnnnpnnppnnnnppnppnnnpnppppnnnppnppnpnnnppnpppnppnpppnpnpnpppppnpnppnpnnpnpnnppnppnppnpnpnpppnnpnpppnppppnnnpnpnpnpnnnpnppnpnppnpnnnnppppnnnpnpnnpnnpnpnppppppnnppnnpppnnpnpnnnpnnnnnppnnpnnnpnnnppnnnnppppnppnppppnpnpnpnnppnppnnnnnnnnpnppppnppnppnpnnnppnpnnpnnpppnppnppnpppppnnpnpnnpppppnpppnnnpnnnnpnpnnpnnpnpnpnnpnpppnpnnpnnpnppnppnnnnppnnpppnnpnnppnppppppppnpnnppnnppnppnppnnpppnnpnpnn…	16476674	4667	73	283085
177	CHEMBL3763404	IC50 (nM)	=	1200	-1	10	0	0	1	0	t	PF14_0075	XIV	1	plasmepsin, putative	Enzyme	P39898	Plasmodium falciparum	Protein	Asp	high	B	Autocuration	9	IC50 (nM)_P39898_Plasmodium falciparum	CHEMBL3767014	Inhibition of Plasmodium falciparum plasmepsin 1 preincubated for 30 mins followed by DABCYL-Glu-Arg-Nle-Phe-Leu-Ser-Phe-Pro-EDANS substrate addition by FRET assay	CHEMBL4687	Plasmepsin 1	-2.00816	-0.258975	-0.108708	-1.79025	-0.914547	-0.612992	-1.936	0	0	-1.15463e-14	1.97765e-05	2068060	CHEMBL3763404	2068060	NC1=Nc2cc(ccc2C(=O)N1C[C@H]3CC[C@H](O3)c4ccccc4)c5ccccc5	pnnnnnnnnnnpnnnnnpnnppnnnnppnppnnnpnppppnnnppnppnpnnnppnpppnppnpppnpnpnpppppnpnppnpnnpnpnnppnppnppnpnpnpppnnpnpppnppppnnnpnpnpnpnnnpnppnpnppnpnnnnppppnnnpnpnnpnnpnpnppppppnnppnnpppnnpnpnnnpnnnnnppnnpnnnpnnnppnnnnppppnppnppppnpnpnpnnppnppnnnnnnnnpnppppnppnppnpnnnppnpnnpnnpppnppnppnpppppnnpnpnnpppppnpppnnnpnnnnpnpnnpnnpnpnpnnpnpppnpnnpnnpnppnppnnnnppnnpppnnpnnppnppppppppnpnnppnnppnppnppnnpppnnpnpnn…	16476680	4667	73	283085
178	CHEMBL3763442	IC50 (nM)	=	2000	-1	10	0	0	1	0	t	PF14_0075	XIV	1	plasmepsin, putative	Enzyme	P39898	Plasmodium falciparum	Protein	Asp	high	B	Autocuration	9	IC50 (nM)_P39898_Plasmodium falciparum	CHEMBL3767014	Inhibition of Plasmodium falciparum plasmepsin 1 preincubated for 30 mins followed by DABCYL-Glu-Arg-Nle-Phe-Leu-Ser-Phe-Pro-EDANS substrate addition by FRET assay	CHEMBL4687	Plasmepsin 1	-1.73081	-0.573784	-0.238711	-1.50045	-1.23167	-0.739842	-1.6462	0	0	-1.15463e-14	1.97765e-05	2068073	CHEMBL3763442	2068073	NC1=Nc2cc(ccc2C(=O)N1C[C@@H]3CC[C@@H](O3)c4ccccc4)c5ccc(CCc6ccccc6)cc5	pnnnnnnnnnnpnnnnnpnnppnnnnppnppnnnpnppppnnnppnppnpnnnppnpppnppnpppnpnpnpppppnpnppnpnnpnpnnppnppnppnpnpnpppnnpnpppnppppnnnpnpnpnpnnnpnppnpnppnpnnnnppppnnnpnpnnpnnpnpnppppppnnppnnpppnnpnpnnnpnnnnnppnnpnnnpnnnppnnnnppppnppnppppnpnpnpnnppnppnnnnnnnnpnppppnppnppnpnnnppnpnnpnnpppnppnppnpppppnnpnpnnpppppnpppnnnpnnnnpnpnnpnnpnpnpnnpnpppnpnnpnnpnppnppnnnnppnnpppnnpnnppnppppppppnpnnppnnppnppnppnnpppnnpnpnn…	16476666	4667	73	283085
179	CHEMBL3763489	IC50 (nM)	=	6500	-1	10	0	0	1	0	t	PF14_0075	XIV	1	plasmepsin, putative	Enzyme	P39898	Plasmodium falciparum	Protein	Asp	high	B	Autocuration	9	IC50 (nM)_P39898_Plasmodium falciparum	CHEMBL3767014	Inhibition of Plasmodium falciparum plasmepsin 1 preincubated for 30 mins followed by DABCYL-Glu-Arg-Nle-Phe-Leu-Ser-Phe-Pro-EDANS substrate addition by FRET assay	CHEMBL4687	Plasmepsin 1	-1.29871	-0.662711	-0.275477	-1.0511	-1.32128	-0.775685	-1.19685	0	0	-1.15463e-14	1.97765e-05	2068854	CHEMBL3763489	2068854	NC1=Nc2cc(ccc2C(=O)N1C[C@@H]3CC[C@@H](O3)c4ccccc4)c5ccc(CCCCc6ccccc6)cc5	pnnnnnnnnnnpnnnnnpnnppnnnnppnppnnnpnppppnnnppnppnpnnnppnpppnppnpppnpnpnpppppnpnppnpnnpnpnnppnppnppnpnpnpppnnpnpppnppppnnnpnpnpnpnnnpnppnpnppnpnnnnppppnnnpnpnnpnnpnpnppppppnnppnnpppnnpnpnnnpnnnnnppnnpnnnpnnnppnnnnppppnppnppppnpnpnpnnppnppnnnnnnnnpnppppnppnppnpnnnppnpnnpnnpppnppnppnpppppnnpnpnnpppppnpppnnnpnnnnpnpnnpnnpnpnpnnpnpppnpnnpnnpnppnppnnnnppnnpppnnpnnppnppppppppnpnnppnnppnppnppnnpppnnpnpnn…	16476664	4667	73	283085
180	CHEMBL3763523	IC50 (nM)	=	3200	-1	10	0	0	1	0	v	PF14_0075	XIV	1	plasmepsin, putative	Enzyme	P39898	Plasmodium falciparum	Protein	Asp	high	B	Autocuration	9	IC50 (nM)_P39898_Plasmodium falciparum	CHEMBL3767014	Inhibition of Plasmodium falciparum plasmepsin 1 preincubated for 30 mins followed by DABCYL-Glu-Arg-Nle-Phe-Leu-Ser-Phe-Pro-EDANS substrate addition by FRET assay	CHEMBL4687	Plasmepsin 1	-1.50832	-0.61978	-0.257725	-1.26911	-1.27802	-0.758381	-1.41486	0	0	-1.15463e-14	1.97765e-05	2068074	CHEMBL3763523	2068074	NC1=Nc2cc(ccc2C(=O)N1C[C@@H]3CC[C@@H](O3)c4ccccc4)c5ccc(CCCc6ccccc6)cc5	pnnnnnnnnnnpnnnnnpnnppnnnnppnppnnnpnppppnnnppnppnpnnnppnpppnppnpppnpnpnpppppnpnppnpnnpnpnnppnppnppnpnpnpppnnpnpppnppppnnnpnpnpnpnnnpnppnpnppnpnnnnppppnnnpnpnnpnnpnpnppppppnnppnnpppnnpnpnnnpnnnnnppnnpnnnpnnnppnnnnppppnppnppppnpnpnpnnppnppnnnnnnnnpnppppnppnppnpnnnppnpnnpnnpppnppnppnpppppnnpnpnnpppppnpppnnnpnnnnpnpnnpnnpnpnpnnpnpppnpnnpnnpnppnppnnnnppnnpppnnpnnppnppppppppnpnnppnnppnppnppnnpppnnpnpnn…	16476665	4667	73	283085
181	CHEMBL3763524	IC50 (nM)	=	2000	-1	10	0	0	1	0	t	PF14_0075	XIV	1	plasmepsin, putative	Enzyme	P39898	Plasmodium falciparum	Protein	Asp	high	B	Autocuration	9	IC50 (nM)_P39898_Plasmodium falciparum	CHEMBL3767014	Inhibition of Plasmodium falciparum plasmepsin 1 preincubated for 30 mins followed by DABCYL-Glu-Arg-Nle-Phe-Leu-Ser-Phe-Pro-EDANS substrate addition by FRET assay	CHEMBL4687	Plasmepsin 1	-0.353092	-0.329053	-0.137626	-0.072828	-0.98513	-0.641225	-0.218579	0	0	-1.15463e-14	1.97765e-05	2068063	CHEMBL3763524	2068063	NC1=Nc2cc(ccc2C(=O)N1CC3CCC4(CCCCC4)O3)c5ccccc5	pnnnnnnnnnnpnnnnnpnnppnnnnppnppnnnpnppppnnnppnppnpnnnppnpppnppnpppnpnpnpppppnpnppnpnnpnpnnppnppnppnpnpnpppnnpnpppnppppnnnpnpnpnpnnnpnppnpnppnpnnnnppppnnnpnpnnpnnpnpnppppppnnppnnpppnnpnpnnnpnnnnnppnnpnnnpnnnppnnnnppppnppnppppnpnpnpnnppnppnnnnnnnnpnppppnppnppnpnnnppnpnnpnnpppnppnppnpppppnnpnpnnpppppnpppnnnpnnnnpnpnnpnnpnpnpnnpnpppnpnnpnnpnppnppnnnnppnnpppnnpnnppnppppppppnpnnppnnppnppnppnnpppnnpnpnn…	16476676	4667	73	283085
182	CHEMBL3763900	IC50 (nM)	=	36000	-1	10	0	0	1	0	t	PF14_0075	XIV	1	plasmepsin, putative	Enzyme	P39898	Plasmodium falciparum	Protein	Asp	high	B	Autocuration	9	IC50 (nM)_P39898_Plasmodium falciparum	CHEMBL3767014	Inhibition of Plasmodium falciparum plasmepsin 1 preincubated for 30 mins followed by DABCYL-Glu-Arg-Nle-Phe-Leu-Ser-Phe-Pro-EDANS substrate addition by FRET assay	CHEMBL4687	Plasmepsin 1	-1.10076	-0.702885	-0.292093	-0.845162	-1.36176	-0.791878	-0.990913	0	0	-1.15463e-14	1.97765e-05	2068855	CHEMBL3763900	2068855	NC1=Nc2cc(ccc2C(=O)N1C[C@@H]3CC[C@@H](O3)c4ccccc4)c5ccc(CCCCCc6ccccc6)cc5	pnnnnnnnnnnpnnnnnpnnppnnnnppnppnnnpnppppnnnppnppnpnnnppnpppnppnpppnpnpnpppppnpnppnpnnpnpnnppnppnppnpnpnpppnnpnpppnppppnnnpnpnpnpnnnpnppnpnppnpnnnnppppnnnpnpnnpnnpnpnppppppnnppnnpppnnpnpnnnpnnnnnppnnpnnnpnnnppnnnnppppnppnppppnpnpnpnnppnppnnnnnnnnpnppppnppnppnpnnnppnpnnpnnpppnppnppnpppppnnpnpnnpppppnpppnnnpnnnnpnpnnpnnpnpnpnnpnpppnpnnpnnpnppnppnnnnppnnpppnnpnnppnppppppppnpnnppnnppnppnppnnpppnnpnpnn…	16476663	4667	73	283085
183	CHEMBL3763955	IC50 (nM)	=	3700	-1	10	0	0	1	0	t	PF14_0075	XIV	1	plasmepsin, putative	Enzyme	P39898	Plasmodium falciparum	Protein	Asp	high	B	Autocuration	9	IC50 (nM)_P39898_Plasmodium falciparum	CHEMBL3767014	Inhibition of Plasmodium falciparum plasmepsin 1 preincubated for 30 mins followed by DABCYL-Glu-Arg-Nle-Phe-Leu-Ser-Phe-Pro-EDANS substrate addition by FRET assay	CHEMBL4687	Plasmepsin 1	-2.14249	-0.393297	-0.164148	-1.92885	-1.04984	-0.66711	-2.0746	0	0	-1.15463e-14	1.97765e-05	2068062	CHEMBL3763955	2068062	NC1=Nc2cc(ccc2C(=O)N1C[C@@H]3CC[C@@H](O3)c4ccc5ccccc5c4)c6ccccc6	pnnnnnnnnnnpnnnnnpnnppnnnnppnppnnnpnppppnnnppnppnpnnnppnpppnppnpppnpnpnpppppnpnppnpnnpnpnnppnppnppnpnpnpppnnpnpppnppppnnnpnpnpnpnnnpnppnpnppnpnnnnppppnnnpnpnnpnnpnpnppppppnnppnnpppnnpnpnnnpnnnnnppnnpnnnpnnnppnnnnppppnppnppppnpnpnpnnppnppnnnnnnnnpnppppnppnppnpnnnppnpnnpnnpppnppnppnpppppnnpnpnnpppppnpppnnnpnnnnpnpnnpnnpnpnpnnpnpppnpnnpnnpnppnppnnnnppnnpppnnpnnppnppppppppnpnnppnnppnppnppnnpppnnpnpnn…	16476677	4667	73	283085
184	CHEMBL3764174	IC50 (nM)	=	300	-1	10	0	0	1	0	v	PF14_0075	XIV	1	plasmepsin, putative	Enzyme	P39898	Plasmodium falciparum	Protein	Asp	high	B	Autocuration	9	IC50 (nM)_P39898_Plasmodium falciparum	CHEMBL3767014	Inhibition of Plasmodium falciparum plasmepsin 1 preincubated for 30 mins followed by DABCYL-Glu-Arg-Nle-Phe-Leu-Ser-Phe-Pro-EDANS substrate addition by FRET assay	CHEMBL4687	Plasmepsin 1	-0.217558	-0.261286	-0.138488	-0.0771405	-0.925314	-0.617299	-0.222891	0	0	-1.15463e-14	1.97765e-05	2068066	CHEMBL3764174	2068066	CCCCCc1ccc(cc1)c2ccc3C(=O)N(C[C@@H]4CC[C@@H](O4)c5ccccc5)C(=Nc3c2)N	pnnnnnnnnnnpnnnnnpnnppnnnnppnppnnnpnppppnnnppnppnpnnnppnpppnppnpppnpnpnpppppnpnppnpnnpnpnnppnppnppnpnpnpppnnpnpppnppppnnnpnpnpnpnnnpnppnpnppnpnnnnppppnnnpnpnnpnnpnpnppppppnnppnnpppnnpnpnnnpnnnnnppnnpnnnpnnnppnnnnppppnppnppppnpnpnpnnppnppnnnnnnnnpnppppnppnppnpnnnppnpnnpnnpppnppnppnpppppnnpnpnnpppppnpppnnnpnnnnpnpnnpnnpnpnpnnpnpppnpnnpnnpnppnppnnnnppnnpppnnpnnppnppppppppnpnnppnnppnppnppnnpppnnpnpnn…	16476673	4667	73	283085
185	CHEMBL3764405	IC50 (nM)	=	1300	-1	10	0	0	1	0	t	PF14_0075	XIV	1	plasmepsin, putative	Enzyme	P39898	Plasmodium falciparum	Protein	Asp	high	B	Autocuration	9	IC50 (nM)_P39898_Plasmodium falciparum	CHEMBL3767014	Inhibition of Plasmodium falciparum plasmepsin 1 preincubated for 30 mins followed by DABCYL-Glu-Arg-Nle-Phe-Leu-Ser-Phe-Pro-EDANS substrate addition by FRET assay	CHEMBL4687	Plasmepsin 1	-2.00816	-0.258975	-0.108708	-1.79025	-0.914547	-0.612992	-1.936	0	0	-1.15463e-14	1.97765e-05	2068058	CHEMBL3764405	2068058	NC1=Nc2cc(ccc2C(=O)N1C[C@@H]3CC[C@@H](O3)c4ccccc4)c5ccccc5	pnnnnnnnnnnpnnnnnpnnppnnnnppnppnnnpnppppnnnppnppnpnnnppnpppnppnpppnpnpnpppppnpnppnpnnpnpnnppnppnppnpnpnpppnnpnpppnppppnnnpnpnpnpnnnpnppnpnppnpnnnnppppnnnpnpnnpnnpnpnppppppnnppnnpppnnpnpnnnpnnnnnppnnpnnnpnnnppnnnnppppnppnppppnpnpnpnnppnppnnnnnnnnpnppppnppnppnpnnnppnpnnpnnpppnppnppnpppppnnpnpnnpppppnpppnnnpnnnnpnpnnpnnpnpnpnnpnpppnpnnpnnpnppnppnnnnppnnpppnnpnnppnppppppppnpnnppnnppnppnppnnpppnnpnpnn…	16476682	4667	73	283085
186	CHEMBL3764405	IC50 (nM)	=	4600	-1	10	0	0	1	0	t	PF14_0075	XIV	1	plasmepsin, putative	Enzyme	P39898	Plasmodium falciparum	Protein	Asp	high	B	Autocuration	9	IC50 (nM)_P39898_Plasmodium falciparum	CHEMBL3767014	Inhibition of Plasmodium falciparum plasmepsin 1 preincubated for 30 mins followed by DABCYL-Glu-Arg-Nle-Phe-Leu-Ser-Phe-Pro-EDANS substrate addition by FRET assay	CHEMBL4687	Plasmepsin 1	-2.00816	-0.258975	-0.108708	-1.79025	-0.914547	-0.612992	-1.936	0	0	-1.15463e-14	1.97765e-05	2068058	CHEMBL3764405	2068058	NC1=Nc2cc(ccc2C(=O)N1C[C@@H]3CC[C@@H](O3)c4ccccc4)c5ccccc5	pnnnnnnnnnnpnnnnnpnnppnnnnppnppnnnpnppppnnnppnppnpnnnppnpppnppnpppnpnpnpppppnpnppnpnnpnpnnppnppnppnpnpnpppnnpnpppnppppnnnpnpnpnpnnnpnppnpnppnpnnnnppppnnnpnpnnpnnpnpnppppppnnppnnpppnnpnpnnnpnnnnnppnnpnnnpnnnppnnnnppppnppnppppnpnpnpnnppnppnnnnnnnnpnppppnppnppnpnnnppnpnnpnnpppnppnppnpppppnnpnpnnpppppnpppnnnpnnnnpnpnnpnnpnpnpnnpnpppnpnnpnnpnppnppnnnnppnnpppnnpnnppnppppppppnpnnppnnppnppnppnnpppnnpnpnn…	16476679	4667	73	283085
187	CHEMBL3764518	IC50 (nM)	=	9400	-1	10	0	0	1	0	t	PF14_0075	XIV	1	plasmepsin, putative	Enzyme	P39898	Plasmodium falciparum	Protein	Asp	high	B	Autocuration	9	IC50 (nM)_P39898_Plasmodium falciparum	CHEMBL3767014	Inhibition of Plasmodium falciparum plasmepsin 1 preincubated for 30 mins followed by DABCYL-Glu-Arg-Nle-Phe-Leu-Ser-Phe-Pro-EDANS substrate addition by FRET assay	CHEMBL4687	Plasmepsin 1	-0.185513	-0.662711	-0.275477	0.104968	-1.32128	-0.775685	-0.0407825	0	0	-1.15463e-14	1.97765e-05	2068070	CHEMBL3764518	2068070	NC1=Nc2cc(ccc2C(=O)N1C[C@@H]3CC[C@@H](O3)c4ccccc4)c5ccc(CCC6CCCCC6)cc5	pnnnnnnnnnnpnnnnnpnnppnnnnppnppnnnpnppppnnnppnppnpnnnppnpppnppnpppnpnpnpppppnpnppnpnnpnpnnppnppnppnpnpnpppnnpnpppnppppnnnpnpnpnpnnnpnppnpnppnpnnnnppppnnnpnpnnpnnpnpnppppppnnppnnpppnnpnpnnnpnnnnnppnnpnnnpnnnppnnnnppppnppnppppnpnpnpnnppnppnnnnnnnnpnppppnppnppnpnnnppnpnnpnnpppnppnppnpppppnnpnpnnpppppnpppnnnpnnnnpnpnnpnnpnpnpnnpnpppnpnnpnnpnppnppnnnnppnnpppnnpnnppnppppppppnpnnppnnppnppnppnnpppnnpnpnn…	16476669	4667	73	283085
188	CHEMBL3764738	IC50 (nM)	=	1400	-1	10	0	0	1	0	v	PF14_0075	XIV	1	plasmepsin, putative	Enzyme	P39898	Plasmodium falciparum	Protein	Asp	high	B	Autocuration	9	IC50 (nM)_P39898_Plasmodium falciparum	CHEMBL3767014	Inhibition of Plasmodium falciparum plasmepsin 1 preincubated for 30 mins followed by DABCYL-Glu-Arg-Nle-Phe-Leu-Ser-Phe-Pro-EDANS substrate addition by FRET assay	CHEMBL4687	Plasmepsin 1	-0.272449	-0.288732	-0.161216	-0.190777	-0.951945	-0.627951	-0.336528	0	0	-1.15463e-14	1.97765e-05	2068072	CHEMBL3764738	2068072	CC(C)CCc1ccc(cc1)c2ccc3C(=O)N(C[C@@H]4CC[C@@H](O4)c5ccccc5)C(=Nc3c2)N	pnnnnnnnnnnpnnnnnpnnppnnnnppnppnnnpnppppnnnppnppnpnnnppnpppnppnpppnpnpnpppppnpnppnpnnpnpnnppnppnppnpnpnpppnnpnpppnppppnnnpnpnpnpnnnpnppnpnppnpnnnnppppnnnpnpnnpnnpnpnppppppnnppnnpppnnpnpnnnpnnnnnppnnpnnnpnnnppnnnnppppnppnppppnpnpnpnnppnppnnnnnnnnpnppppnppnppnpnnnppnpnnpnnpppnppnppnpppppnnpnpnnpppppnpppnnnpnnnnpnpnnpnnpnpnpnnpnpppnpnnpnnpnppnppnnnnppnnpppnnpnnppnppppppppnpnnppnnppnppnppnnpppnnpnpnn…	16476667	4667	73	283085
189	CHEMBL3764744	IC50 (nM)	=	6000	-1	10	0	0	1	0	t	PF14_0075	XIV	1	plasmepsin, putative	Enzyme	P39898	Plasmodium falciparum	Protein	Asp	high	B	Autocuration	9	IC50 (nM)_P39898_Plasmodium falciparum	CHEMBL3767014	Inhibition of Plasmodium falciparum plasmepsin 1 preincubated for 30 mins followed by DABCYL-Glu-Arg-Nle-Phe-Leu-Ser-Phe-Pro-EDANS substrate addition by FRET assay	CHEMBL4687	Plasmepsin 1	-1.71973	0.0294637	0.0101901	-1.493	-0.624105	-0.496815	-1.63875	0	0	-1.15463e-14	1.97765e-05	2068057	CHEMBL3764744	2068057	NC1=Nc2cc(ccc2C(=O)N1C[C@@H]3CCCO3)c4ccccc4	pnnnnnnnnnnpnnnnnpnnppnnnnppnppnnnpnppppnnnppnppnpnnnppnpppnppnpppnpnpnpppppnpnppnpnnpnpnnppnppnppnpnpnpppnnpnpppnppppnnnpnpnpnpnnnpnppnpnppnpnnnnppppnnnpnpnnpnnpnpnppppppnnppnnpppnnpnpnnnpnnnnnppnnpnnnpnnnppnnnnppppnppnppppnpnpnpnnppnppnnnnnnnnpnppppnppnppnpnnnppnpnnpnnpppnppnppnpppppnnpnpnnpppppnpppnnnpnnnnpnpnnpnnpnpnpnnpnpppnpnnpnnpnppnppnnnnppnnpppnnpnnppnppppppppnpnnppnnppnppnppnnpppnnpnpnn…	16476641	4667	73	283085
190	CHEMBL3764837	IC50 (nM)	=	2400	-1	10	0	0	1	0	t	PF14_0075	XIV	1	plasmepsin, putative	Enzyme	P39898	Plasmodium falciparum	Protein	Asp	high	B	Autocuration	9	IC50 (nM)_P39898_Plasmodium falciparum	CHEMBL3767014	Inhibition of Plasmodium falciparum plasmepsin 1 preincubated for 30 mins followed by DABCYL-Glu-Arg-Nle-Phe-Leu-Ser-Phe-Pro-EDANS substrate addition by FRET assay	CHEMBL4687	Plasmepsin 1	-2.00816	-0.258975	-0.108708	-1.79025	-0.914547	-0.612992	-1.936	0	0	-1.15463e-14	1.97765e-05	2068059	CHEMBL3764837	2068059	NC1=Nc2cc(ccc2C(=O)N1C[C@@H]3CC[C@H](O3)c4ccccc4)c5ccccc5	pnnnnnnnnnnpnnnnnpnnppnnnnppnppnnnpnppppnnnppnppnpnnnppnpppnppnpppnpnpnpppppnpnppnpnnpnpnnppnppnppnpnpnpppnnpnpppnppppnnnpnpnpnpnnnpnppnpnppnpnnnnppppnnnpnpnnpnnpnpnppppppnnppnnpppnnpnpnnnpnnnnnppnnpnnnpnnnppnnnnppppnppnppppnpnpnpnnppnppnnnnnnnnpnppppnppnppnpnnnppnpnnpnnpppnppnppnpppppnnpnpnnpppppnpppnnnpnnnnpnpnnpnnpnpnpnnpnpppnpnnpnnpnppnppnnnnppnnpppnnpnnppnppppppppnpnnppnnppnppnppnnpppnnpnpnn…	16476681	4667	73	283085
191	CHEMBL264770	Ki (nM)	=	0.3	-1	10	1	1	6.38957e-08	0.354545	t	PF14_0075	XIV	1	plasmepsin, putative	Enzyme	P39898	Plasmodium falciparum	Protein	Asp	high	B	Expert	9	Ki (nM)_P39898_Plasmodium falciparum	CHEMBL828789	Inhibitory concentration against the plasmepsin-1 of Plasmodium falciparum	CHEMBL4687	Plasmepsin 1	0.614021	0.410483	0.268421	0.482303	0.712091	0.513553	0.390413	-0.424056	-0.436303	1.77636e-14	1.77636e-14	317270	CHEMBL264770	317270	CC(C)C[C@H](NC(=O)[C@H](C)NC(=O)C[C@H](O)[C@H](COCc1ccc(cc1)c2ccccc2)NC(=O)[C@@H](NC(=O)c3ccccn3)C(C)C)C(=O)N	pnnnnnnnnnnpnnnnnpnnppnnnnppnppnnnpnppppnnnppnppnpnnnppnpppnppnpppnpnpnpppppnpnppnpnnpnpnnppnppnppnpnpnpppnnpnpppnppppnnnpnpnpnpnnnpnppnpnppnpnnnnppppnnnpnpnnpnnpnpnppppppnnppnnpppnnpnpnnnpnnnnnppnnpnnnpnnnppnnnnppppnppnppppnpnpnpnnppnppnnnnnnnnpnppppnppnppnpnnnppnpnnpnnpppnppnppnpppppnnpnpnnpppppnpppnnnpnnnnpnpnnpnnpnpnpnnpnpppnpnnpnnpnppnppnnnnppnnpppnnpnnppnppppppppnpnnppnnppnppnppnnpppnnpnpnn…	1491654	4667	73	283085
192	CHEMBL555902	IC50 (nM)	>	25000	-1	10	0	0	1	0	v	PF14_0075	XIV	1	plasmepsin, putative	Enzyme	P39898	Plasmodium falciparum	Protein	ND	ND	B	Expert	9	IC50 (nM)_P39898_Plasmodium falciparum	CHEMBL1061807	Inhibition of Plasmodium falciparum plasmepsin-1 in fluorescence microplate assay	CHEMBL4687	Plasmepsin 1	-1.69546	0.0537254	0.181416	-1.5824	-0.621986	-0.285677	-1.41297	0.235267	0.235056	-1.15463e-14	0.156985	557486	CHEMBL555902	557486	O[C@H]([C@H](Cc1ccccc1)NC(=O)c2ccc3OCCOc3c2)[C@H](O)[C@H](Cc4ccccc4)NC(=O)c5ccc(F)cc5Cl	pnnnnnnnnnnpnnnnnpnnppnnnnppnppnnnpnppppnnnppnppnpnnnppnpppnppnpppnpnpnpppppnpnppnpnnpnpnnppnppnppnpnpnpppnnpnpppnppppnnnpnpnpnpnnnpnppnpnppnpnnnnppppnnnpnpnnpnnpnpnppppppnnppnnpppnnpnpnnnpnnnnnppnnpnnnpnnnppnnnnppppnppnppppnpnpnpnnppnppnnnnnnnnpnppppnppnppnpnnnppnpnnpnnpppnppnppnpppppnnpnpnnpppppnpppnnnpnnnnpnpnnpnnpnpnpnnpnpppnpnnpnnpnppnppnnnnppnnpppnnpnnppnppppppppnpnnppnnppnppnppnnpppnnpnpnn…	2719855	4667	73	283085
193	CHEMBL556236	IC50 (nM)	=	2642	-1	10	0	0	1	0	t	PF14_0075	XIV	1	plasmepsin, putative	Enzyme	P39898	Plasmodium falciparum	Protein	Asp	high	B	Expert	9	IC50 (nM)_P39898_Plasmodium falciparum	CHEMBL1061807	Inhibition of Plasmodium falciparum plasmepsin-1 in fluorescence microplate assay	CHEMBL4687	Plasmepsin 1	3.90225	-0.275978	0.312	3.92357	-0.936632	-0.144958	3.83168	-0.424056	-0.436303	-1.15463e-14	1.77636e-14	566295	CHEMBL556236	566295	CC(C)C[C@H](NC(=O)CC1CCCCC1)[C@@H](O)[C@H](O)[C@H](CC(C)C)NC(=O)CC2CCCCC2	pnnnnnnnnnnpnnnnnpnnppnnnnppnppnnnpnppppnnnppnppnpnnnppnpppnppnpppnpnpnpppppnpnppnpnnpnpnnppnppnppnpnpnpppnnpnpppnppppnnnpnpnpnpnnnpnppnpnppnpnnnnppppnnnpnpnnpnnpnpnppppppnnppnnpppnnpnpnnnpnnnnnppnnpnnnpnnnppnnnnppppnppnppppnpnpnpnnppnppnnnnnnnnpnppppnppnppnpnnnppnpnnpnnpppnppnppnpppppnnpnpnnpppppnpppnnnpnnnnpnpnnpnnpnpnpnnpnpppnpnnpnnpnppnppnnnnppnnpppnnpnnppnppppppppnpnnppnnppnppnppnnpppnnpnpnn…	2719853	4667	73	283085
194	CHEMBL556509	IC50 (nM)	>	25000	-1	10	0	0	1	0	t	PF14_0075	XIV	1	plasmepsin, putative	Enzyme	P39898	Plasmodium falciparum	Protein	ND	ND	B	Expert	9	IC50 (nM)_P39898_Plasmodium falciparum	CHEMBL1061807	Inhibition of Plasmodium falciparum plasmepsin-1 in fluorescence microplate assay	CHEMBL4687	Plasmepsin 1	-0.269545	0.515868	0.441095	-0.0920872	-0.133193	-0.0412806	0.0773422	-0.282197	-0.286546	-1.15463e-14	0.156985	568151	CHEMBL556509	568151	Cc1ccc(cn1)C(=O)N[C@@H](Cc2ccccc2)[C@@H](O)[C@H](O)[C@H](Cc3ccccc3)NC(=O)C4CCOC4	pnnnnnnnnnnpnnnnnpnnppnnnnppnppnnnpnppppnnnppnppnpnnnppnpppnppnpppnpnpnpppppnpnppnpnnpnpnnppnppnppnpnpnpppnnpnpppnppppnnnpnpnpnpnnnpnppnpnppnpnnnnppppnnnpnpnnpnnpnpnppppppnnppnnpppnnpnpnnnpnnnnnppnnpnnnpnnnppnnnnppppnppnppppnpnpnpnnppnppnnnnnnnnpnppppnppnppnpnnnppnpnnpnnpppnppnppnpppppnnpnpnnpppppnpppnnnpnnnnpnpnnpnnpnpnpnnpnpppnpnnpnnpnppnppnnnnppnnpppnnpnnppnppppppppnpnnppnnppnppnppnnpppnnpnpnn…	2719854	4667	73	283085
195	CHEMBL560343	IC50 (nM)	=	4391	-1	10	0	0	1	0	t	PF14_0075	XIV	1	plasmepsin, putative	Enzyme	P39898	Plasmodium falciparum	Protein	Asp	high	B	Expert	9	IC50 (nM)_P39898_Plasmodium falciparum	CHEMBL1061807	Inhibition of Plasmodium falciparum plasmepsin-1 in fluorescence microplate assay	CHEMBL4687	Plasmepsin 1	0.914922	-0.638709	0.0728083	0.979344	-1.31312	-0.395949	0.887453	-0.424056	-0.436303	-1.15463e-14	1.77636e-14	557482	CHEMBL560343	557482	O[C@H]([C@H](Cc1ccccc1)NC(=O)CC2CCCCC2)[C@H](O)[C@H](Cc3ccccc3)NC(=O)CC4CCCCC4	pnnnnnnnnnnpnnnnnpnnppnnnnppnppnnnpnppppnnnppnppnpnnnppnpppnppnpppnpnpnpppppnpnppnpnnpnpnnppnppnppnpnpnpppnnpnpppnppppnnnpnpnpnpnnnpnppnpnppnpnnnnppppnnnpnpnnpnnpnpnppppppnnppnnpppnnpnpnnnpnnnnnppnnpnnnpnnnppnnnnppppnppnppppnpnpnpnnppnppnnnnnnnnpnppppnppnppnpnnnppnpnnpnnpppnppnppnpppppnnpnpnnpppppnpppnnnpnnnnpnpnnpnnpnpnpnnpnpppnpnnpnnpnppnppnnnnppnnpppnnpnnppnppppppppnpnnppnnppnppnppnnpppnnpnpnn…	2719851	4667	73	283085
196	CHEMBL561885	IC50 (nM)	=	16545	-1	10	0	0	1	0	v	PF14_0075	XIV	1	plasmepsin, putative	Enzyme	P39898	Plasmodium falciparum	Protein	Asp	high	B	Expert	9	IC50 (nM)_P39898_Plasmodium falciparum	CHEMBL1061807	Inhibition of Plasmodium falciparum plasmepsin-1 in fluorescence microplate assay	CHEMBL4687	Plasmepsin 1	0.573583	0.446925	0.402585	0.744081	-0.208908	-0.0791383	0.652191	-0.424056	-0.436303	-1.15463e-14	1.77636e-14	555762	CHEMBL561885	555762	COc1cccc(c1)C(=O)N[C@@H](CC(C)C)[C@@H](O)[C@H](O)[C@H](CC(C)C)NC(=O)c2cccc(OC)c2	pnnnnnnnnnnpnnnnnpnnppnnnnppnppnnnpnppppnnnppnppnpnnnppnpppnppnpppnpnpnpppppnpnppnpnnpnpnnppnppnppnpnpnpppnnpnpppnppppnnnpnpnpnpnnnpnppnpnppnpnnnnppppnnnpnpnnpnnpnpnppppppnnppnnpppnnpnpnnnpnnnnnppnnpnnnpnnnppnnnnppppnppnppppnpnpnpnnppnppnnnnnnnnpnppppnppnppnpnnnppnpnnpnnpppnppnppnpppppnnpnpnnpppppnpppnnnpnnnnpnpnnpnnpnpnpnnpnpppnpnnpnnpnppnppnnnnppnnpppnnpnnppnppppppppnpnnppnnppnppnppnnpppnnpnpnn…	2719862	4667	73	283085
197	CHEMBL564804	IC50 (nM)	>	25000	-1	10	0	0	1	0	t	PF14_0075	XIV	1	plasmepsin, putative	Enzyme	P39898	Plasmodium falciparum	Protein	ND	ND	B	Expert	9	IC50 (nM)_P39898_Plasmodium falciparum	CHEMBL1061807	Inhibition of Plasmodium falciparum plasmepsin-1 in fluorescence microplate assay	CHEMBL4687	Plasmepsin 1	0.543816	0.429916	0.402585	0.744081	-0.222071	-0.0857196	0.913511	-0.282197	-0.286546	-1.15463e-14	0.156985	557481	CHEMBL564804	557481	COc1ccccc1C(=O)N[C@@H](CC(C)C)[C@@H](O)[C@H](O)[C@H](CC(C)C)NC(=O)c2ccccc2OC	pnnnnnnnnnnpnnnnnpnnppnnnnppnppnnnpnppppnnnppnppnpnnnppnpppnppnpppnpnpnpppppnpnppnpnnpnpnnppnppnppnpnpnpppnnpnpppnppppnnnpnpnpnpnnnpnppnpnppnpnnnnppppnnnpnpnnpnnpnpnppppppnnppnnpppnnpnpnnnpnnnnnppnnpnnnpnnnppnnnnppppnppnppppnpnpnpnnppnppnnnnnnnnpnppppnppnppnpnnnppnpnnpnnpppnppnppnpppppnnpnpnnpppppnpppnnnpnnnnpnpnnpnnpnpnpnnpnpppnpnnpnnpnppnppnnnnppnnpppnnpnnppnppppppppnpnnppnnppnppnppnnpppnnpnpnn…	2719852	4667	73	283085
198	CHEMBL231522	IC50 (nM)	=	280	-1	10	0	0	1	0	t	PF14_0075	XIV	1	plasmepsin, putative	Enzyme	P39898	Plasmodium falciparum	Protein	Asp	high	B	Intermediate	9	IC50 (nM)_P39898_Plasmodium falciparum	CHEMBL1050928	Inhibition of Plasmodium falciparum plasmepsin-1	CHEMBL4687	Plasmepsin 1	0.170651	0.7844	0.29201	0.357071	0.141953	-0.190392	0.461891	-0.0636709	-0.0651174	-1.15463e-14	9.76996e-15	383805	CHEMBL231522	383805	Cc1cccc(C)c1OCC(=O)N[C@@H](Cc2ccccc2)[C@H](O)C(=O)N3CSC(C)(C)[C@H]3C(=O)N[C@@H]4[C@H](O)Cc5ccccc45	pnnnnnnnnnnpnnnnnpnnppnnnnppnppnnnpnppppnnnppnppnpnnnppnpppnppnpppnpnpnpppppnpnppnpnnpnpnnppnppnppnpnpnpppnnpnpppnppppnnnpnpnpnpnnnpnppnpnppnpnnnnppppnnnpnpnnpnnpnpnppppppnnppnnpppnnpnpnnnpnnnnnppnnpnnnpnnnppnnnnppppnppnppppnpnpnpnnppnppnnnnnnnnpnppppnppnppnpnnnppnpnnpnnpppnppnppnpppppnnpnpnnpppppnpppnnnpnnnnpnpnnpnnpnpnpnnpnpppnpnnpnnpnppnppnnnnppnnpppnnpnnppnppppppppnpnnppnnppnppnppnnpppnnpnpnn…	2916838	4667	73	283085
199	CHEMBL541232	IC50 (nM)	>	25000	-1	10	0	0	1	0	t	PF14_0075	XIV	1	plasmepsin, putative	Enzyme	P39898	Plasmodium falciparum	Protein	ND	ND	B	Expert	9	IC50 (nM)_P39898_Plasmodium falciparum	CHEMBL1061807	Inhibition of Plasmodium falciparum plasmepsin-1 in fluorescence microplate assay	CHEMBL4687	Plasmepsin 1	-2.12218	-0.37299	0.247192	-2.0012	-1.04766	-0.218974	-1.83177	0.818506	0.822899	-1.15463e-14	0.156985	562789	CHEMBL541232	562789	O[C@H]([C@H](Cc1ccccc1)NC(=O)c2ccc(F)cc2Cl)[C@H](O)[C@H](Cc3ccccc3)NC(=O)c4ccc(F)cc4Cl	pnnnnnnnnnnpnnnnnpnnppnnnnppnppnnnpnppppnnnppnppnpnnnppnpppnppnpppnpnpnpppppnpnppnpnnpnpnnppnppnppnpnpnpppnnpnpppnppppnnnpnpnpnpnnnpnppnpnppnpnnnnppppnnnpnpnnpnnpnpnppppppnnppnnpppnnpnpnnnpnnnnnppnnpnnnpnnnppnnnnppppnppnppppnpnpnpnnppnppnnnnnnnnpnppppnppnppnpnnnppnpnnpnnpppnppnppnpppppnnpnpnnpppppnpppnnnpnnnnpnpnnpnnpnpnpnnpnpppnpnnpnnpnppnppnnnnppnnpppnnpnnppnppppppppnpnnppnnppnppnppnnpppnnpnpnn…	2719850	4667	73	283085
200	CHEMBL216917	Ki (nM)	=	1	-1	10	1	1	9.61128e-08	0.354545	v	PF14_0075	XIV	1	plasmepsin, putative	Enzyme	P39898	Plasmodium falciparum	Protein	Asp	high	B	Intermediate	9	Ki (nM)_P39898_Plasmodium falciparum	CHEMBL911030	Inhibition of Plasmodium falciparum recombinant PLM1	CHEMBL4687	Plasmepsin 1	1.72588	0.47016	0.0923532	1.65435	0.76658	0.305916	1.75917	-0.0636709	-0.0651174	1.77636e-14	9.76996e-15	364621	CHEMBL216917	364621	CCCCNC(=O)C[C@H](O)[C@H](CC(C)C)NC(=O)[C@@H](NC(=O)c1ccc(Oc2ccc(cc2)C(=O)N[C@@H](C)C(=O)N[C@@H](C)C(=O)NCCCC(C)Nc3cc(OC)cc4cccnc34)cc1)C(C)CC	pnnnnnnnnnnpnnnnnpnnppnnnnppnppnnnpnppppnnnppnppnpnnnppnpppnppnpppnpnpnpppppnpnppnpnnpnpnnppnppnppnpnpnpppnnpnpppnppppnnnpnpnpnpnnnpnppnpnppnpnnnnppppnnnpnpnnpnnpnpnppppppnnppnnpppnnpnpnnnpnnnnnppnnpnnnpnnnppnnnnppppnppnppppnpnpnpnnppnppnnnnnnnnpnppppnppnppnpnnnppnpnnpnnpppnppnppnpppppnnpnpnnpppppnpppnnnpnnnnpnpnnpnnpnpnpnnpnpppnpnnpnnpnppnppnnnnppnnpppnnpnnppnppppppppnpnnppnnppnppnppnnpppnnpnpnn…	1795916	4667	73	283085
201	CHEMBL219025	Ki (nM)	=	765	-1	10	0	1	9.04666e-08	0.354545	t	PF14_0075	XIV	1	plasmepsin, putative	Enzyme	P39898	Plasmodium falciparum	Protein	Asp	high	B	Intermediate	9	Ki (nM)_P39898_Plasmodium falciparum	CHEMBL911030	Inhibition of Plasmodium falciparum recombinant PLM1	CHEMBL4687	Plasmepsin 1	1.9601	0.0775806	-0.104065	1.88808	0.372373	0.10826	1.9929	-0.0636709	-0.0651174	1.77636e-14	9.76996e-15	364594	CHEMBL219025	364594	CCCCNC(=O)C[C@H](O)[C@H](CC(C)C)NC(=O)[C@@H](NC(=O)c1ccc(Oc2ccc(cc2)C(=O)N[C@@H](CC(C)C)C(=O)NCCCC(C)Nc3cc(OC)cc4cccnc34)cc1)C(C)CC	pnnnnnnnnnnpnnnnnpnnppnnnnppnppnnnpnppppnnnppnppnpnnnppnpppnppnpppnpnpnpppppnpnppnpnnpnpnnppnppnppnpnpnpppnnpnpppnppppnnnpnpnpnpnnnpnppnpnppnpnnnnppppnnnpnpnnpnnpnpnppppppnnppnnpppnnpnpnnnpnnnnnppnnpnnnpnnnppnnnnppppnppnppppnpnpnpnnppnppnnnnnnnnpnppppnppnppnpnnnppnpnnpnnpppnppnppnpppppnnpnpnnpppppnpppnnnpnnnnpnpnnpnnpnpnpnnpnpppnpnnpnnpnppnppnnnnppnnpppnnpnnppnppppppppnpnnppnnppnppnppnnpppnnpnpnn…	1795919	4667	73	283085
202	CHEMBL219639	Ki (nM)	=	11	-1	10	0	1	7.65647e-08	0.354545	t	PF14_0075	XIV	1	plasmepsin, putative	Enzyme	P39898	Plasmodium falciparum	Protein	Asp	high	B	Intermediate	9	Ki (nM)_P39898_Plasmodium falciparum	CHEMBL911030	Inhibition of Plasmodium falciparum recombinant PLM1	CHEMBL4687	Plasmepsin 1	2.60566	0.198762	0.165638	2.53231	0.494009	0.379617	2.63713	-0.0636709	-0.0651174	1.77636e-14	9.76996e-15	364602	CHEMBL219639	364602	CCCCNC(=O)C[C@H](O)[C@H](CC(C)C)NC(=O)[C@@H](NC(=O)c1ccc(Oc2ccc(cc2)C(=O)N[C@@H](CC(C)C)C(=O)N[C@@H](CCCCN)C(=O)OCCC)cc1)C(C)CC	pnnnnnnnnnnpnnnnnpnnppnnnnppnppnnnpnppppnnnppnppnpnnnppnpppnppnpppnpnpnpppppnpnppnpnnpnpnnppnppnppnpnpnpppnnpnpppnppppnnnpnpnpnpnnnpnppnpnppnpnnnnppppnnnpnpnnpnnpnpnppppppnnppnnpppnnpnpnnnpnnnnnppnnpnnnpnnnppnnnnppppnppnppppnpnpnpnnppnppnnnnnnnnpnppppnppnppnpnnnppnpnnpnnpppnppnppnpppppnnpnpnnpppppnpppnnnpnnnnpnpnnpnnpnpnpnnpnpppnpnnpnnpnppnppnnnnppnnpppnnpnnppnppppppppnpnnppnnppnppnppnnpppnnpnpnn…	1795912	4667	73	283085
203	CHEMBL189976	Ki (nM)	=	3.3	-1	10	1	1	9.86642e-08	0.354545	t	PF14_0075	XIV	1	plasmepsin, putative	Enzyme	P39898	Plasmodium falciparum	Protein	Asp	high	B	Expert	9	Ki (nM)_P39898_Plasmodium falciparum	CHEMBL828789	Inhibitory concentration against the plasmepsin-1 of Plasmodium falciparum	CHEMBL4687	Plasmepsin 1	0.163783	0.459972	0.163854	0.0404011	0.761647	0.406139	-0.0514895	0.428095	0.450694	1.77636e-14	1.77636e-14	317426	CHEMBL189976	317426	CC(C)C[C@H](NC(=O)[C@H](C)NC(=O)C[C@H](O)[C@H](COCc1ccc(cc1)c2ccc3OCOc3c2)NC(=O)c4c(F)cc(F)cc4F)C(=O)N	pnnnnnnnnnnpnnnnnpnnppnnnnppnppnnnpnppppnnnppnppnpnnnppnpppnppnpppnpnpnpppppnpnppnpnnpnpnnppnppnppnpnpnpppnnpnpppnppppnnnpnpnpnpnnnpnppnpnppnpnnnnppppnnnpnpnnpnnpnpnppppppnnppnnpppnnpnpnnnpnnnnnppnnpnnnpnnnppnnnnppppnppnppppnpnpnpnnppnppnnnnnnnnpnppppnppnppnpnnnppnpnnpnnpppnppnppnpppppnnpnpnnpppppnpppnnnpnnnnpnpnnpnnpnpnpnnpnpppnpnnpnnpnppnppnnnnppnnpppnnpnnppnppppppppnpnnppnnppnppnppnnpppnnpnpnn…	1489788	4667	73	283085
204	CHEMBL190290	Ki (nM)	=	1	-1	10	1	1	6.46783e-08	0.354545	v	PF14_0075	XIV	1	plasmepsin, putative	Enzyme	P39898	Plasmodium falciparum	Protein	Asp	high	B	Expert	9	Ki (nM)_P39898_Plasmodium falciparum	CHEMBL828789	Inhibitory concentration against the plasmepsin-1 of Plasmodium falciparum	CHEMBL4687	Plasmepsin 1	0.9548	0.687366	0.415273	0.817964	0.990369	0.663395	0.726074	-0.144668	-0.145467	1.77636e-14	1.77636e-14	317693	CHEMBL190290	317693	CC(C)C[C@H](NC(=O)[C@H](C)NC(=O)C[C@H](O)[C@H](COCc1cccc(Br)c1)NC(=O)[C@@H](NC(=O)c2ccccn2)C(C)C)C(=O)N	pnnnnnnnnnnpnnnnnpnnppnnnnppnppnnnpnppppnnnppnppnpnnnppnpppnppnpppnpnpnpppppnpnppnpnnpnpnnppnppnppnpnpnpppnnpnpppnppppnnnpnpnpnpnnnpnppnpnppnpnnnnppppnnnpnpnnpnnpnpnppppppnnppnnpppnnpnpnnnpnnnnnppnnpnnnpnnnppnnnnppppnppnppppnpnpnpnnppnppnnnnnnnnpnppppnppnppnpnnnppnpnnpnnpppnppnppnpppppnnpnpnnpppppnpppnnnpnnnnpnpnnpnnpnpnpnnpnpppnpnnpnnpnppnppnnnnppnnpppnnpnnppnppppppppnpnnppnnppnppnppnnpppnnpnpnn…	1489816	4667	73	283085
205	CHEMBL190348	Ki (nM)	=	116	-1	10	0	1	1.46707e-07	0.354545	t	PF14_0075	XIV	1	plasmepsin, putative	Enzyme	P39898	Plasmodium falciparum	Protein	Asp	high	B	Expert	9	Ki (nM)_P39898_Plasmodium falciparum	CHEMBL828789	Inhibitory concentration against the plasmepsin-1 of Plasmodium falciparum	CHEMBL4687	Plasmepsin 1	-1.11401	-0.838668	-0.607386	-1.16409	-0.544456	-0.402657	-1.25598	0.509006	0.520253	1.77636e-14	1.77636e-14	317427	CHEMBL190348	317427	COc1cccc(CCNC(=O)C[C@H](O)[C@H](COCc2ccc(cc2)c3ccccc3)NC(=O)c4c(F)cc(F)cc4F)c1	pnnnnnnnnnnpnnnnnpnnppnnnnppnppnnnpnppppnnnppnppnpnnnppnpppnppnpppnpnpnpppppnpnppnpnnpnpnnppnppnppnpnpnpppnnpnpppnppppnnnpnpnpnpnnnpnppnpnppnpnnnnppppnnnpnpnnpnnpnpnppppppnnppnnpppnnpnpnnnpnnnnnppnnpnnnpnnnppnnnnppppnppnppppnpnpnpnnppnppnnnnnnnnpnppppnppnppnpnnnppnpnnpnnpppnppnppnpppppnnpnpnnpppppnpppnnnpnnnnpnpnnpnnpnpnpnnpnpppnpnnpnnpnppnppnnnnppnnpppnnpnnppnppppppppnpnnppnnppnppnppnnpppnnpnpnn…	1489796	4667	73	283085
206	CHEMBL190539	Ki (nM)	=	221	-1	10	0	1	1.4543e-07	0.354545	t	PF14_0075	XIV	1	plasmepsin, putative	Enzyme	P39898	Plasmodium falciparum	Protein	Asp	high	B	Expert	9	Ki (nM)_P39898_Plasmodium falciparum	CHEMBL828789	Inhibitory concentration against the plasmepsin-1 of Plasmodium falciparum	CHEMBL4687	Plasmepsin 1	-1.04061	-0.455507	-0.579761	-1.09042	-0.159202	-0.374996	-1.18231	0.536631	0.54848	1.77636e-14	1.77636e-14	317428	CHEMBL190539	317428	COc1cccc(CCNC(=O)C[C@H](O)[C@H](COCc2ccc(cc2)c3ccsc3)NC(=O)c4c(F)cc(F)cc4F)c1	pnnnnnnnnnnpnnnnnpnnppnnnnppnppnnnpnppppnnnppnppnpnnnppnpppnppnpppnpnpnpppppnpnppnpnnpnpnnppnppnppnpnpnpppnnpnpppnppppnnnpnpnpnpnnnpnppnpnppnpnnnnppppnnnpnpnnpnnpnpnppppppnnppnnpppnnpnpnnnpnnnnnppnnpnnnpnnnppnnnnppppnppnppppnpnpnpnnppnppnnnnnnnnpnppppnppnppnpnnnppnpnnpnnpppnppnppnpppppnnpnpnnpppppnpppnnnpnnnnpnpnnpnnpnpnpnnpnpppnpnnpnnpnppnppnnnnppnnpppnnpnnppnppppppppnpnnppnnppnppnppnnpppnnpnpnn…	1489800	4667	73	283085
207	CHEMBL191130	Ki (nM)	=	0.4	-1	10	1	1	6.11217e-08	0.354545	t	PF14_0075	XIV	1	plasmepsin, putative	Enzyme	P39898	Plasmodium falciparum	Protein	Asp	high	B	Expert	9	Ki (nM)_P39898_Plasmodium falciparum	CHEMBL828789	Inhibitory concentration against the plasmepsin-1 of Plasmodium falciparum	CHEMBL4687	Plasmepsin 1	0.779681	0.850459	0.228997	0.64497	1.15464	0.473317	0.55308	-0.424056	-0.436303	1.77636e-14	1.77636e-14	317272	CHEMBL191130	317272	CC(C)C[C@H](NC(=O)[C@H](C)NC(=O)C[C@H](O)[C@H](COCc1ccc(cc1)c2ccc3OCOc3c2)NC(=O)[C@@H](NC(=O)c4ccccn4)C(C)C)C(=O)N	pnnnnnnnnnnpnnnnnpnnppnnnnppnppnnnpnppppnnnppnppnpnnnppnpppnppnpppnpnpnpppppnpnppnpnnpnpnnppnppnppnpnpnpppnnpnpppnppppnnnpnpnpnpnnnpnppnpnppnpnnnnppppnnnpnpnnpnnpnpnppppppnnppnnpppnnpnpnnnpnnnnnppnnpnnnpnnnppnnnnppppnppnppppnpnpnpnnppnppnnnnnnnnpnppppnppnppnpnnnppnpnnpnnpppnppnppnpppppnnpnpnnpppppnpppnnnpnnnnpnpnnpnnpnpnpnnpnpppnpnnpnnpnppnppnnnnppnnpppnnpnnppnppppppppnpnnppnnppnppnppnnpppnnpnpnn…	1489666	4667	73	283085
208	CHEMBL191260	Ki (nM)	=	0.3	-1	10	1	1	6.22812e-08	0.354545	v	PF14_0075	XIV	1	plasmepsin, putative	Enzyme	P39898	Plasmodium falciparum	Protein	Asp	high	B	Expert	9	Ki (nM)_P39898_Plasmodium falciparum	CHEMBL828789	Inhibitory concentration against the plasmepsin-1 of Plasmodium falciparum	CHEMBL4687	Plasmepsin 1	0.710169	0.757492	0.30985	0.576998	1.06103	0.555831	0.485108	-0.424056	-0.436303	1.77636e-14	1.77636e-14	317271	CHEMBL191260	317271	CC(C)C[C@H](NC(=O)[C@H](C)NC(=O)C[C@H](O)[C@H](COCc1ccc(cc1)c2ccsc2)NC(=O)[C@@H](NC(=O)c3ccccn3)C(C)C)C(=O)N	pnnnnnnnnnnpnnnnnpnnppnnnnppnppnnnpnppppnnnppnppnpnnnppnpppnppnpppnpnpnpppppnpnppnpnnpnpnnppnppnppnpnpnpppnnpnpppnppppnnnpnpnpnpnnnpnppnpnppnpnnnnppppnnnpnpnnpnnpnpnppppppnnppnnpppnnpnpnnnpnnnnnppnnpnnnpnnnppnnnnppppnppnppppnpnpnpnnppnppnnnnnnnnpnppppnppnppnpnnnppnpnnpnnpppnppnppnpppppnnpnpnnpppppnpppnnnpnnnnpnpnnpnnpnpnpnnpnpppnpnnpnnpnppnppnnnnppnnpppnnpnnppnppppppppnpnnppnnppnppnppnnpppnnpnpnn…	1489662	4667	73	283085
209	CHEMBL191487	Ki (nM)	=	278	-1	10	0	1	1.1157e-07	0.354545	t	PF14_0075	XIV	1	plasmepsin, putative	Enzyme	P39898	Plasmodium falciparum	Protein	Asp	high	B	Expert	9	Ki (nM)_P39898_Plasmodium falciparum	CHEMBL828789	Inhibitory concentration against the plasmepsin-1 of Plasmodium falciparum	CHEMBL4687	Plasmepsin 1	-0.45564	-1.01105	-0.712141	-0.615127	-0.734336	-0.484034	-0.707018	0.404251	0.408234	1.77636e-14	1.77636e-14	317368	CHEMBL191487	317368	O[C@@H](CC(=O)NC1CCCCC1)[C@H](COCc2ccc(cc2)c3ccsc3)NC(=O)c4c(F)cc(F)cc4F	pnnnnnnnnnnpnnnnnpnnppnnnnppnppnnnpnppppnnnppnppnpnnnppnpppnppnpppnpnpnpppppnpnppnpnnpnpnnppnppnppnpnpnpppnnpnpppnppppnnnpnpnpnpnnnpnppnpnppnpnnnnppppnnnpnpnnpnnpnpnppppppnnppnnpppnnpnpnnnpnnnnnppnnpnnnpnnnppnnnnppppnppnppppnpnpnpnnppnppnnnnnnnnpnppppnppnppnpnnnppnpnnpnnpppnppnppnpppppnnpnpnnpppppnpppnnnpnnnnpnpnnpnnpnpnpnnpnpppnpnnpnnpnppnppnnnnppnnpppnnpnnppnppppppppnpnnppnnppnppnppnnpppnnpnpnn…	1489812	4667	73	283085
210	CHEMBL194415	Ki (nM)	=	1600	-1	10	0	1	1.06787e-07	0.354545	t	PF14_0075	XIV	1	plasmepsin, putative	Enzyme	P39898	Plasmodium falciparum	Protein	Asp	high	B	Expert	9	Ki (nM)_P39898_Plasmodium falciparum	CHEMBL882865	Inhibition constant against plasmepsin-1 of Plasmodium falciparum, 10 min using 3 uM of DABCYL-Glu-Arg-Nle-Phe-Le u-Ser-Phe-Pro-EDANS as substrate	CHEMBL4687	Plasmepsin 1	-0.540077	-0.463639	-0.526689	-0.610976	-0.177625	-0.318223	-0.702867	0.0828233	0.0745602	1.77636e-14	1.77636e-14	329214	CHEMBL194415	329214	O[C@H]([C@@H](O)[C@@H](OC\C=C\Br)c1oc(CCCc2ccccc2)nn1)[C@@H](OC\C=C\Br)C(=O)N[C@@H]3[C@H](O)Cc4ccccc34	pnnnnnnnnnnpnnnnnpnnppnnnnppnppnnnpnppppnnnppnppnpnnnppnpppnppnpppnpnpnpppppnpnppnpnnpnpnnppnppnppnpnpnpppnnpnpppnppppnnnpnpnpnpnnnpnppnpnppnpnnnnppppnnnpnpnnpnnpnpnppppppnnppnnpppnnpnpnnnpnnnnnppnnpnnnpnnnppnnnnppppnppnppppnpnpnpnnppnppnnnnnnnnpnppppnppnppnpnnnppnpnnpnnpppnppnppnpppppnnpnpnnpppppnpppnnnpnnnnpnpnnpnnpnpnpnnpnpppnpnnpnnpnppnppnnnnppnnpppnnpnnppnppppppppnpnnppnnppnppnppnnpppnnpnpnn…	1609393	4667	73	283085
211	CHEMBL195004	Ki (nM)	>	3000	-1	10	0	1	1.75668e-07	0.354545	t	PF14_0075	XIV	1	plasmepsin, putative	Enzyme	P39898	Plasmodium falciparum	Protein	ND	ND	B	Expert	9	Ki (nM)_P39898_Plasmodium falciparum	CHEMBL882865	Inhibition constant against plasmepsin-1 of Plasmodium falciparum, 10 min using 3 uM of DABCYL-Glu-Arg-Nle-Phe-Le u-Ser-Phe-Pro-EDANS as substrate	CHEMBL4687	Plasmepsin 1	0.368098	0.0393182	-0.357215	0.193254	0.337392	-0.112216	0.362683	0.30942	0.335793	1.77636e-14	0.156985	329211	CHEMBL195004	329211	CC(C)(C)c1ccc(cc1)c2oc(nn2)[C@H](OC\C=C\Br)[C@H](O)[C@@H](O)[C@@H](OC\C=C\Br)C(=O)N[C@@H]3[C@H](O)Cc4ccccc34	pnnnnnnnnnnpnnnnnpnnppnnnnppnppnnnpnppppnnnppnppnpnnnppnpppnppnpppnpnpnpppppnpnppnpnnpnpnnppnppnppnpnpnpppnnpnpppnppppnnnpnpnpnpnnnpnppnpnppnpnnnnppppnnnpnpnnpnnpnpnppppppnnppnnpppnnpnpnnnpnnnnnppnnpnnnpnnnppnnnnppppnppnppppnpnpnpnnppnppnnnnnnnnpnppppnppnppnpnnnppnpnnpnnpppnppnppnpppppnnpnpnnpppppnpppnnnpnnnnpnpnnpnnpnpnpnnpnpppnpnnpnnpnppnppnnnnppnnpppnnpnnppnppppppppnpnnppnnppnppnppnnpppnnpnpnn…	1609384	4667	73	283085
212	CHEMBL196062	Ki (nM)	=	124	-1	10	0	1	9.52115e-08	0.354545	v	PF14_0075	XIV	1	plasmepsin, putative	Enzyme	P39898	Plasmodium falciparum	Protein	Asp	high	B	Expert	9	Ki (nM)_P39898_Plasmodium falciparum	CHEMBL882865	Inhibition constant against plasmepsin-1 of Plasmodium falciparum, 10 min using 3 uM of DABCYL-Glu-Arg-Nle-Phe-Le u-Ser-Phe-Pro-EDANS as substrate	CHEMBL4687	Plasmepsin 1	-0.794408	-0.209309	-0.019809	-0.864416	0.0769455	0.191145	-0.956307	-0.424056	-0.436303	1.77636e-14	1.77636e-14	329195	CHEMBL196062	329195	O[C@H]([C@@H](O)[C@@H](OCC=C)C(=O)N[C@@H]1[C@H](O)Cc2ccccc12)[C@@H](OCC=C)C(=O)NNC(=O)CCc3ccccc3	pnnnnnnnnnnpnnnnnpnnppnnnnppnppnnnpnppppnnnppnppnpnnnppnpppnppnpppnpnpnpppppnpnppnpnnpnpnnppnppnppnpnpnpppnnpnpppnppppnnnpnpnpnpnnnpnppnpnppnpnnnnppppnnnpnpnnpnnpnpnppppppnnppnnpppnnpnpnnnpnnnnnppnnpnnnpnnnppnnnnppppnppnppppnpnpnpnnppnppnnnnnnnnpnppppnppnppnpnnnppnpnnpnnpppnppnppnpppppnnpnpnnpppppnpppnnnpnnnnpnpnnpnnpnpnpnnpnpppnpnnpnnpnppnppnnnnppnnpppnnpnnppnppppppppnpnnppnnppnppnppnnpppnnpnpnn…	1609367	4667	73	283085
213	CHEMBL196165	Ki (nM)	=	261	-1	10	0	1	1.26867e-07	0.354545	t	PF14_0075	XIV	1	plasmepsin, putative	Enzyme	P39898	Plasmodium falciparum	Protein	Asp	high	B	Expert	9	Ki (nM)_P39898_Plasmodium falciparum	CHEMBL882865	Inhibition constant against plasmepsin-1 of Plasmodium falciparum, 10 min using 3 uM of DABCYL-Glu-Arg-Nle-Phe-Le u-Ser-Phe-Pro-EDANS as substrate	CHEMBL4687	Plasmepsin 1	-1.1613	-0.0360369	0.0744091	-1.22997	0.250448	0.285782	-1.32186	0.114229	0.106185	1.77636e-14	1.77636e-14	329185	CHEMBL196165	329185	O[C@H]([C@@H](O)[C@@H](OC\C=C\Br)C(=O)N[C@@H]1[C@H](O)Cc2ccccc12)[C@@H](OC\C=C\Br)C(=O)NNC(=O)c3ccccc3	pnnnnnnnnnnpnnnnnpnnppnnnnppnppnnnpnppppnnnppnppnpnnnppnpppnppnpppnpnpnpppppnpnppnpnnpnpnnppnppnppnpnpnpppnnpnpppnppppnnnpnpnpnpnnnpnppnpnppnpnnnnppppnnnpnpnnpnnpnpnppppppnnppnnpppnnpnpnnnpnnnnnppnnpnnnpnnnppnnnnppppnppnppppnpnpnpnnppnppnnnnnnnnpnppppnppnppnpnnnppnpnnpnnpppnppnppnpppppnnpnpnnpppppnpppnnnpnnnnpnpnnpnnpnpnpnnpnpppnpnnpnnpnppnppnnnnppnnpppnnpnnppnppppppppnpnnppnnppnppnppnnpppnnpnpnn…	1609336	4667	73	283085
214	CHEMBL196265	Ki (nM)	>	3000	-1	10	0	1	2.51295e-07	0.354545	t	PF14_0075	XIV	1	plasmepsin, putative	Enzyme	P39898	Plasmodium falciparum	Protein	ND	ND	B	Expert	9	Ki (nM)_P39898_Plasmodium falciparum	CHEMBL882865	Inhibition constant against plasmepsin-1 of Plasmodium falciparum, 10 min using 3 uM of DABCYL-Glu-Arg-Nle-Phe-Le u-Ser-Phe-Pro-EDANS as substrate	CHEMBL4687	Plasmepsin 1	-0.891219	-0.30612	-0.463877	-0.960826	-0.0198885	-0.255128	-0.791396	0.256089	0.255943	1.77636e-14	0.156985	329212	CHEMBL196265	329212	O[C@H]([C@@H](O)[C@@H](OC\C=C\Br)c1oc(Cc2ccccc2)nn1)[C@@H](OC\C=C\Br)C(=O)N[C@@H]3[C@H](O)Cc4ccccc34	pnnnnnnnnnnpnnnnnpnnppnnnnppnppnnnpnppppnnnppnppnpnnnppnpppnppnpppnpnpnpppppnpnppnpnnpnpnnppnppnppnpnpnpppnnpnpppnppppnnnpnpnpnpnnnpnppnpnppnpnnnnppppnnnpnpnnpnnpnpnppppppnnppnnpppnnpnpnnnpnnnnnppnnpnnnpnnnppnnnnppppnppnppppnpnpnpnnppnppnnnnnnnnpnppppnppnppnpnnnppnpnnpnnpppnppnppnpppppnnpnpnnpppppnpppnnnpnnnnpnpnnpnnpnpnpnnpnpppnpnnpnnpnppnppnnnnppnnpppnnpnnppnppppppppnpnnppnnppnppnppnnpppnnpnpnn…	1609387	4667	73	283085
215	CHEMBL196614	Ki (nM)	=	31	-1	10	0	1	1.20111e-07	0.354545	t	PF14_0075	XIV	1	plasmepsin, putative	Enzyme	P39898	Plasmodium falciparum	Protein	Asp	high	B	Expert	9	Ki (nM)_P39898_Plasmodium falciparum	CHEMBL882865	Inhibition constant against plasmepsin-1 of Plasmodium falciparum, 10 min using 3 uM of DABCYL-Glu-Arg-Nle-Phe-Le u-Ser-Phe-Pro-EDANS as substrate	CHEMBL4687	Plasmepsin 1	-0.972607	-0.125563	0.0257278	-1.04196	0.160802	0.236885	-1.13385	0.0980023	0.0898452	1.77636e-14	1.77636e-14	329187	CHEMBL196614	329187	O[C@H]([C@@H](O)[C@@H](OC\C=C\Br)C(=O)N[C@@H]1[C@H](O)Cc2ccccc12)[C@@H](OC\C=C\Br)C(=O)NNC(=O)Cc3ccccc3	pnnnnnnnnnnpnnnnnpnnppnnnnppnppnnnpnppppnnnppnppnpnnnppnpppnppnpppnpnpnpppppnpnppnpnnpnpnnppnppnppnpnpnpppnnpnpppnppppnnnpnpnpnpnnnpnppnpnppnpnnnnppppnnnpnpnnpnnpnpnppppppnnppnnpppnnpnpnnnpnnnnnppnnpnnnpnnnppnnnnppppnppnppppnpnpnpnnppnppnnnnnnnnpnppppnppnppnpnnnppnpnnpnnpppnppnppnpppppnnpnpnnpppppnpppnnnpnnnnpnpnnpnnpnpnpnnpnpppnpnnpnnpnppnppnnnnppnnpppnnpnnppnppppppppnpnnppnnppnppnppnnpppnnpnpnn…	1609342	4667	73	283085
216	CHEMBL196696	Ki (nM)	=	1090	-1	10	0	1	6.80285e-08	0.354545	v	PF14_0075	XIV	1	plasmepsin, putative	Enzyme	P39898	Plasmodium falciparum	Protein	Asp	high	B	Expert	9	Ki (nM)_P39898_Plasmodium falciparum	CHEMBL882865	Inhibition constant against plasmepsin-1 of Plasmodium falciparum, 10 min using 3 uM of DABCYL-Glu-Arg-Nle-Phe-Le u-Ser-Phe-Pro-EDANS as substrate	CHEMBL4687	Plasmepsin 1	1.08725	0.794981	0.17006	0.9091	1.09711	0.426871	0.817209	0.146113	0.162841	1.77636e-14	1.77636e-14	329192	CHEMBL196696	329192	CN1CCN(CCC(=O)NNC(=O)[C@H](OC\C=C\Br)[C@H](O)[C@@H](O)[C@@H](OC\C=C\Br)C(=O)N[C@@H]2[C@H](O)Cc3ccccc23)CC1	pnnnnnnnnnnpnnnnnpnnppnnnnppnppnnnpnppppnnnppnppnpnnnppnpppnppnpppnpnpnpppppnpnppnpnnpnpnnppnppnppnpnpnpppnnpnpppnppppnnnpnpnpnpnnnpnppnpnppnpnnnnppppnnnpnpnnpnnpnpnppppppnnppnnpppnnpnpnnnpnnnnnppnnpnnnpnnnppnnnnppppnppnppppnpnpnpnnppnppnnnnnnnnpnppppnppnppnpnnnppnpnnpnnpppnppnppnpppppnnpnpnnpppppnpppnnnpnnnnpnpnnpnnpnpnpnnpnpppnpnnpnnpnppnppnnnnppnnpppnnpnnppnppppppppnpnnppnnppnppnppnnpppnnpnpnn…	1609358	4667	73	283085
217	CHEMBL197463	Ki (nM)	=	2000	-1	10	0	1	8.96271e-08	0.354545	t	PF14_0075	XIV	1	plasmepsin, putative	Enzyme	P39898	Plasmodium falciparum	Protein	Asp	high	B	Expert	9	Ki (nM)_P39898_Plasmodium falciparum	CHEMBL882865	Inhibition constant against plasmepsin-1 of Plasmodium falciparum, 10 min using 3 uM of DABCYL-Glu-Arg-Nle-Phe-Le u-Ser-Phe-Pro-EDANS as substrate	CHEMBL4687	Plasmepsin 1	0.115834	0.206549	-0.062507	0.0425984	0.493442	0.148255	-0.0492922	0.0685906	0.0602274	1.77636e-14	1.77636e-14	329191	CHEMBL197463	329191	O[C@H]([C@@H](O)[C@@H](OC\C=C\Br)C(=O)N[C@@H]1[C@H](O)Cc2ccccc12)[C@@H](OC\C=C\Br)C(=O)NNC(=O)CCN3CCOCC3	pnnnnnnnnnnpnnnnnpnnppnnnnppnppnnnpnppppnnnppnppnpnnnppnpppnppnpppnpnpnpppppnpnppnpnnpnpnnppnppnppnpnpnpppnnpnpppnppppnnnpnpnpnpnnnpnppnpnppnpnnnnppppnnnpnpnnpnnpnpnppppppnnppnnpppnnpnpnnnpnnnnnppnnpnnnpnnnppnnnnppppnppnppppnpnpnpnnppnppnnnnnnnnpnppppnppnppnpnnnppnpnnpnnpppnppnppnpppppnnpnpnnpppppnpppnnnpnnnnpnpnnpnnpnpnpnnpnpppnpnnpnnpnppnppnnnnppnnpppnnpnnppnppppppppnpnnppnnppnppnppnnpppnnpnpnn…	1609355	4667	73	283085
218	CHEMBL197834	Ki (nM)	>	3000	-1	10	0	1	2.47023e-07	0.354545	t	PF14_0075	XIV	1	plasmepsin, putative	Enzyme	P39898	Plasmodium falciparum	Protein	ND	ND	B	Expert	9	Ki (nM)_P39898_Plasmodium falciparum	CHEMBL882865	Inhibition constant against plasmepsin-1 of Plasmodium falciparum, 10 min using 3 uM of DABCYL-Glu-Arg-Nle-Phe-Le u-Ser-Phe-Pro-EDANS as substrate	CHEMBL4687	Plasmepsin 1	-0.156999	0.428101	-0.0992354	-0.0492225	0.768919	0.0603948	0.120207	0.438409	0.444389	1.77636e-14	0.156985	329204	CHEMBL197834	329204	Cc1oc(nn1)[C@H](OC\C=C\Br)[C@H](O)[C@@H](O)[C@@H](OC\C=C\Br)C(=O)N[C@@H]2[C@H](O)Cc3ccccc23	pnnnnnnnnnnpnnnnnpnnppnnnnppnppnnnpnppppnnnppnppnpnnnppnpppnppnpppnpnpnpppppnpnppnpnnpnpnnppnppnppnpnpnpppnnpnpppnppppnnnpnpnpnpnnnpnppnpnppnpnnnnppppnnnpnpnnpnnpnpnppppppnnppnnpppnnpnpnnnpnnnnnppnnpnnnpnnnppnnnnppppnppnppppnpnpnpnnppnppnnnnnnnnpnppppnppnppnpnnnppnpnnpnnpppnppnppnpppppnnpnpnnpppppnpppnnnpnnnnpnpnnpnnpnpnpnnpnpppnpnnpnnpnppnppnnnnppnnpppnnpnnppnppppppppnpnnppnnppnppnppnnpppnnpnpnn…	1609377	4667	73	283085
219	CHEMBL198165	Ki (nM)	>	3000	-1	10	0	1	2.41685e-07	0.354545	t	PF14_0075	XIV	1	plasmepsin, putative	Enzyme	P39898	Plasmodium falciparum	Protein	ND	ND	B	Expert	9	Ki (nM)_P39898_Plasmodium falciparum	CHEMBL882865	Inhibition constant against plasmepsin-1 of Plasmodium falciparum, 10 min using 3 uM of DABCYL-Glu-Arg-Nle-Phe-Le u-Ser-Phe-Pro-EDANS as substrate	CHEMBL4687	Plasmepsin 1	-0.10894	0.47616	-0.0879596	-0.0210331	0.814281	0.0785394	0.148396	0.444047	0.450844	1.77636e-14	0.156985	329215	CHEMBL198165	329215	Cc1n[nH]c(n1)[C@H](OC\C=C\Br)[C@H](O)[C@@H](O)[C@@H](OC\C=C\Br)C(=O)N[C@@H]2[C@H](O)Cc3ccccc23	pnnnnnnnnnnpnnnnnpnnppnnnnppnppnnnpnppppnnnppnppnpnnnppnpppnppnpppnpnpnpppppnpnppnpnnpnpnnppnppnppnpnpnpppnnpnpppnppppnnnpnpnpnpnnnpnppnpnppnpnnnnppppnnnpnpnnpnnpnpnppppppnnppnnpppnnpnpnnnpnnnnnppnnpnnnpnnnppnnnnppppnppnppppnpnpnpnnppnppnnnnnnnnpnppppnppnppnpnnnppnpnnpnnpppnppnppnpppppnnpnpnnpppppnpppnnnpnnnnpnpnnpnnpnpnpnnpnpppnpnnpnnpnppnppnnnnppnnpppnnpnnppnppppppppnpnnppnnppnppnppnnpppnnpnpnn…	1609396	4667	73	283085
220	CHEMBL198356	Ki (nM)	>	3000	-1	10	0	1	2.62621e-07	0.354545	v	PF14_0075	XIV	1	plasmepsin, putative	Enzyme	P39898	Plasmodium falciparum	Protein	ND	ND	B	Expert	9	Ki (nM)_P39898_Plasmodium falciparum	CHEMBL882865	Inhibition constant against plasmepsin-1 of Plasmodium falciparum, 10 min using 3 uM of DABCYL-Glu-Arg-Nle-Phe-Le u-Ser-Phe-Pro-EDANS as substrate	CHEMBL4687	Plasmepsin 1	-0.474153	1.66989	0.859652	-0.452121	2.00983	1.03023	-0.282692	0.517836	0.530438	1.77636e-14	0.156985	329182	CHEMBL198356	329182	CC(=O)NNC(=O)[C@H](OC\C=C\Br)[C@H](O)[C@@H](O)[C@@H](OC\C=C\Br)C(=O)NNC(=O)C	pnnnnnnnnnnpnnnnnpnnppnnnnppnppnnnpnppppnnnppnppnpnnnppnpppnppnpppnpnpnpppppnpnppnpnnpnpnnppnppnppnpnpnpppnnpnpppnppppnnnpnpnpnpnnnpnppnpnppnpnnnnppppnnnpnpnnpnnpnpnppppppnnppnnpppnnpnpnnnpnnnnnppnnpnnnpnnnppnnnnppppnppnppppnpnpnpnnppnppnnnnnnnnpnppppnppnppnpnnnppnpnnpnnpppnppnppnpppppnnpnpnnpppppnpppnnnpnnnnpnpnnpnnpnpnpnnpnpppnpnnpnnpnppnppnnnnppnnpppnnpnnppnppppppppnpnnppnnppnppnppnnpppnnpnpnn…	1609326	4667	73	283085
221	CHEMBL198767	Ki (nM)	>	3000	-1	10	0	1	2.67404e-07	0.354545	t	PF14_0075	XIV	1	plasmepsin, putative	Enzyme	P39898	Plasmodium falciparum	Protein	ND	ND	B	Expert	9	Ki (nM)_P39898_Plasmodium falciparum	CHEMBL882865	Inhibition constant against plasmepsin-1 of Plasmodium falciparum, 10 min using 3 uM of DABCYL-Glu-Arg-Nle-Phe-Le u-Ser-Phe-Pro-EDANS as substrate	CHEMBL4687	Plasmepsin 1	-0.291651	1.11855	-0.676204	-0.195279	1.46913	-0.498324	-0.0258497	0.582047	0.58971	1.77636e-14	0.156985	329202	CHEMBL198767	329202	Cc1oc(nn1)[C@H](OC\C=C\Br)[C@H](O)[C@@H](O)[C@@H](OC\C=C\Br)c2oc(C)nn2	pnnnnnnnnnnpnnnnnpnnppnnnnppnppnnnpnppppnnnppnppnpnnnppnpppnppnpppnpnpnpppppnpnppnpnnpnpnnppnppnppnpnpnpppnnpnpppnppppnnnpnpnpnpnnnpnppnpnppnpnnnnppppnnnpnpnnpnnpnpnppppppnnppnnpppnnpnpnnnpnnnnnppnnpnnnpnnnppnnnnppppnppnppppnpnpnpnnppnppnnnnnnnnpnppppnppnppnpnnnppnpnnpnnpppnppnppnpppppnnpnpnnpppppnpppnnnpnnnnpnpnnpnnpnpnpnnpnpppnpnnpnnpnppnppnnnnppnnpppnnpnnppnppppppppnpnnppnnppnppnppnnpppnnpnpnn…	1609370	4667	73	283085
222	CHEMBL176013	Ki (nM)	>	1500	-1	10	0	1	6.944e-06	0.354545	t	PF14_0075	XIV	1	plasmepsin, putative	Enzyme	P39898	Plasmodium falciparum	Protein	ND	ND	B	Intermediate	9	Ki (nM)_P39898_Plasmodium falciparum	CHEMBL767722	Inhibitory activity against protease plasmepsin-1 (Plm I) of Plasmodium falciparum	CHEMBL4687	Plasmepsin 1	-0.230532	-0.679744	-0.00495972	-0.325363	-0.399476	0.213146	1.21851	-0.250543	-0.255101	1.77636e-14	-0.060759	295359	CHEMBL176013	295359	O[C@@H]([C@H](CN[C@@H]1[C@H](O)Cc2ccccc12)OCC=C)[C@@H](O)[C@@H](OCC=C)C(=O)N[C@@H]3[C@H](O)Cc4ccccc34	pnnnnnnnnnnpnnnnnpnnppnnnnppnppnnnpnppppnnnppnppnpnnnppnpppnppnpppnpnpnpppppnpnppnpnnpnpnnppnppnppnpnpnpppnnpnpppnppppnnnpnpnpnpnnnpnppnpnppnpnnnnppppnnnpnpnnpnnpnpnppppppnnppnnpppnnpnpnnnpnnnnnppnnpnnnpnnnppnnnnppppnppnppppnpnpnpnnppnppnnnnnnnnpnppppnppnppnpnnnppnpnnpnnpppnppnppnpppppnnpnpnnpppppnpppnnnpnnnnpnpnnpnnpnpnpnnpnpppnpnnpnnpnppnppnnnnppnnpppnnpnnppnppppppppnpnnppnnppnppnppnnpppnnpnpnn…	856612	4667	73	283085
223	CHEMBL176845	Ki (nM)	=	2.6	-1	10	1	1	1.6383e-07	0.354545	t	PF14_0075	XIV	1	plasmepsin, putative	Enzyme	P39898	Plasmodium falciparum	Protein	Asp	high	B	Intermediate	9	Ki (nM)_P39898_Plasmodium falciparum	CHEMBL767722	Inhibitory activity against protease plasmepsin-1 (Plm I) of Plasmodium falciparum	CHEMBL4687	Plasmepsin 1	-0.358749	-0.581974	0.0680662	-0.435226	-0.281815	0.291587	-0.330406	-0.0636709	-0.0651174	1.77636e-14	9.76996e-15	295011	CHEMBL176845	295011	CC(C)[C@H](NC(=O)CCc1c[nH]c2ccccc12)C(=O)N[C@@H](Cc3ccccc3)[C@@H](O)CN[C@@H](Cc4ccc(cc4)c5ccccc5)C(=O)N	pnnnnnnnnnnpnnnnnpnnppnnnnppnppnnnpnppppnnnppnppnpnnnppnpppnppnpppnpnpnpppppnpnppnpnnpnpnnppnppnppnpnpnpppnnpnpppnppppnnnpnpnpnpnnnpnppnpnppnpnnnnppppnnnpnpnnpnnpnpnppppppnnppnnpppnnpnpnnnpnnnnnppnnpnnnpnnnppnnnnppppnppnppppnpnpnpnnppnppnnnnnnnnpnppppnppnppnpnnnppnpnnpnnpppnppnppnpppppnnpnpnnpppppnpppnnnpnnnnpnpnnpnnpnpnpnnpnpppnpnnpnnpnppnppnnnnppnnpppnnpnnppnppppppppnpnnppnnppnppnppnnpppnnpnpnn…	842805	4667	73	283085
224	CHEMBL176888	Ki (nM)	=	0.8	-1	10	1	1	1.68075e-07	0.354545	v	PF14_0075	XIV	1	plasmepsin, putative	Enzyme	P39898	Plasmodium falciparum	Protein	Asp	high	B	Intermediate	9	Ki (nM)_P39898_Plasmodium falciparum	CHEMBL767722	Inhibitory activity against protease plasmepsin-1 (Plm I) of Plasmodium falciparum	CHEMBL4687	Plasmepsin 1	-0.233024	-0.127785	-0.065932	-0.211717	0.18376	0.117196	-0.106897	-0.0636709	-0.0651174	1.77636e-14	9.76996e-15	295243	CHEMBL176888	295243	CC(=O)c1ccc(\C=C\CO[C@H]([C@H](O)[C@@H](O)[C@@H](OC\C=C\c2ccc(cc2)C(=O)C)C(=O)N[C@@H]3[C@H](O)Cc4ccccc34)C(=O)N[C@@H]5[C@H](O)Cc6ccccc56)cc1	pnnnnnnnnnnpnnnnnpnnppnnnnppnppnnnpnppppnnnppnppnpnnnppnpppnppnpppnpnpnpppppnpnppnpnnpnpnnppnppnppnpnpnpppnnpnpppnppppnnnpnpnpnpnnnpnppnpnppnpnnnnppppnnnpnpnnpnnpnpnppppppnnppnnpppnnpnpnnnpnnnnnppnnpnnnpnnnppnnnnppppnppnppppnpnpnpnnppnppnnnnnnnnpnppppnppnppnpnnnppnpnnpnnpppnppnppnpppppnnpnpnnpppppnpppnnnpnnnnpnpnnpnnpnpnpnnpnpppnpnnpnnpnppnppnnnnppnnpppnnpnnppnppppppppnpnnppnnppnppnppnnpppnnpnpnn…	859024	4667	73	283085
225	CHEMBL177718	Ki (nM)	=	163	-1	10	0	1	1.69455e-07	0.354545	t	PF14_0075	XIV	1	plasmepsin, putative	Enzyme	P39898	Plasmodium falciparum	Protein	Asp	high	B	Intermediate	9	Ki (nM)_P39898_Plasmodium falciparum	CHEMBL767722	Inhibitory activity against protease plasmepsin-1 (Plm I) of Plasmodium falciparum	CHEMBL4687	Plasmepsin 1	-0.47915	-0.412867	0.0102154	-0.550927	-0.127071	0.221562	-0.446108	-0.0636709	-0.0651174	1.77636e-14	9.76996e-15	295227	CHEMBL177718	295227	O[C@H]([C@@H](O)[C@@H](OCC=C)C(=O)N[C@@H]1[C@H](O)Cc2ccccc12)[C@@H](OCC=C)C(=O)N[C@@H]3[C@H](O)Cc4ccccc34	pnnnnnnnnnnpnnnnnpnnppnnnnppnppnnnpnppppnnnppnppnpnnnppnpppnppnpppnpnpnpppppnpnppnpnnpnpnnppnppnppnpnpnpppnnpnpppnppppnnnpnpnpnpnnnpnppnpnppnpnnnnppppnnnpnpnnpnnpnpnppppppnnppnnpppnnpnpnnnpnnnnnppnnpnnnpnnnppnnnnppppnppnppppnpnpnpnnppnppnnnnnnnnpnppppnppnppnpnnnppnpnnpnnpppnppnppnpppppnnpnpnnpppppnpppnnnpnnnnpnpnnpnnpnpnpnnpnpppnpnnpnnpnppnppnnnnppnnpppnnpnnppnppppppppnpnnppnnppnppnppnnpppnnpnpnn…	834228	4667	73	283085
226	CHEMBL177718	Ki (nM)	=	163	-1	10	0	1	8.77031e-08	0.354545	t	PF14_0075	XIV	1	plasmepsin, putative	Enzyme	P39898	Plasmodium falciparum	Protein	Asp	high	B	Expert	9	Ki (nM)_P39898_Plasmodium falciparum	CHEMBL882865	Inhibition constant against plasmepsin-1 of Plasmodium falciparum, 10 min using 3 uM of DABCYL-Glu-Arg-Nle-Phe-Le u-Ser-Phe-Pro-EDANS as substrate	CHEMBL4687	Plasmepsin 1	-0.47915	-0.412867	0.0102154	-0.550927	-0.127071	0.221562	-0.642818	-0.424056	-0.436303	1.77636e-14	1.77636e-14	295227	CHEMBL177718	295227	O[C@H]([C@@H](O)[C@@H](OCC=C)C(=O)N[C@@H]1[C@H](O)Cc2ccccc12)[C@@H](OCC=C)C(=O)N[C@@H]3[C@H](O)Cc4ccccc34	pnnnnnnnnnnpnnnnnpnnppnnnnppnppnnnpnppppnnnppnppnpnnnppnpppnppnpppnpnpnpppppnpnppnpnnpnpnnppnppnppnpnpnpppnnpnpppnppppnnnpnpnpnpnnnpnppnpnppnpnnnnppppnnnpnpnnpnnpnpnppppppnnppnnpppnnpnpnnnpnnnnnppnnpnnnpnnnppnnnnppppnppnppppnpnpnpnnppnppnnnnnnnnpnppppnppnppnpnnnppnpnnpnnpppnppnppnpppppnnpnpnnpppppnpppnnnpnnnnpnpnnpnnpnpnpnnpnpppnpnnpnnpnppnppnnnnppnnpppnnpnnppnppppppppnpnnppnnppnppnppnnpppnnpnpnn…	1609319	4667	73	283085
227	CHEMBL162362	Ki (nM)	>	2000	-1	10	0	1	6.68585e-06	0.354545	t	PF14_0075	XIV	1	plasmepsin, putative	Enzyme	P39898	Plasmodium falciparum	Protein	ND	ND	B	Intermediate	9	Ki (nM)_P39898_Plasmodium falciparum	CHEMBL874100	Binding affinity for Plasmodium falciparum plasmepsin-1.	CHEMBL4687	Plasmepsin 1	-0.0425696	0.187582	0.579065	-0.119732	0.492903	0.808066	1.42414	-0.250543	-0.255101	1.77636e-14	-0.060759	272958	CHEMBL162362	272958	CC(C)[C@H](NC(=O)c1ccccn1)C(=O)N[C@@H](Cc2ccccc2)[C@@H](O)CN[C@@H](C)C(=O)N	pnnnnnnnnnnpnnnnnpnnppnnnnppnppnnnpnppppnnnppnppnpnnnppnpppnppnpppnpnpnpppppnpnppnpnnpnpnnppnppnppnpnpnpppnnpnpppnppppnnnpnpnpnpnnnpnppnpnppnpnnnnppppnnnpnpnnpnnpnpnppppppnnppnnpppnnpnpnnnpnnnnnppnnpnnnpnnnppnnnnppppnppnppppnpnpnpnnppnppnnnnnnnnpnppppnppnppnpnnnppnpnnpnnpppnppnppnpppppnnpnpnnpppppnpppnnnpnnnnpnpnnpnnpnpnpnnpnpppnpnnpnnpnppnppnnnnppnnpppnnpnnppnppppppppnpnnppnnppnppnppnnpppnnpnpnn…	320618	4667	73	283085
228	CHEMBL162454	Ki (nM)	=	530	-1	10	0	1	1.79886e-07	0.354545	v	PF14_0075	XIV	1	plasmepsin, putative	Enzyme	P39898	Plasmodium falciparum	Protein	Asp	high	B	Intermediate	9	Ki (nM)_P39898_Plasmodium falciparum	CHEMBL874100	Binding affinity for Plasmodium falciparum plasmepsin-1.	CHEMBL4687	Plasmepsin 1	-0.717256	-0.132157	0.748087	-0.791585	0.171435	0.97993	-0.686766	-0.0636709	-0.0651174	1.77636e-14	9.76996e-15	272796	CHEMBL162454	272796	CC(C)[C@H](NC(=O)c1ccccn1)C(=O)N[C@@H](Cc2ccccc2)[C@@H](O)CN[C@@H](Cc3cccc(c3)c4cccc(N)c4)C(=O)N	pnnnnnnnnnnpnnnnnpnnppnnnnppnppnnnpnppppnnnppnppnpnnnppnpppnppnpppnpnpnpppppnpnppnpnnpnpnnppnppnppnpnpnpppnnpnpppnppppnnnpnpnpnpnnnpnppnpnppnpnnnnppppnnnpnpnnpnnpnpnppppppnnppnnpppnnpnpnnnpnnnnnppnnpnnnpnnnppnnnnppppnppnppppnpnpnpnnppnppnnnnnnnnpnppppnppnppnpnnnppnpnnpnnpppnppnppnpppppnnpnpnnpppppnpppnnnpnnnnpnpnnpnnpnpnpnnpnpppnpnnpnnpnppnppnnnnppnnpppnnpnnppnppppppppnpnnppnnppnppnppnnpppnnpnpnn…	307815	4667	73	283085
229	CHEMBL162495	Ki (nM)	=	1100	-1	10	0	1	1.68074e-07	0.354545	t	PF14_0075	XIV	1	plasmepsin, putative	Enzyme	P39898	Plasmodium falciparum	Protein	Asp	high	B	Intermediate	9	Ki (nM)_P39898_Plasmodium falciparum	CHEMBL874100	Binding affinity for Plasmodium falciparum plasmepsin-1.	CHEMBL4687	Plasmepsin 1	-0.456223	-0.441273	0.161591	-0.531849	-0.139977	0.386146	-0.427029	-0.0636709	-0.0651174	1.77636e-14	9.76996e-15	272545	CHEMBL162495	272545	CC(C)[C@H](NC(=O)c1ccccn1)C(=O)N[C@@H](Cc2ccccc2)[C@@H](O)CN[C@@H](Cc3cccc(c3)c4ccc(C)cc4)C(=O)N	pnnnnnnnnnnpnnnnnpnnppnnnnppnppnnnpnppppnnnppnppnpnnnppnpppnppnpppnpnpnpppppnpnppnpnnpnpnnppnppnppnpnpnpppnnpnpppnppppnnnpnpnpnpnnnpnppnpnppnpnnnnppppnnnpnpnnpnnpnpnppppppnnppnnpppnnpnpnnnpnnnnnppnnpnnnpnnnppnnnnppppnppnppppnpnpnpnnppnppnnnnnnnnpnppppnppnppnpnnnppnpnnpnnpppnppnppnpppppnnpnpnnpppppnpppnnnpnnnnpnpnnpnnpnpnpnnpnpppnpnnpnnpnppnppnnnnppnnpppnnpnnppnppppppppnpnnppnnppnppnppnnpppnnpnpnn…	340077	4667	73	283085
230	CHEMBL162554	Ki (nM)	=	63	-1	10	0	1	1.79886e-07	0.354545	t	PF14_0075	XIV	1	plasmepsin, putative	Enzyme	P39898	Plasmodium falciparum	Protein	Asp	high	B	Intermediate	9	Ki (nM)_P39898_Plasmodium falciparum	CHEMBL874100	Binding affinity for Plasmodium falciparum plasmepsin-1.	CHEMBL4687	Plasmepsin 1	-0.717256	-0.132157	0.748087	-0.791585	0.171435	0.97993	-0.686766	-0.0636709	-0.0651174	1.77636e-14	9.76996e-15	272659	CHEMBL162554	272659	CC(C)[C@H](NC(=O)c1ccccn1)C(=O)N[C@@H](Cc2ccccc2)[C@@H](O)CN[C@@H](Cc3ccc(cc3)c4cccc(N)c4)C(=O)N	pnnnnnnnnnnpnnnnnpnnppnnnnppnppnnnpnppppnnnppnppnpnnnppnpppnppnpppnpnpnpppppnpnppnpnnpnpnnppnppnppnpnpnpppnnpnpppnppppnnnpnpnpnpnnnpnppnpnppnpnnnnppppnnnpnpnnpnnpnpnppppppnnppnnpppnnpnpnnnpnnnnnppnnpnnnpnnnppnnnnppppnppnppppnpnpnpnnppnppnnnnnnnnpnppppnppnppnpnnnppnpnnpnnpppnppnppnpppppnnpnpnnpppppnpppnnnpnnnnpnpnnpnnpnpnpnnpnpppnpnnpnnpnppnppnnnnppnnpppnnpnnppnppppppppnpnnppnnppnppnppnnpppnnpnpnn…	345069	4667	73	283085
231	CHEMBL162898	Ki (nM)	=	469	-1	10	0	1	2.23415e-07	0.354545	t	PF14_0075	XIV	1	plasmepsin, putative	Enzyme	P39898	Plasmodium falciparum	Protein	Asp	high	B	Intermediate	9	Ki (nM)_P39898_Plasmodium falciparum	CHEMBL874100	Binding affinity for Plasmodium falciparum plasmepsin-1.	CHEMBL4687	Plasmepsin 1	-0.289716	0.895807	0.252022	-0.366059	1.20694	0.477563	-0.261239	0.832564	0.861926	1.77636e-14	9.76996e-15	272656	CHEMBL162898	272656	CC(C)[C@H](NC(=O)c1ccccn1)C(=O)N[C@@H](Cc2ccccc2)[C@@H](O)CN[C@@H](Cc3cccc(OS(=O)(=O)C(F)(F)F)c3)C(=O)N	pnnnnnnnnnnpnnnnnpnnppnnnnppnppnnnpnppppnnnppnppnpnnnppnpppnppnpppnpnpnpppppnpnppnpnnpnpnnppnppnppnpnpnpppnnpnpppnppppnnnpnpnpnpnnnpnppnpnppnpnnnnppppnnnpnpnnpnnpnpnppppppnnppnnpppnnpnpnnnpnnnnnppnnpnnnpnnnppnnnnppppnppnppppnpnpnpnnppnppnnnnnnnnpnppppnppnppnpnnnppnpnnpnnpppnppnppnpppppnnpnpnnpppppnpppnnnpnnnnpnpnnpnnpnpnpnnpnpppnpnnpnnpnppnppnnnnppnnpppnnpnnppnppppppppnpnnppnnppnppnppnnpppnnpnpnn…	306513	4667	73	283085
232	CHEMBL163038	Ki (nM)	>	2000	-1	10	0	1	6.59948e-06	0.354545	v	PF14_0075	XIV	1	plasmepsin, putative	Enzyme	P39898	Plasmodium falciparum	Protein	ND	ND	B	Intermediate	9	Ki (nM)_P39898_Plasmodium falciparum	CHEMBL874100	Binding affinity for Plasmodium falciparum plasmepsin-1.	CHEMBL4687	Plasmepsin 1	-0.0845655	-0.278906	0.376406	-0.201918	0.0174195	0.621663	1.34196	-0.250543	-0.255101	1.77636e-14	-0.060759	272835	CHEMBL163038	272835	CC(C)C[C@H](NC[C@H](O)[C@H](Cc1ccccc1)NC(=O)c2ccccn2)C(=O)N	pnnnnnnnnnnpnnnnnpnnppnnnnppnppnnnpnppppnnnppnppnpnnnppnpppnppnpppnpnpnpppppnpnppnpnnpnpnnppnppnppnpnpnpppnnpnpppnppppnnnpnpnpnpnnnpnppnpnppnpnnnnppppnnnpnpnnpnnpnpnppppppnnppnnpppnnpnpnnnpnnnnnppnnpnnnpnnnppnnnnppppnppnppppnpnpnpnnppnppnnnnnnnnpnppppnppnppnpnnnppnpnnpnnpppnppnppnpppppnnpnpnnpppppnpppnnnpnnnnpnpnnpnnpnpnpnnpnpppnpnnpnnpnppnppnnnnppnnpppnnpnnppnppppppppnpnnppnnppnppnppnnpppnnpnpnn…	307812	4667	73	283085
233	CHEMBL163085	Ki (nM)	~	8000	-1	10	0	1	7.3149e-06	0.354545	t	PF14_0075	XIV	1	plasmepsin, putative	Enzyme	P39898	Plasmodium falciparum	Protein	ND	ND	B	Intermediate	9	Ki (nM)_P39898_Plasmodium falciparum	CHEMBL874100	Binding affinity for Plasmodium falciparum plasmepsin-1.	CHEMBL4687	Plasmepsin 1	-0.388839	-0.12406	0.372164	-0.464568	0.179298	0.598995	1.07931	-0.250543	-0.255101	1.77636e-14	-0.060759	272683	CHEMBL163085	272683	CC(C)[C@H](NC(=O)c1ccccn1)C(=O)N[C@@H](Cc2ccccc2)[C@@H](O)CN[C@H](Cc3ccccc3)C(=O)N	pnnnnnnnnnnpnnnnnpnnppnnnnppnppnnnpnppppnnnppnppnpnnnppnpppnppnpppnpnpnpppppnpnppnpnnpnpnnppnppnppnpnpnpppnnpnpppnppppnnnpnpnpnpnnnpnppnpnppnpnnnnppppnnnpnpnnpnnpnpnppppppnnppnnpppnnpnpnnnpnnnnnppnnpnnnpnnnppnnnnppppnppnppppnpnpnpnnppnppnnnnnnnnpnppppnppnppnpnnnppnpnnpnnpppnppnppnpppppnnpnpnnpppppnpppnnnpnnnnpnpnnpnnpnpnpnnpnpppnpnnpnnpnppnppnnnnppnnpppnnpnnppnppppppppnpnnppnnppnppnppnnpppnnpnpnn…	320621	4667	73	283085
234	CHEMBL163104	Ki (nM)	=	115	-1	10	0	1	1.68074e-07	0.354545	t	PF14_0075	XIV	1	plasmepsin, putative	Enzyme	P39898	Plasmodium falciparum	Protein	Asp	high	B	Intermediate	9	Ki (nM)_P39898_Plasmodium falciparum	CHEMBL874100	Binding affinity for Plasmodium falciparum plasmepsin-1.	CHEMBL4687	Plasmepsin 1	-0.456223	-0.441273	0.161591	-0.531849	-0.139977	0.386146	-0.427029	-0.0636709	-0.0651174	1.77636e-14	9.76996e-15	272776	CHEMBL163104	272776	CC(C)[C@H](NC(=O)c1ccccn1)C(=O)N[C@@H](Cc2ccccc2)[C@@H](O)CN[C@@H](Cc3ccc(cc3)c4ccc(C)cc4)C(=O)N	pnnnnnnnnnnpnnnnnpnnppnnnnppnppnnnpnppppnnnppnppnpnnnppnpppnppnpppnpnpnpppppnpnppnpnnpnpnnppnppnppnpnpnpppnnpnpppnppppnnnpnpnpnpnnnpnppnpnppnpnnnnppppnnnpnpnnpnnpnpnppppppnnppnnpppnnpnpnnnpnnnnnppnnpnnnpnnnppnnnnppppnppnppppnpnpnpnnppnppnnnnnnnnpnppppnppnppnpnnnppnpnnpnnpppnppnppnpppppnnpnpnnpppppnpppnnnpnnnnpnpnnpnnpnpnpnnpnpppnpnnpnnpnppnppnnnnppnnpppnnpnnppnppppppppnpnnppnnppnppnppnnpppnnpnpnn…	343617	4667	73	283085
235	CHEMBL163249	Ki (nM)	=	98	-1	10	0	1	1.85601e-07	0.354545	t	PF14_0075	XIV	1	plasmepsin, putative	Enzyme	P39898	Plasmodium falciparum	Protein	Asp	high	B	Intermediate	9	Ki (nM)_P39898_Plasmodium falciparum	CHEMBL874100	Binding affinity for Plasmodium falciparum plasmepsin-1.	CHEMBL4687	Plasmepsin 1	-0.388839	-0.12406	0.372164	-0.464568	0.179298	0.598995	-0.359749	0.255098	0.264515	1.77636e-14	9.76996e-15	272517	CHEMBL163249	272517	CC(C)[C@H](NC(=O)c1ccccn1)C(=O)N[C@@H](Cc2ccccc2)[C@@H](O)CN[C@@H](Cc3ccc(Br)cc3)C(=O)N	pnnnnnnnnnnpnnnnnpnnppnnnnppnppnnnpnppppnnnppnppnpnnnppnpppnppnpppnpnpnpppppnpnppnpnnpnpnnppnppnppnpnpnpppnnpnpppnppppnnnpnpnpnpnnnpnppnpnppnpnnnnppppnnnpnpnnpnnpnpnppppppnnppnnpppnnpnpnnnpnnnnnppnnpnnnpnnnppnnnnppppnppnppppnpnpnpnnppnppnnnnnnnnpnppppnppnppnpnnnppnpnnpnnpppnppnppnpppppnnpnpnnpppppnpppnnnpnnnnpnpnnpnnpnpnpnnpnpppnpnnpnnpnppnppnnnnppnnpppnnpnnppnppppppppnpnnppnnppnppnppnnpppnnpnpnn…	316899	4667	73	283085
236	CHEMBL111720	Ki (nM)	=	822	-1	10	0	1	1.18744e-07	0.354545	v	PF14_0075	XIV	1	plasmepsin, putative	Enzyme	P39898	Plasmodium falciparum	Protein	Asp	high	B	Expert	9	Ki (nM)_P39898_Plasmodium falciparum	CHEMBL828789	Inhibitory concentration against the plasmepsin-1 of Plasmodium falciparum	CHEMBL4687	Plasmepsin 1	-0.201307	-1.15745	-0.6447	-0.367846	-0.880297	-0.414833	-0.459736	0.770274	0.781207	1.77636e-14	1.77636e-14	187242	CHEMBL111720	187242	O[C@@H](CC(=O)NC1CCCCC1)[C@H](COCc2ccc(Br)cc2)NC(=O)c3c(F)cc(F)cc3F	pnnnnnnnnnnpnnnnnpnnppnnnnppnppnnnpnppppnnnppnppnpnnnppnpppnppnpppnpnpnpppppnpnppnpnnpnpnnppnppnppnpnpnpppnnpnpppnppppnnnpnpnpnpnnnpnppnpnppnpnnnnppppnnnpnpnnpnnpnpnppppppnnppnnpppnnpnpnnnpnnnnnppnnpnnnpnnnppnnnnppppnppnppppnpnpnpnnppnppnnnnnnnnpnppppnppnppnpnnnppnpnnpnnpppnppnppnpppppnnpnpnnpppppnpppnnnpnnnnpnpnnpnnpnpnpnnpnpppnpnnpnnpnppnppnnnnppnnpppnnpnnppnppppppppnpnnppnnppnppnppnnpppnnpnpnn…	1489804	4667	73	283085
237	CHEMBL111720	Ki (nM)	=	822	-1	10	0	1	1.18744e-07	0.354545	t	PF14_0075	XIV	1	plasmepsin, putative	Enzyme	P39898	Plasmodium falciparum	Protein	Asp	high	B	Expert	9	Ki (nM)_P39898_Plasmodium falciparum	CHEMBL764688	In vitro inhibition of aspartic protease plasmepsin-1 (Plm) of Plasmodium falciparum.	CHEMBL4687	Plasmepsin 1	-0.201307	-1.15745	-0.6447	-0.367846	-0.880297	-0.414833	-0.459736	0.770274	0.781207	1.77636e-14	1.77636e-14	187242	CHEMBL111720	187242	O[C@@H](CC(=O)NC1CCCCC1)[C@H](COCc2ccc(Br)cc2)NC(=O)c3c(F)cc(F)cc3F	pnnnnnnnnnnpnnnnnpnnppnnnnppnppnnnpnppppnnnppnppnpnnnppnpppnppnpppnpnpnpppppnpnppnpnnpnpnnppnppnppnpnpnpppnnpnpppnppppnnnpnpnpnpnnnpnppnpnppnpnnnnppppnnnpnpnnpnnpnpnppppppnnppnnpppnnpnpnnnpnnnnnppnnpnnnpnnnppnnnnppppnppnppppnpnpnpnnppnppnnnnnnnnpnppppnppnppnpnnnppnpnnpnnpppnppnppnpppppnnpnpnnpppppnpppnnnpnnnnpnpnnpnnpnpnpnnpnpppnpnnpnnpnppnppnnnnppnnpppnnpnnppnppppppppnpnnppnnppnppnppnnpppnnpnpnn…	305288	4667	73	283085
238	CHEMBL112212	Ki (nM)	=	32	-1	10	0	1	9.88644e-08	0.354545	t	PF14_0075	XIV	1	plasmepsin, putative	Enzyme	P39898	Plasmodium falciparum	Protein	Asp	high	B	Expert	9	Ki (nM)_P39898_Plasmodium falciparum	CHEMBL764688	In vitro inhibition of aspartic protease plasmepsin-1 (Plm) of Plasmodium falciparum.	CHEMBL4687	Plasmepsin 1	0.302752	0.238718	0.37467	0.177982	0.53887	0.621126	0.0860911	0.533503	0.559823	1.77636e-14	1.77636e-14	186775	CHEMBL112212	186775	CC(C)C[C@H](NC(=O)[C@H](C)NC(=O)C[C@H](O)[C@H](COCc1ccc(Br)cc1)NC(=O)c2ccc(Cl)c(Cl)c2)C(=O)N	pnnnnnnnnnnpnnnnnpnnppnnnnppnppnnnpnppppnnnppnppnpnnnppnpppnppnpppnpnpnpppppnpnppnpnnpnpnnppnppnppnpnpnpppnnpnpppnppppnnnpnpnpnpnnnpnppnpnppnpnnnnppppnnnpnpnnpnnpnpnppppppnnppnnpppnnpnpnnnpnnnnnppnnpnnnpnnnppnnnnppppnppnppppnpnpnpnnppnppnnnnnnnnpnppppnppnppnpnnnppnpnnpnnpppnppnppnpppppnnpnpnnpppppnpppnnnpnnnnpnpnnpnnpnpnpnnpnpppnpnnpnnpnppnppnnnnppnnpppnnpnnppnppppppppnpnnppnnppnppnppnnpppnnpnpnn…	315798	4667	73	283085
239	CHEMBL112261	Ki (nM)	=	57	-1	10	0	1	8.00442e-08	0.354545	t	PF14_0075	XIV	1	plasmepsin, putative	Enzyme	P39898	Plasmodium falciparum	Protein	Asp	high	B	Expert	9	Ki (nM)_P39898_Plasmodium falciparum	CHEMBL764688	In vitro inhibition of aspartic protease plasmepsin-1 (Plm) of Plasmodium falciparum.	CHEMBL4687	Plasmepsin 1	0.163783	-0.117847	0.163854	0.0404011	0.180558	0.406139	-0.0514895	-0.140006	-0.140638	1.77636e-14	1.77636e-14	186773	CHEMBL112261	186773	CC(C)C[C@H](NC(=O)[C@H](C)NC(=O)C[C@H](O)[C@H](COCc1ccc(Br)cc1)NC(=O)C(c2ccccc2)c3ccccc3)C(=O)N	pnnnnnnnnnnpnnnnnpnnppnnnnppnppnnnpnppppnnnppnppnpnnnppnpppnppnpppnpnpnpppppnpnppnpnnpnpnnppnppnppnpnpnpppnnpnpppnppppnnnpnpnpnpnnnpnppnpnppnpnnnnppppnnnpnpnnpnnpnpnppppppnnppnnpppnnpnpnnnpnnnnnppnnpnnnpnnnppnnnnppppnppnppppnpnpnpnnppnppnnnnnnnnpnppppnppnppnpnnnppnpnnpnnpppnppnppnpppppnnpnpnnpppppnpppnnnpnnnnpnpnnpnnpnpnpnnpnpppnpnnpnnpnppnppnnnnppnnpppnnpnnppnppppppppnpnnppnnppnppnppnnpppnnpnpnn…	324497	4667	73	283085
240	CHEMBL112468	Ki (nM)	=	3.9	-1	10	1	1	9.53919e-08	0.354545	v	PF14_0075	XIV	1	plasmepsin, putative	Enzyme	P39898	Plasmodium falciparum	Protein	Asp	high	B	Expert	9	Ki (nM)_P39898_Plasmodium falciparum	CHEMBL764688	In vitro inhibition of aspartic protease plasmepsin-1 (Plm) of Plasmodium falciparum.	CHEMBL4687	Plasmepsin 1	-0.357619	-0.0959622	-0.252938	-0.433479	0.207575	-0.0338112	-0.52537	-0.102179	-0.103471	1.77636e-14	1.77636e-14	186496	CHEMBL112468	186496	CC(C)[C@H](NC(=O)c1ccccn1)C(=O)N[C@@H](COCc2ccc(Br)cc2)[C@@H](O)CC(=O)NCc3ccccc3	pnnnnnnnnnnpnnnnnpnnppnnnnppnppnnnpnppppnnnppnppnpnnnppnpppnppnpppnpnpnpppppnpnppnpnnpnpnnppnppnppnpnpnpppnnpnpppnppppnnnpnpnpnpnnnpnppnpnppnpnnnnppppnnnpnpnnpnnpnpnppppppnnppnnpppnnpnpnnnpnnnnnppnnpnnnpnnnppnnnnppppnppnppppnpnpnpnnppnppnnnnnnnnpnppppnppnppnpnnnppnpnnpnnpppnppnppnpppppnnpnpnnpppppnpppnnnpnnnnpnpnnpnnpnpnpnnpnpppnpnnpnnpnppnppnnnnppnnpppnnpnnppnppppppppnpnnppnnppnppnppnnpppnnpnpnn…	342519	4667	73	283085
241	CHEMBL112598	Ki (nM)	=	0.5	-1	10	1	1	6.46783e-08	0.354545	t	PF14_0075	XIV	1	plasmepsin, putative	Enzyme	P39898	Plasmodium falciparum	Protein	Asp	high	B	Expert	9	Ki (nM)_P39898_Plasmodium falciparum	CHEMBL828789	Inhibitory concentration against the plasmepsin-1 of Plasmodium falciparum	CHEMBL4687	Plasmepsin 1	0.9548	0.687366	0.415273	0.817964	0.990369	0.663395	0.726074	-0.144668	-0.145467	1.77636e-14	1.77636e-14	186279	CHEMBL112598	186279	CC(C)C[C@H](NC(=O)[C@H](C)NC(=O)C[C@H](O)[C@H](COCc1ccc(Br)cc1)NC(=O)[C@@H](NC(=O)c2ccccn2)C(C)C)C(=O)N	pnnnnnnnnnnpnnnnnpnnppnnnnppnppnnnpnppppnnnppnppnpnnnppnpppnppnpppnpnpnpppppnpnppnpnnpnpnnppnppnppnpnpnpppnnpnpppnppppnnnpnpnpnpnnnpnppnpnppnpnnnnppppnnnpnpnnpnnpnpnppppppnnppnnpppnnpnpnnnpnnnnnppnnpnnnpnnnppnnnnppppnppnppppnpnpnpnnppnppnnnnnnnnpnppppnppnppnpnnnppnpnnpnnpppnppnppnpppppnnpnpnnpppppnpppnnnpnnnnpnpnnpnnpnpnpnnpnpppnpnnpnnpnppnppnnnnppnnpppnnpnnppnppppppppnpnnppnnppnppnppnnpppnnpnpnn…	1491650	4667	73	283085
242	CHEMBL112598	Ki (nM)	=	0.5	-1	10	1	1	6.46783e-08	0.354545	t	PF14_0075	XIV	1	plasmepsin, putative	Enzyme	P39898	Plasmodium falciparum	Protein	Asp	high	B	Expert	9	Ki (nM)_P39898_Plasmodium falciparum	CHEMBL764688	In vitro inhibition of aspartic protease plasmepsin-1 (Plm) of Plasmodium falciparum.	CHEMBL4687	Plasmepsin 1	0.9548	0.687366	0.415273	0.817964	0.990369	0.663395	0.726074	-0.144668	-0.145467	1.77636e-14	1.77636e-14	186279	CHEMBL112598	186279	CC(C)C[C@H](NC(=O)[C@H](C)NC(=O)C[C@H](O)[C@H](COCc1ccc(Br)cc1)NC(=O)[C@@H](NC(=O)c2ccccn2)C(C)C)C(=O)N	pnnnnnnnnnnpnnnnnpnnppnnnnppnppnnnpnppppnnnppnppnpnnnppnpppnppnpppnpnpnpppppnpnppnpnnpnpnnppnppnppnpnpnpppnnpnpppnppppnnnpnpnpnpnnnpnppnpnppnpnnnnppppnnnpnpnnpnnpnpnppppppnnppnnpppnnpnpnnnpnnnnnppnnpnnnpnnnppnnnnppppnppnppppnpnpnpnnppnppnnnnnnnnpnppppnppnppnpnnnppnpnnpnnpppnppnppnpppppnnpnpnnpppppnpppnnnpnnnnpnpnnpnnpnpnpnnpnpppnpnnpnnpnppnppnnnnppnnpppnnpnnppnppppppppnpnnppnnppnppnppnnpppnnpnpnn…	329660	4667	73	283085
243	CHEMBL112935	Ki (nM)	=	24	-1	10	0	1	7.1679e-08	0.354545	t	PF14_0075	XIV	1	plasmepsin, putative	Enzyme	P39898	Plasmodium falciparum	Protein	Asp	high	B	Expert	9	Ki (nM)_P39898_Plasmodium falciparum	CHEMBL764688	In vitro inhibition of aspartic protease plasmepsin-1 (Plm) of Plasmodium falciparum.	CHEMBL4687	Plasmepsin 1	0.627318	0.563285	0.37467	0.497168	0.865246	0.621126	0.405277	-0.10487	-0.104261	1.77636e-14	1.77636e-14	186959	CHEMBL112935	186959	CC(C)C[C@H](NC(=O)[C@H](C)NC(=O)C[C@H](O)[C@H](COCc1ccc(Br)cc1)NC(=O)Cc2cccs2)C(=O)N	pnnnnnnnnnnpnnnnnpnnppnnnnppnppnnnpnppppnnnppnppnpnnnppnpppnppnpppnpnpnpppppnpnppnpnnpnpnnppnppnppnpnpnpppnnpnpppnppppnnnpnpnpnpnnnpnppnpnppnpnnnnppppnnnpnpnnpnnpnpnppppppnnppnnpppnnpnpnnnpnnnnnppnnpnnnpnnnppnnnnppppnppnppppnpnpnpnnppnppnnnnnnnnpnppppnppnppnpnnnppnpnnpnnpppnppnppnpppppnnpnpnnpppppnpppnnnpnnnnpnpnnpnnpnpnpnnpnpppnpnnpnnpnppnppnnnnppnnpppnnpnnppnppppppppnpnnppnnppnppnppnnpppnnpnpnn…	341417	4667	73	283085
244	CHEMBL113208	Ki (nM)	=	16	-1	10	0	1	6.05833e-08	0.354545	v	PF14_0075	XIV	1	plasmepsin, putative	Enzyme	P39898	Plasmodium falciparum	Protein	Asp	high	B	Expert	9	Ki (nM)_P39898_Plasmodium falciparum	CHEMBL828789	Inhibitory concentration against the plasmepsin-1 of Plasmodium falciparum	CHEMBL4687	Plasmepsin 1	0.81527	0.518906	0.481774	0.681079	0.820874	0.731233	0.589189	-0.424056	-0.436303	1.77636e-14	1.77636e-14	186251	CHEMBL113208	186251	CC(C)C[C@H](NC(=O)[C@H](C)NC(=O)C[C@H](O)[C@H](Cc1ccccc1)NC(=O)[C@@H](NC(=O)c2ccccn2)C(C)C)C(=O)N	pnnnnnnnnnnpnnnnnpnnppnnnnppnppnnnpnppppnnnppnppnpnnnppnpppnppnpppnpnpnpppppnpnppnpnnpnpnnppnppnppnpnpnpppnnpnpppnppppnnnpnpnpnpnnnpnppnpnppnpnnnnppppnnnpnpnnpnnpnpnppppppnnppnnpppnnpnpnnnpnnnnnppnnpnnnpnnnppnnnnppppnppnppppnpnpnpnnppnppnnnnnnnnpnppppnppnppnpnnnppnpnnpnnpppnppnppnpppppnnpnpnnpppppnpppnnnpnnnnpnpnnpnnpnpnpnnpnpppnpnnpnnpnppnppnnnnppnnpppnnpnnppnppppppppnpnnppnnppnppnppnnpppnnpnpnn…	1492629	4667	73	283085
245	CHEMBL113208	Ki (nM)	=	16	-1	10	0	1	6.05833e-08	0.354545	t	PF14_0075	XIV	1	plasmepsin, putative	Enzyme	P39898	Plasmodium falciparum	Protein	Asp	high	B	Expert	9	Ki (nM)_P39898_Plasmodium falciparum	CHEMBL764688	In vitro inhibition of aspartic protease plasmepsin-1 (Plm) of Plasmodium falciparum.	CHEMBL4687	Plasmepsin 1	0.81527	0.518906	0.481774	0.681079	0.820874	0.731233	0.589189	-0.424056	-0.436303	1.77636e-14	1.77636e-14	186251	CHEMBL113208	186251	CC(C)C[C@H](NC(=O)[C@H](C)NC(=O)C[C@H](O)[C@H](Cc1ccccc1)NC(=O)[C@@H](NC(=O)c2ccccn2)C(C)C)C(=O)N	pnnnnnnnnnnpnnnnnpnnppnnnnppnppnnnpnppppnnnppnppnpnnnppnpppnppnpppnpnpnpppppnpnppnpnnpnpnnppnppnppnpnpnpppnnpnpppnppppnnnpnpnpnpnnnpnppnpnppnpnnnnppppnnnpnpnnpnnpnpnppppppnnppnnpppnnpnpnnnpnnnnnppnnpnnnpnnnppnnnnppppnppnppppnpnpnpnnppnppnnnnnnnnpnppppnppnppnpnnnppnpnnpnnpppnppnppnpppppnnpnpnnpppppnpppnnnpnnnnpnpnnpnnpnpnpnnpnpppnpnnpnnpnppnppnnnnppnnpppnnpnnppnppppppppnpnnppnnppnppnppnnpppnnpnpnn…	334968	4667	73	283085
246	CHEMBL113331	Ki (nM)	=	3.4	-1	10	1	1	1.11184e-07	0.354545	t	PF14_0075	XIV	1	plasmepsin, putative	Enzyme	P39898	Plasmodium falciparum	Protein	Asp	high	B	Expert	9	Ki (nM)_P39898_Plasmodium falciparum	CHEMBL828789	Inhibitory concentration against the plasmepsin-1 of Plasmodium falciparum	CHEMBL4687	Plasmepsin 1	0.302752	0.238718	0.37467	0.177982	0.53887	0.621126	0.0860911	0.852689	0.891865	1.77636e-14	1.77636e-14	186774	CHEMBL113331	186774	CC(C)C[C@H](NC(=O)[C@H](C)NC(=O)C[C@H](O)[C@H](COCc1ccc(Br)cc1)NC(=O)c2c(F)cc(F)cc2F)C(=O)N	pnnnnnnnnnnpnnnnnpnnppnnnnppnppnnnpnppppnnnppnppnpnnnppnpppnppnpppnpnpnpppppnpnppnpnnpnpnnppnppnppnpnpnpppnnpnpppnppppnnnpnpnpnpnnnpnppnpnppnpnnnnppppnnnpnpnnpnnpnpnppppppnnppnnpppnnpnpnnnpnnnnnppnnpnnnpnnnppnnnnppppnppnppppnpnpnpnnppnppnnnnnnnnpnppppnppnppnpnnnppnpnnpnnpppnppnppnpppppnnpnpnnpppppnpppnnnpnnnnpnpnnpnnpnpnpnnpnpppnpnnpnnpnppnppnnnnppnnpppnnpnnppnppppppppnpnnppnnppnppnppnnpppnnpnpnn…	1489686	4667	73	283085
247	CHEMBL113331	Ki (nM)	=	3.4	-1	10	1	1	1.11184e-07	0.354545	t	PF14_0075	XIV	1	plasmepsin, putative	Enzyme	P39898	Plasmodium falciparum	Protein	Asp	high	B	Expert	9	Ki (nM)_P39898_Plasmodium falciparum	CHEMBL764688	In vitro inhibition of aspartic protease plasmepsin-1 (Plm) of Plasmodium falciparum.	CHEMBL4687	Plasmepsin 1	0.302752	0.238718	0.37467	0.177982	0.53887	0.621126	0.0860911	0.852689	0.891865	1.77636e-14	1.77636e-14	186774	CHEMBL113331	186774	CC(C)C[C@H](NC(=O)[C@H](C)NC(=O)C[C@H](O)[C@H](COCc1ccc(Br)cc1)NC(=O)c2c(F)cc(F)cc2F)C(=O)N	pnnnnnnnnnnpnnnnnpnnppnnnnppnppnnnpnppppnnnppnppnpnnnppnpppnppnpppnpnpnpppppnpnppnpnnpnpnnppnppnppnpnpnpppnnpnpppnppppnnnpnpnpnpnnnpnppnpnppnpnnnnppppnnnpnpnnpnnpnpnppppppnnppnnpppnnpnpnnnpnnnnnppnnpnnnpnnnppnnnnppppnppnppppnpnpnpnnppnppnnnnnnnnpnppppnppnppnpnnnppnpnnpnnpppnppnppnpppppnnpnpnnpppppnpppnnnpnnnnpnpnnpnnpnpnpnnpnpppnpnnpnnpnppnppnnnnppnnpppnnpnnppnppppppppnpnnppnnppnppnppnnpppnnpnpnn…	319475	4667	73	283085
248	CHEMBL113876	Ki (nM)	=	29	-1	10	0	1	7.37214e-08	0.354545	v	PF14_0075	XIV	1	plasmepsin, putative	Enzyme	P39898	Plasmodium falciparum	Protein	Asp	high	B	Expert	9	Ki (nM)_P39898_Plasmodium falciparum	CHEMBL764688	In vitro inhibition of aspartic protease plasmepsin-1 (Plm) of Plasmodium falciparum.	CHEMBL4687	Plasmepsin 1	0.509288	0.7789	0.320981	0.380842	1.08214	0.566387	0.288951	-0.113818	-0.113522	1.77636e-14	1.77636e-14	187465	CHEMBL113876	187465	CC(C)C[C@H](NC(=O)[C@H](C)NC(=O)C[C@H](O)[C@H](COCc1ccc(Br)cc1)NC(=O)c2ccc3OCOc3c2)C(=O)N	pnnnnnnnnnnpnnnnnpnnppnnnnppnppnnnpnppppnnnppnppnpnnnppnpppnppnpppnpnpnpppppnpnppnpnnpnpnnppnppnppnpnpnpppnnpnpppnppppnnnpnpnpnpnnnpnppnpnppnpnnnnppppnnnpnpnnpnnpnpnppppppnnppnnpppnnpnpnnnpnnnnnppnnpnnnpnnnppnnnnppppnppnppppnpnpnpnnppnppnnnnnnnnpnppppnppnppnpnnnppnpnnpnnpppnppnppnpppppnnpnpnnpppppnpppnnnpnnnnpnpnnpnnpnpnpnnpnpppnpnnpnnpnppnppnnnnppnnpppnnpnnppnppppppppnpnnppnnppnppnppnnpppnnpnpnn…	323388	4667	73	283085
249	CHEMBL114278	Ki (nM)	=	8.1	-1	10	1	1	7.15707e-08	0.354545	t	PF14_0075	XIV	1	plasmepsin, putative	Enzyme	P39898	Plasmodium falciparum	Protein	Asp	high	B	Expert	9	Ki (nM)_P39898_Plasmodium falciparum	CHEMBL828789	Inhibitory concentration against the plasmepsin-1 of Plasmodium falciparum	CHEMBL4687	Plasmepsin 1	0.788154	0.0254998	-0.195408	0.719125	0.319401	0.0158892	0.627235	-0.0877964	-0.0939233	1.77636e-14	1.77636e-14	186933	CHEMBL114278	186933	CCCCNC(=O)C[C@H](O)[C@H](COCc1ccc(Br)cc1)NC(=O)[C@@H](NC(=O)c2ccccn2)C(C)C	pnnnnnnnnnnpnnnnnpnnppnnnnppnppnnnpnppppnnnppnppnpnnnppnpppnppnpppnpnpnpppppnpnppnpnnpnpnnppnppnppnpnpnpppnnpnpppnppppnnnpnpnpnpnnnpnppnpnppnpnnnnppppnnnpnpnnpnnpnpnppppppnnppnnpppnnpnpnnnpnnnnnppnnpnnnpnnnppnnnnppppnppnppppnpnpnpnnppnppnnnnnnnnpnppppnppnppnpnnnppnpnnpnnpppnppnppnpppppnnpnpnnpppppnpppnnnpnnnnpnpnnpnnpnpnpnnpnpppnpnnpnnpnppnppnnnnppnnpppnnpnnppnppppppppnpnnppnnppnppnppnnpppnnpnpnn…	1489670	4667	73	283085
250	CHEMBL114278	Ki (nM)	=	8.1	-1	10	1	1	7.15707e-08	0.354545	t	PF14_0075	XIV	1	plasmepsin, putative	Enzyme	P39898	Plasmodium falciparum	Protein	Asp	high	B	Expert	9	Ki (nM)_P39898_Plasmodium falciparum	CHEMBL764688	In vitro inhibition of aspartic protease plasmepsin-1 (Plm) of Plasmodium falciparum.	CHEMBL4687	Plasmepsin 1	0.788154	0.0254998	-0.195408	0.719125	0.319401	0.0158892	0.627235	-0.0877964	-0.0939233	1.77636e-14	1.77636e-14	186933	CHEMBL114278	186933	CCCCNC(=O)C[C@H](O)[C@H](COCc1ccc(Br)cc1)NC(=O)[C@@H](NC(=O)c2ccccn2)C(C)C	pnnnnnnnnnnpnnnnnpnnppnnnnppnppnnnpnppppnnnppnppnpnnnppnpppnppnpppnpnpnpppppnpnppnpnnpnpnnppnppnppnpnpnpppnnpnpppnppppnnnpnpnpnpnnnpnppnpnppnpnnnnppppnnnpnpnnpnnpnpnppppppnnppnnpppnnpnpnnnpnnnnnppnnpnnnpnnnppnnnnppppnppnppppnpnpnpnnppnppnnnnnnnnpnppppnppnppnpnnnppnpnnpnnpppnppnppnpppppnnpnpnnpppppnpppnnnpnnnnpnpnnpnnpnpnpnnpnpppnpnnpnnpnppnppnnnnppnnpppnnpnnppnppppppppnpnnppnnppnppnppnnpppnnpnpnn…	329668	4667	73	283085
251	CHEMBL114634	Ki (nM)	=	5.4	-1	10	1	1	8.4665e-08	0.354545	t	PF14_0075	XIV	1	plasmepsin, putative	Enzyme	P39898	Plasmodium falciparum	Protein	Asp	high	B	Expert	9	Ki (nM)_P39898_Plasmodium falciparum	CHEMBL764688	In vitro inhibition of aspartic protease plasmepsin-1 (Plm) of Plasmodium falciparum.	CHEMBL4687	Plasmepsin 1	0.0759387	-0.255958	-0.323747	-0.00215086	0.0465503	-0.105378	-0.0940414	-0.119881	-0.121696	1.77636e-14	1.77636e-14	186786	CHEMBL114634	186786	CC(C)[C@H](NC(=O)c1ccccn1)C(=O)N[C@@H](COCc2ccc(Br)cc2)[C@@H](O)CC(=O)NCCCc3ccccc3	pnnnnnnnnnnpnnnnnpnnppnnnnppnppnnnpnppppnnnppnppnpnnnppnpppnppnpppnpnpnpppppnpnppnpnnpnpnnppnppnppnpnpnpppnnpnpppnppppnnnpnpnpnpnnnpnppnpnppnpnnnnppppnnnpnpnnpnnpnpnppppppnnppnnpppnnpnpnnnpnnnnnppnnpnnnpnnnppnnnnppppnppnppppnpnpnpnnppnppnnnnnnnnpnppppnppnppnpnnnppnpnnpnnpppnppnppnpppppnnpnpnnpppppnpppnnnpnnnnpnpnnpnnpnpnpnnpnpppnpnnpnnpnppnppnnnnppnnpppnnpnnppnppppppppnpnnppnnppnppnppnnpppnnpnpnn…	329664	4667	73	283085
252	CHEMBL115214	Ki (nM)	=	40	-1	10	0	1	7.58716e-08	0.354545	v	PF14_0075	XIV	1	plasmepsin, putative	Enzyme	P39898	Plasmodium falciparum	Protein	Asp	high	B	Expert	9	Ki (nM)_P39898_Plasmodium falciparum	CHEMBL764688	In vitro inhibition of aspartic protease plasmepsin-1 (Plm) of Plasmodium falciparum.	CHEMBL4687	Plasmepsin 1	0.354216	-0.188188	0.122278	0.227439	0.109867	0.363725	0.135548	-0.146935	-0.147816	1.77636e-14	1.77636e-14	186672	CHEMBL115214	186672	CC(C)C[C@H](NC(=O)[C@H](C)NC(=O)C[C@H](O)[C@H](COCc1ccc(Br)cc1)NC(=O)CC(c2ccccc2)c3ccccc3)C(=O)N	pnnnnnnnnnnpnnnnnpnnppnnnnppnppnnnpnppppnnnppnppnpnnnppnpppnppnpppnpnpnpppppnpnppnpnnpnpnnppnppnppnpnpnpppnnpnpppnppppnnnpnpnpnpnnnpnppnpnppnpnnnnppppnnnpnpnnpnnpnpnppppppnnppnnpppnnpnpnnnpnnnnnppnnpnnnpnnnppnnnnppppnppnppppnpnpnpnnppnppnnnnnnnnpnppppnppnppnpnnnppnpnnpnnpppnppnppnpppppnnpnpnnpppppnpppnnnpnnnnpnpnnpnnpnpnpnnpnpppnpnnpnnpnppnppnnnnppnnpppnnpnnppnppppppppnpnnppnnppnppnppnnpppnnpnpnn…	341413	4667	73	283085
253	CHEMBL115297	Ki (nM)	=	8.9	-1	10	1	1	9.10311e-08	0.354545	t	PF14_0075	XIV	1	plasmepsin, putative	Enzyme	P39898	Plasmodium falciparum	Protein	Asp	high	B	Expert	9	Ki (nM)_P39898_Plasmodium falciparum	CHEMBL764688	In vitro inhibition of aspartic protease plasmepsin-1 (Plm) of Plasmodium falciparum.	CHEMBL4687	Plasmepsin 1	-0.19881	0.0778132	-0.00557849	-0.275541	0.382776	0.216704	-0.367432	-0.117082	-0.118814	1.77636e-14	1.77636e-14	186516	CHEMBL115297	186516	CC(C)[C@H](NC(=O)c1ccccn1)C(=O)N[C@@H](COCc2ccc(Br)cc2)[C@@H](O)CC(=O)NCCNc3ccccc3	pnnnnnnnnnnpnnnnnpnnppnnnnppnppnnnpnppppnnnppnppnpnnnppnpppnppnpppnpnpnpppppnpnppnpnnpnpnnppnppnppnpnpnpppnnpnpppnppppnnnpnpnpnpnnnpnppnpnppnpnnnnppppnnnpnpnnpnnpnpnppppppnnppnnpppnnpnpnnnpnnnnnppnnpnnnpnnnppnnnnppppnppnppppnpnpnpnnppnppnnnnnnnnpnppppnppnppnpnnnppnpnnpnnpppnppnppnpppppnnpnpnnpppppnpppnnnpnnnnpnpnnpnnpnpnpnnpnpppnpnnpnnpnppnppnnnnppnnpppnnpnnppnppppppppnpnnppnnppnppnppnnpppnnpnpnn…	341409	4667	73	283085
254	CHEMBL115660	Ki (nM)	=	27	-1	10	0	1	5.77765e-08	0.354545	t	PF14_0075	XIV	1	plasmepsin, putative	Enzyme	P39898	Plasmodium falciparum	Protein	Asp	high	B	Expert	9	Ki (nM)_P39898_Plasmodium falciparum	CHEMBL764688	In vitro inhibition of aspartic protease plasmepsin-1 (Plm) of Plasmodium falciparum.	CHEMBL4687	Plasmepsin 1	0.992308	0.431319	0.431438	0.854915	0.732852	0.679886	0.763024	-0.424056	-0.436303	1.77636e-14	1.77636e-14	186788	CHEMBL115660	186788	CC(C)C[C@H](NC(=O)[C@H](C)NC(=O)C[C@H](O)[C@H](CCc1ccccc1)NC(=O)[C@@H](NC(=O)c2ccccn2)C(C)C)C(=O)N	pnnnnnnnnnnpnnnnnpnnppnnnnppnppnnnpnppppnnnppnppnpnnnppnpppnppnpppnpnpnpppppnpnppnpnnpnpnnppnppnppnpnpnpppnnpnpppnppppnnnpnpnpnpnnnpnppnpnppnpnnnnppppnnnpnpnnpnnpnpnppppppnnppnnpppnnpnpnnnpnnnnnppnnpnnnpnnnppnnnnppppnppnppppnpnpnpnnppnppnnnnnnnnpnppppnppnppnpnnnppnpnnpnnpppnppnppnpppppnnpnpnnpppppnpppnnnpnnnnpnpnnpnnpnpnpnnpnpppnpnnpnnpnppnppnnnnppnnpppnnpnnppnppppppppnpnnppnnppnppnppnnpppnnpnpnn…	313287	4667	73	283085
255	CHEMBL116267	Ki (nM)	=	59	-1	10	0	1	6.97352e-08	0.354545	t	PF14_0075	XIV	1	plasmepsin, putative	Enzyme	P39898	Plasmodium falciparum	Protein	Asp	high	B	Expert	9	Ki (nM)_P39898_Plasmodium falciparum	CHEMBL764688	In vitro inhibition of aspartic protease plasmepsin-1 (Plm) of Plasmodium falciparum.	CHEMBL4687	Plasmepsin 1	0.705335	0.369567	0.572367	0.573377	0.670587	0.823628	0.481486	-0.122226	-0.122225	1.77636e-14	1.77636e-14	187107	CHEMBL116267	187107	CC(C)C[C@H](NC(=O)[C@H](C)NC(=O)C[C@H](O)[C@H](COCc1ccc(Br)cc1)NC(=O)[C@@H]2Cc3ccccc3N2)C(=O)N	pnnnnnnnnnnpnnnnnpnnppnnnnppnppnnnpnppppnnnppnppnpnnnppnpppnppnpppnpnpnpppppnpnppnpnnpnpnnppnppnppnpnpnpppnnpnpppnppppnnnpnpnpnpnnnpnppnpnppnpnnnnppppnnnpnpnnpnnpnpnppppppnnppnnpppnnpnpnnnpnnnnnppnnpnnnpnnnppnnnnppppnppnppppnpnpnpnnppnppnnnnnnnnpnppppnppnppnpnnnppnpnnpnnpppnppnppnpppppnnpnpnnpppppnpppnnnpnnnnpnpnnpnnpnpnpnnpnpppnpnnpnnpnppnppnnnnppnnpppnnpnnppnppppppppnpnnppnnppnppnppnnpppnnpnpnn…	313295	4667	73	283085
256	CHEMBL116282	Ki (nM)	=	53	-1	10	0	1	9.60598e-08	0.354545	v	PF14_0075	XIV	1	plasmepsin, putative	Enzyme	P39898	Plasmodium falciparum	Protein	Asp	high	B	Expert	9	Ki (nM)_P39898_Plasmodium falciparum	CHEMBL764688	In vitro inhibition of aspartic protease plasmepsin-1 (Plm) of Plasmodium falciparum.	CHEMBL4687	Plasmepsin 1	-0.388839	0.196261	-0.265374	-0.464568	0.501985	-0.046379	-0.556459	-0.105288	-0.106671	1.77636e-14	1.77636e-14	186625	CHEMBL116282	186625	CC(C)[C@H](NC(=O)c1ccccn1)C(=O)N[C@@H](COCc2ccc(Br)cc2)[C@@H](O)CC(=O)NCc3ccc(cc3)C#N	pnnnnnnnnnnpnnnnnpnnppnnnnppnppnnnpnppppnnnppnppnpnnnppnpppnppnpppnpnpnpppppnpnppnpnnpnpnnppnppnppnpnpnpppnnpnpppnppppnnnpnpnpnpnnnpnppnpnppnpnnnnppppnnnpnpnnpnnpnpnppppppnnppnnpppnnpnpnnnpnnnnnppnnpnnnpnnnppnnnnppppnppnppppnpnpnpnnppnppnnnnnnnnpnppppnppnppnpnnnppnpnnpnnpppnppnppnpppppnnpnpnnpppppnpppnnnpnnnnpnpnnpnnpnpnpnnpnpppnpnnpnnpnppnppnnnnppnnpppnnpnnppnppppppppnpnnppnnppnppnppnnpppnnpnpnn…	314635	4667	73	283085
257	CHEMBL434853	Ki (nM)	=	1000	-1	10	0	1	1.77589e-07	0.354545	t	PF14_0075	XIV	1	plasmepsin, putative	Enzyme	P39898	Plasmodium falciparum	Protein	Asp	high	B	Intermediate	9	Ki (nM)_P39898_Plasmodium falciparum	CHEMBL874100	Binding affinity for Plasmodium falciparum plasmepsin-1.	CHEMBL4687	Plasmepsin 1	-0.667792	-0.375118	0.205504	-0.742335	-0.0733869	0.430539	-0.637515	-0.0636709	-0.0651174	1.77636e-14	9.76996e-15	272544	CHEMBL434853	272544	CC(C)[C@H](NC(=O)c1ccccn1)C(=O)N[C@@H](Cc2ccccc2)[C@@H](O)CN[C@@H](Cc3cccc(c3)c4ccccc4)C(=O)N	pnnnnnnnnnnpnnnnnpnnppnnnnppnppnnnpnppppnnnppnppnpnnnppnpppnppnpppnpnpnpppppnpnppnpnnpnpnnppnppnppnpnpnpppnnpnpppnppppnnnpnpnpnpnnnpnppnpnppnpnnnnppppnnnpnpnnpnnpnpnppppppnnppnnpppnnpnpnnnpnnnnnppnnpnnnpnnnppnnnnppppnppnppppnpnpnpnnppnppnnnnnnnnpnppppnppnppnpnnnppnpnnpnnpppnppnppnpppppnnpnpnnpppppnpppnnnpnnnnpnpnnpnnpnpnpnnpnpppnpnnpnnpnppnppnnnnppnnpppnnpnnppnppppppppnpnnppnnppnppnppnnpppnnpnpnn…	342434	4667	73	283085
258	CHEMBL435119	Ki (nM)	=	9	-1	10	1	1	1.14067e-07	0.354545	t	PF14_0075	XIV	1	plasmepsin, putative	Enzyme	P39898	Plasmodium falciparum	Protein	Asp	high	B	Expert	9	Ki (nM)_P39898_Plasmodium falciparum	CHEMBL882865	Inhibition constant against plasmepsin-1 of Plasmodium falciparum, 10 min using 3 uM of DABCYL-Glu-Arg-Nle-Phe-Le u-Ser-Phe-Pro-EDANS as substrate	CHEMBL4687	Plasmepsin 1	-0.794408	-0.209309	-0.019809	-0.864416	0.0769455	0.191145	-0.956307	0.0828233	0.0745602	1.77636e-14	1.77636e-14	329188	CHEMBL435119	329188	O[C@H]([C@@H](O)[C@@H](OC\C=C\Br)C(=O)N[C@@H]1[C@H](O)Cc2ccccc12)[C@@H](OC\C=C\Br)C(=O)NNC(=O)CCc3ccccc3	pnnnnnnnnnnpnnnnnpnnppnnnnppnppnnnpnppppnnnppnppnpnnnppnpppnppnpppnpnpnpppppnpnppnpnnpnpnnppnppnppnpnpnpppnnpnpppnppppnnnpnpnpnpnnnpnppnpnppnpnnnnppppnnnpnpnnpnnpnpnppppppnnppnnpppnnpnpnnnpnnnnnppnnpnnnpnnnppnnnnppppnppnppppnpnpnpnnppnppnnnnnnnnpnppppnppnppnpnnnppnpnnpnnpppnppnppnpppppnnpnpnnpppppnpppnnnpnnnnpnpnnpnnpnpnpnnpnpppnpnnpnnpnppnppnnnnppnnpppnnpnnppnppppppppnpnnppnnppnppnppnnpppnnpnpnn…	1609345	4667	73	283085
259	CHEMBL435740	Ki (nM)	=	1.3	-1	10	1	1	1.86698e-07	0.354545	t	PF14_0075	XIV	1	plasmepsin, putative	Enzyme	P39898	Plasmodium falciparum	Protein	Asp	high	B	Intermediate	9	Ki (nM)_P39898_Plasmodium falciparum	CHEMBL767722	Inhibitory activity against protease plasmepsin-1 (Plm I) of Plasmodium falciparum	CHEMBL4687	Plasmepsin 1	-0.852986	-0.267886	-0.176075	-0.923509	0.0181707	0.0344011	-0.818689	-0.0636709	-0.0651174	1.77636e-14	9.76996e-15	294329	CHEMBL435740	294329	O[C@H]([C@@H](O)[C@@H](OC\C=C\c1ccsc1)C(=O)N[C@@H]2[C@H](O)Cc3ccccc23)[C@@H](OC\C=C\c4ccsc4)C(=O)N[C@@H]5[C@H](O)Cc6ccccc56	pnnnnnnnnnnpnnnnnpnnppnnnnppnppnnnpnppppnnnppnppnpnnnppnpppnppnpppnpnpnpppppnpnppnpnnpnpnnppnppnppnpnpnpppnnpnpppnppppnnnpnpnpnpnnnpnppnpnppnpnnnnppppnnnpnpnnpnnpnpnppppppnnppnnpppnnpnpnnnpnnnnnppnnpnnnpnnnppnnnnppppnppnppppnpnpnpnnppnppnnnnnnnnpnppppnppnppnpnnnppnpnnpnnpppnppnppnpppppnnpnpnnpppppnpppnnnpnnnnpnpnnpnnpnpnpnnpnpppnpnnpnnpnppnppnnnnppnnpppnnpnnppnppppppppnpnnppnnppnppnppnnpppnnpnpnn…	854431	4667	73	283085
260	CHEMBL436438	Ki (nM)	~	2900	-1	10	0	1	5.3914e-06	0.354545	v	PF14_0075	XIV	1	plasmepsin, putative	Enzyme	P39898	Plasmodium falciparum	Protein	ND	ND	B	Intermediate	9	Ki (nM)_P39898_Plasmodium falciparum	CHEMBL874100	Binding affinity for Plasmodium falciparum plasmepsin-1.	CHEMBL4687	Plasmepsin 1	0.669048	-0.0569586	0.393344	0.537629	0.240934	0.640086	2.08151	-0.250543	-0.255101	1.77636e-14	-0.060759	272534	CHEMBL436438	272534	CC(C)C[C@H](NC[C@H](O)[C@H](Cc1ccccc1)NC(=O)[C@@H](NC(=O)c2ccccn2)C(C)C)C(=O)N	pnnnnnnnnnnpnnnnnpnnppnnnnppnppnnnpnppppnnnppnppnpnnnppnpppnppnpppnpnpnpppppnpnppnpnnpnpnnppnppnppnpnpnpppnnpnpppnppppnnnpnpnpnpnnnpnppnpnppnpnnnnppppnnnpnpnnpnnpnpnppppppnnppnnpppnnpnpnnnpnnnnnppnnpnnnpnnnppnnnnppppnppnppppnpnpnpnnppnppnnnnnnnnpnppppnppnppnpnnnppnpnnpnnpppnppnppnpppppnnpnpnnpppppnpppnnnpnnnnpnpnnpnnpnpnpnnpnpppnpnnpnnpnppnppnnnnppnnpppnnpnnppnppppppppnpnnppnnppnppnppnnpppnnpnpnn…	338626	4667	73	283085
261	CHEMBL443541	Ki (nM)	=	4.1	-1	10	1	1	6.46995e-08	0.354545	t	PF14_0075	XIV	1	plasmepsin, putative	Enzyme	P39898	Plasmodium falciparum	Protein	Asp	high	B	Expert	9	Ki (nM)_P39898_Plasmodium falciparum	CHEMBL764688	In vitro inhibition of aspartic protease plasmepsin-1 (Plm) of Plasmodium falciparum.	CHEMBL4687	Plasmepsin 1	1.12206	-0.178481	-0.289459	1.03896	0.124527	-0.0707214	0.947065	-0.111309	-0.11287	1.77636e-14	1.77636e-14	186515	CHEMBL443541	186515	CC(C)[C@H](NC(=O)c1ccccn1)C(=O)N[C@@H](COCc2ccc(Br)cc2)[C@@H](O)CC(=O)NC3CCCCC3	pnnnnnnnnnnpnnnnnpnnppnnnnppnppnnnpnppppnnnppnppnpnnnppnpppnppnpppnpnpnpppppnpnppnpnnpnpnnppnppnppnpnpnpppnnpnpppnppppnnnpnpnpnpnnnpnppnpnppnpnnnnppppnnnpnpnnpnnpnpnppppppnnppnnpppnnpnpnnnpnnnnnppnnpnnnpnnnppnnnnppppnppnppppnpnpnpnnppnppnnnnnnnnpnppppnppnppnpnnnppnpnnpnnpppnppnppnpppppnnpnpnnpppppnpppnnnpnnnnpnpnnpnnpnpnpnnpnpppnpnnpnnpnppnppnnnnppnnpppnnpnnppnppppppppnpnnppnnppnppnppnnpppnnpnpnn…	330882	4667	73	283085
262	CHEMBL445631	IC50 (nM)	=	500	-1	10	0	0	1	0	t	PF14_0075	XIV	1	plasmepsin, putative	Enzyme	P39898	Plasmodium falciparum	Protein	Asp	high	B	Autocuration	9	IC50 (nM)_P39898_Plasmodium falciparum	CHEMBL764687	Inhibitory concentration for Plasmodium falciparum plasmepsin-1.	CHEMBL4687	Plasmepsin 1	3.27948	0.222433	0.408194	3.4133	-0.438772	-0.0670641	3.26755	0	0	-1.15463e-14	1.97765e-05	188670	CHEMBL445631	188670	CCCCC(O)[C@H](C)C[C@H](O)[C@H](CC1CCCCC1)NC(=O)[C@H](CC(C)C)NC(=O)[C@H](Cc2ccccc2)NC(=O)OC(C)(C)C	pnnnnnnnnnnpnnnnnpnnppnnnnppnppnnnpnppppnnnppnppnpnnnppnpppnppnpppnpnpnpppppnpnppnpnnpnpnnppnppnppnpnpnpppnnpnpppnppppnnnpnpnpnpnnnpnppnpnppnpnnnnppppnnnpnpnnpnnpnpnppppppnnppnnpppnnpnpnnnpnnnnnppnnpnnnpnnnppnnnnppppnppnppppnpnpnpnnppnppnnnnnnnnpnppppnppnppnpnnnppnpnnpnnpppnppnppnpppppnnpnpnnpppppnpppnnnpnnnnpnpnnpnnpnpnpnnpnpppnpnnpnnpnppnppnnnnppnnpppnnpnnppnppppppppnpnnppnnppnppnppnnpppnnpnpnn…	644255	4667	73	283085
263	CHEMBL410049	Ki (nM)	=	1837	-1	10	0	1	8.28008e-08	0.354545	t	PF14_0075	XIV	1	plasmepsin, putative	Enzyme	P39898	Plasmodium falciparum	Protein	Asp	high	B	Expert	9	Ki (nM)_P39898_Plasmodium falciparum	CHEMBL882865	Inhibition constant against plasmepsin-1 of Plasmodium falciparum, 10 min using 3 uM of DABCYL-Glu-Arg-Nle-Phe-Le u-Ser-Phe-Pro-EDANS as substrate	CHEMBL4687	Plasmepsin 1	0.288293	0.319059	0.0738755	0.114501	0.618805	0.334718	0.0226102	0.114051	0.130077	1.77636e-14	1.77636e-14	329183	CHEMBL410049	329183	CC(C)(C)c1ccc(cc1)C(=O)NNC(=O)[C@H](OC\C=C\Br)[C@H](O)[C@@H](O)[C@@H](OC\C=C\Br)C(=O)NNC(=O)c2ccc(cc2)C(C)(C)C	pnnnnnnnnnnpnnnnnpnnppnnnnppnppnnnpnppppnnnppnppnpnnnppnpppnppnpppnpnpnpppppnpnppnpnnpnpnnppnppnppnpnpnpppnnpnpppnppppnnnpnpnpnpnnnpnppnpnppnpnnnnppppnnnpnpnnpnnpnpnppppppnnppnnpppnnpnpnnnpnnnnnppnnpnnnpnnnppnnnnppppnppnppppnpnpnpnnppnppnnnnnnnnpnppppnppnppnpnnnppnpnnpnnpppnppnppnpppppnnpnpnnpppppnpppnnnpnnnnpnpnnpnnpnpnpnnpnpppnpnnpnnpnppnppnnnnppnnpppnnpnnppnppppppppnpnnppnnppnppnppnnpppnnpnpnn…	1609329	4667	73	283085
264	CHEMBL411384	Ki (nM)	=	17	-1	10	0	1	7.06737e-08	0.354545	v	PF14_0075	XIV	1	plasmepsin, putative	Enzyme	P39898	Plasmodium falciparum	Protein	Asp	high	B	Intermediate	9	Ki (nM)_P39898_Plasmodium falciparum	CHEMBL911030	Inhibition of Plasmodium falciparum recombinant PLM1	CHEMBL4687	Plasmepsin 1	2.91516	0.345249	-0.163081	2.84105	0.641198	0.0489072	2.94587	-0.0636709	-0.0651174	1.77636e-14	9.76996e-15	364603	CHEMBL411384	364603	CCCCNC(=O)C[C@H](O)[C@H](CC(C)C)NC(=O)[C@@H](NC(=O)c1ccc(Oc2ccc(cc2)C(=O)N[C@@H](CC(C)C)C(=O)N[C@@H](CCCCNC(=O)OC(C)(C)C)C(=O)OCCC)cc1)C(C)CC	pnnnnnnnnnnpnnnnnpnnppnnnnppnppnnnpnppppnnnppnppnpnnnppnpppnppnpppnpnpnpppppnpnppnpnnpnpnnppnppnppnpnpnpppnnpnpppnppppnnnpnpnpnpnnnpnppnpnppnpnnnnppppnnnpnpnnpnnpnpnppppppnnppnnpppnnpnpnnnpnnnnnppnnpnnnpnnnppnnnnppppnppnppppnpnpnpnnppnppnnnnnnnnpnppppnppnppnpnnnppnpnnpnnpppnppnppnpppppnnpnpnnpppppnpppnnnpnnnnpnpnnpnnpnpnpnnpnpppnpnnpnnpnppnppnnnnppnnpppnnpnnppnppppppppnpnnppnnppnppnppnnpppnnpnpnn…	1795911	4667	73	283085
265	CHEMBL426945	Ki (nM)	=	4.4	-1	10	1	1	2.01121e-07	0.354545	t	PF14_0075	XIV	1	plasmepsin, putative	Enzyme	P39898	Plasmodium falciparum	Protein	Asp	high	B	Intermediate	9	Ki (nM)_P39898_Plasmodium falciparum	CHEMBL767722	Inhibitory activity against protease plasmepsin-1 (Plm I) of Plasmodium falciparum	CHEMBL4687	Plasmepsin 1	-1.14001	-0.963586	-0.319097	-1.20955	-0.678514	-0.109304	-1.10473	-0.0636709	-0.0651174	1.77636e-14	9.76996e-15	295379	CHEMBL426945	295379	O[C@H]([C@@H](O)[C@@H](OC\C=C\C=C\c1ccccc1)C(=O)N[C@@H]2[C@H](O)Cc3ccccc23)[C@@H](OC\C=C\C=C\c4ccccc4)C(=O)N[C@@H]5[C@H](O)Cc6ccccc56	pnnnnnnnnnnpnnnnnpnnppnnnnppnppnnnpnppppnnnppnppnpnnnppnpppnppnpppnpnpnpppppnpnppnpnnpnpnnppnppnppnpnpnpppnnpnpppnppppnnnpnpnpnpnnnpnppnpnppnpnnnnppppnnnpnpnnpnnpnpnppppppnnppnnpppnnpnpnnnpnnnnnppnnpnnnpnnnppnnnnppppnppnppppnpnpnpnnppnppnnnnnnnnpnppppnppnppnpnnnppnpnnpnnpppnppnppnpppppnnpnpnnpppppnpppnnnpnnnnpnpnnpnnpnpnpnnpnpppnpnnpnnpnppnppnnnnppnnpppnnpnnppnppppppppnpnnppnnppnppnppnnpppnnpnpnn…	853221	4667	73	283085
266	CHEMBL426999	Ki (nM)	>	3000	-1	10	0	1	2.38415e-07	0.354545	t	PF14_0075	XIV	1	plasmepsin, putative	Enzyme	P39898	Plasmodium falciparum	Protein	ND	ND	B	Expert	9	Ki (nM)_P39898_Plasmodium falciparum	CHEMBL882865	Inhibition constant against plasmepsin-1 of Plasmodium falciparum, 10 min using 3 uM of DABCYL-Glu-Arg-Nle-Phe-Le u-Ser-Phe-Pro-EDANS as substrate	CHEMBL4687	Plasmepsin 1	-0.710663	-0.387507	-0.496331	-0.780932	-0.101388	-0.287728	-0.611503	0.239862	0.239603	1.77636e-14	0.156985	329213	CHEMBL426999	329213	O[C@H]([C@@H](O)[C@@H](OC\C=C\Br)c1oc(CCc2ccccc2)nn1)[C@@H](OC\C=C\Br)C(=O)N[C@@H]3[C@H](O)Cc4ccccc34	pnnnnnnnnnnpnnnnnpnnppnnnnppnppnnnpnppppnnnppnppnpnnnppnpppnppnpppnpnpnpppppnpnppnpnnpnpnnppnppnppnpnpnpppnnpnpppnppppnnnpnpnpnpnnnpnppnpnppnpnnnnppppnnnpnpnnpnnpnpnppppppnnppnnpppnnpnpnnnpnnnnnppnnpnnnpnnnppnnnnppppnppnppppnpnpnpnnppnppnnnnnnnnpnppppnppnppnpnnnppnpnnpnnpppnppnppnpppppnnpnpnnpppppnpppnnnpnnnnpnpnnpnnpnpnpnnpnpppnpnnpnnpnppnppnnnnppnnpppnnpnnppnppppppppnpnnppnnppnppnppnnpppnnpnpnn…	1609390	4667	73	283085
267	CHEMBL381027	Ki (nM)	>	3000	-1	10	0	1	2.65739e-07	0.354545	t	PF14_0075	XIV	1	plasmepsin, putative	Enzyme	P39898	Plasmodium falciparum	Protein	ND	ND	B	Expert	9	Ki (nM)_P39898_Plasmodium falciparum	CHEMBL882865	Inhibition constant against plasmepsin-1 of Plasmodium falciparum, 10 min using 3 uM of DABCYL-Glu-Arg-Nle-Phe-Le u-Ser-Phe-Pro-EDANS as substrate	CHEMBL4687	Plasmepsin 1	-1.08279	-0.218888	-0.429091	-1.1517	0.0674625	-0.220188	-0.982272	0.273482	0.273455	1.77636e-14	0.156985	329205	CHEMBL381027	329205	O[C@H]([C@@H](O)[C@@H](OC\C=C\Br)c1oc(nn1)c2ccccc2)[C@@H](OC\C=C\Br)C(=O)N[C@@H]3[C@H](O)Cc4ccccc34	pnnnnnnnnnnpnnnnnpnnppnnnnppnppnnnpnppppnnnppnppnpnnnppnpppnppnpppnpnpnpppppnpnppnpnnpnpnnppnppnppnpnpnpppnnpnpppnppppnnnpnpnpnpnnnpnppnpnppnpnnnnppppnnnpnpnnpnnpnpnppppppnnppnnpppnnpnpnnnpnnnnnppnnpnnnpnnnppnnnnppppnppnppppnpnpnpnnppnppnnnnnnnnpnppppnppnppnpnnnppnpnnpnnpppnppnppnpppppnnpnpnnpppppnpppnnnpnnnnpnpnnpnnpnpnpnnpnpppnpnnpnnpnppnppnnnnppnnpppnnpnnppnppppppppnpnnppnnppnppnppnnpppnnpnpnn…	1609380	4667	73	283085
268	CHEMBL382274	Ki (nM)	=	698	-1	10	0	1	1.11244e-07	0.354545	v	PF14_0075	XIV	1	plasmepsin, putative	Enzyme	P39898	Plasmodium falciparum	Protein	Asp	high	B	Expert	9	Ki (nM)_P39898_Plasmodium falciparum	CHEMBL882865	Inhibition constant against plasmepsin-1 of Plasmodium falciparum, 10 min using 3 uM of DABCYL-Glu-Arg-Nle-Phe-Le u-Ser-Phe-Pro-EDANS as substrate	CHEMBL4687	Plasmepsin 1	-0.181261	0.744916	0.561139	-0.149609	1.07437	0.735194	-0.241499	0.276473	0.279387	1.77636e-14	1.77636e-14	329184	CHEMBL382274	329184	CC(=O)NNC(=O)[C@H](OC\C=C\Br)[C@H](O)[C@@H](O)[C@@H](OC\C=C\Br)C(=O)N[C@@H]1[C@H](O)Cc2ccccc12	pnnnnnnnnnnpnnnnnpnnppnnnnppnppnnnpnppppnnnppnppnpnnnppnpppnppnpppnpnpnpppppnpnppnpnnpnpnnppnppnppnpnpnpppnnpnpppnppppnnnpnpnpnpnnnpnppnpnppnpnnnnppppnnnpnpnnpnnpnpnppppppnnppnnpppnnpnpnnnpnnnnnppnnpnnnpnnnppnnnnppppnppnppppnpnpnpnnppnppnnnnnnnnpnppppnppnppnpnnnppnpnnpnnpppnppnppnpppppnnpnpnnpppppnpppnnnpnnnnpnpnnpnnpnpnpnnpnpppnpnnpnnpnppnppnnnnppnnpppnnpnnppnppppppppnpnnppnnppnppnppnnpppnnpnpnn…	1609333	4667	73	283085
269	CHEMBL363286	Ki (nM)	=	0.7	-1	10	1	1	6.38957e-08	0.354545	t	PF14_0075	XIV	1	plasmepsin, putative	Enzyme	P39898	Plasmodium falciparum	Protein	Asp	high	B	Expert	9	Ki (nM)_P39898_Plasmodium falciparum	CHEMBL828789	Inhibitory concentration against the plasmepsin-1 of Plasmodium falciparum	CHEMBL4687	Plasmepsin 1	0.614021	0.410483	0.268421	0.482303	0.712091	0.513553	0.390413	-0.424056	-0.436303	1.77636e-14	1.77636e-14	317694	CHEMBL363286	317694	CC(C)C[C@H](NC(=O)[C@H](C)NC(=O)C[C@H](O)[C@H](COCc1cccc(c1)c2ccccc2)NC(=O)[C@@H](NC(=O)c3ccccn3)C(C)C)C(=O)N	pnnnnnnnnnnpnnnnnpnnppnnnnppnppnnnpnppppnnnppnppnpnnnppnpppnppnpppnpnpnpppppnpnppnpnnpnpnnppnppnppnpnpnpppnnpnpppnppppnnnpnpnpnpnnnpnppnpnppnpnnnnppppnnnpnpnnpnnpnpnppppppnnppnnpppnnpnpnnnpnnnnnppnnpnnnpnnnppnnnnppppnppnppppnpnpnpnnppnppnnnnnnnnpnppppnppnppnpnnnppnpnnpnnpppnppnppnpppppnnpnpnnpppppnpppnnnpnnnnpnpnnpnnpnpnpnnpnpppnpnnpnnpnppnppnnnnppnnpppnnpnnppnppppppppnpnnppnnppnppnppnnpppnnpnpnn…	1489820	4667	73	283085
270	CHEMBL363692	Ki (nM)	=	188	-1	10	0	1	1.13509e-07	0.354545	t	PF14_0075	XIV	1	plasmepsin, putative	Enzyme	P39898	Plasmodium falciparum	Protein	Asp	high	B	Expert	9	Ki (nM)_P39898_Plasmodium falciparum	CHEMBL828789	Inhibitory concentration against the plasmepsin-1 of Plasmodium falciparum	CHEMBL4687	Plasmepsin 1	-0.55217	-1.34883	-0.737727	-0.708944	-1.07123	-0.510298	-0.800834	0.378665	0.382204	1.77636e-14	1.77636e-14	317429	CHEMBL363692	317429	O[C@@H](CC(=O)NC1CCCCC1)[C@H](COCc2ccc(cc2)c3ccccc3)NC(=O)c4c(F)cc(F)cc4F	pnnnnnnnnnnpnnnnnpnnppnnnnppnppnnnpnppppnnnppnppnpnnnppnpppnppnpppnpnpnpppppnpnppnpnnpnpnnppnppnppnpnpnpppnnpnpppnppppnnnpnpnpnpnnnpnppnpnppnpnnnnppppnnnpnpnnpnnpnpnppppppnnppnnpppnnpnpnnnpnnnnnppnnpnnnpnnnppnnnnppppnppnppppnpnpnpnnppnppnnnnnnnnpnppppnppnppnpnnnppnpnnpnnpppnppnppnpppppnnpnpnnpppppnpppnnnpnnnnpnpnnpnnpnpnpnnpnpppnpnnpnnpnppnppnnnnppnnpppnnpnnppnppppppppnpnnppnnppnppnppnnpppnnpnpnn…	1489808	4667	73	283085
271	CHEMBL364630	Ki (nM)	=	1.9	-1	10	1	1	7.00966e-08	0.354545	t	PF14_0075	XIV	1	plasmepsin, putative	Enzyme	P39898	Plasmodium falciparum	Protein	Asp	high	B	Expert	9	Ki (nM)_P39898_Plasmodium falciparum	CHEMBL828789	Inhibitory concentration against the plasmepsin-1 of Plasmodium falciparum	CHEMBL4687	Plasmepsin 1	0.399875	-0.243309	-0.314669	0.331527	0.0496778	-0.103988	0.239637	-0.424056	-0.436303	1.77636e-14	1.77636e-14	317273	CHEMBL364630	317273	CCCCNC(=O)C[C@H](O)[C@H](COCc1ccc(cc1)c2ccccc2)NC(=O)[C@@H](NC(=O)c3ccccn3)C(C)C	pnnnnnnnnnnpnnnnnpnnppnnnnppnppnnnpnppppnnnppnppnpnnnppnpppnppnpppnpnpnpppppnpnppnpnnpnpnnppnppnppnpnpnpppnnpnpppnppppnnnpnpnpnpnnnpnppnpnppnpnnnnppppnnnpnpnnpnnpnpnppppppnnppnnpppnnpnpnnnpnnnnnppnnpnnnpnnnppnnnnppppnppnppppnpnpnpnnppnppnnnnnnnnpnppppnppnppnpnnnppnpnnpnnpppnppnppnpppppnnpnpnnpppppnpppnnnpnnnnpnpnnpnnpnpnpnnpnpppnpnnpnnpnppnppnnnnppnnpppnnpnnppnppppppppnpnnppnnppnppnppnnpppnnpnpnn…	1489674	4667	73	283085
272	CHEMBL365935	Ki (nM)	=	5.9	-1	10	1	1	1.04924e-07	0.354545	v	PF14_0075	XIV	1	plasmepsin, putative	Enzyme	P39898	Plasmodium falciparum	Protein	Asp	high	B	Expert	9	Ki (nM)_P39898_Plasmodium falciparum	CHEMBL828789	Inhibitory concentration against the plasmepsin-1 of Plasmodium falciparum	CHEMBL4687	Plasmepsin 1	-0.0358801	-0.0434749	0.207818	-0.155721	0.255299	0.450984	-0.247612	0.450077	0.473462	1.77636e-14	1.77636e-14	317387	CHEMBL365935	317387	CC(C)C[C@H](NC(=O)[C@H](C)NC(=O)C[C@H](O)[C@H](COCc1ccc(cc1)c2ccccc2)NC(=O)c3c(F)cc(F)cc3F)C(=O)N	pnnnnnnnnnnpnnnnnpnnppnnnnppnppnnnpnppppnnnppnppnpnnnppnpppnppnpppnpnpnpppppnpnppnpnnpnpnnppnppnppnpnpnpppnnpnpppnppppnnnpnpnpnpnnnpnppnpnppnpnnnnppppnnnpnpnnpnnpnpnppppppnnppnnpppnnpnpnnnpnnnnnppnnpnnnpnnnppnnnnppppnppnppppnpnpnpnnppnppnnnnnnnnpnppppnppnppnpnnnppnpnnpnnpppnppnppnpppppnnpnpnnpppppnpppnnnpnnnnpnpnnpnnpnpnpnnpnpppnpnnpnnpnppnppnnnnppnnpppnnpnnppnppppppppnpnnppnnppnppnppnnpppnnpnpnn…	1489690	4667	73	283085
273	CHEMBL366393	Ki (nM)	=	27	-1	10	0	1	2.03738e-07	0.354545	t	PF14_0075	XIV	1	plasmepsin, putative	Enzyme	P39898	Plasmodium falciparum	Protein	Asp	high	B	Intermediate	9	Ki (nM)_P39898_Plasmodium falciparum	CHEMBL767722	Inhibitory activity against protease plasmepsin-1 (Plm I) of Plasmodium falciparum	CHEMBL4687	Plasmepsin 1	-0.47915	-0.412867	0.0102154	-0.550927	-0.127071	0.221562	-0.446108	0.453217	0.455824	1.77636e-14	9.76996e-15	294681	CHEMBL366393	294681	O[C@H]([C@@H](O)[C@@H](OC\C=C\Br)C(=O)N[C@@H]1[C@H](O)Cc2ccccc12)[C@@H](OC\C=C\Br)C(=O)N[C@@H]3[C@H](O)Cc4ccccc34	pnnnnnnnnnnpnnnnnpnnppnnnnppnppnnnpnppppnnnppnppnpnnnppnpppnppnpppnpnpnpppppnpnppnpnnpnpnnppnppnppnpnpnpppnnpnpppnppppnnnpnpnpnpnnnpnppnpnppnpnnnnppppnnnpnpnnpnnpnpnppppppnnppnnpppnnpnpnnnpnnnnnppnnpnnnpnnnppnnnnppppnppnppppnpnpnpnnppnppnnnnnnnnpnppppnppnppnpnnnppnpnnpnnpppnppnppnpppppnnpnpnnpppppnpppnnnpnnnnpnpnnpnnpnpnpnnpnpppnpnnpnnpnppnppnnnnppnnpppnnpnnppnppppppppnpnnppnnppnppnppnnpppnnpnpnn…	828533	4667	73	283085
274	CHEMBL366393	Ki (nM)	=	27	-1	10	0	1	1.05447e-07	0.354545	t	PF14_0075	XIV	1	plasmepsin, putative	Enzyme	P39898	Plasmodium falciparum	Protein	Asp	high	B	Expert	9	Ki (nM)_P39898_Plasmodium falciparum	CHEMBL882865	Inhibition constant against plasmepsin-1 of Plasmodium falciparum, 10 min using 3 uM of DABCYL-Glu-Arg-Nle-Phe-Le u-Ser-Phe-Pro-EDANS as substrate	CHEMBL4687	Plasmepsin 1	-0.47915	-0.412867	0.0102154	-0.550927	-0.127071	0.221562	-0.642818	0.0928315	0.0846384	1.77636e-14	1.77636e-14	294681	CHEMBL366393	294681	O[C@H]([C@@H](O)[C@@H](OC\C=C\Br)C(=O)N[C@@H]1[C@H](O)Cc2ccccc12)[C@@H](OC\C=C\Br)C(=O)N[C@@H]3[C@H](O)Cc4ccccc34	pnnnnnnnnnnpnnnnnpnnppnnnnppnppnnnpnppppnnnppnppnpnnnppnpppnppnpppnpnpnpppppnpnppnpnnpnpnnppnppnppnpnpnpppnnpnpppnppppnnnpnpnpnpnnnpnppnpnppnpnnnnppppnnnpnpnnpnnpnpnppppppnnppnnpppnnpnpnnnpnnnnnppnnpnnnpnnnppnnnnppppnppnppppnpnpnpnnppnppnnnnnnnnpnppppnppnppnpnnnppnpnnpnnpppnppnppnpppppnnpnpnnpppppnpppnnnpnnnnpnpnnpnnpnpnpnnpnpppnpnnpnnpnppnppnnnnppnnpppnnpnnppnppppppppnpnnppnnppnppnppnnpppnnpnpnn…	1609323	4667	73	283085
275	CHEMBL366394	Ki (nM)	=	1.4	-1	10	1	1	1.93182e-07	0.354545	t	PF14_0075	XIV	1	plasmepsin, putative	Enzyme	P39898	Plasmodium falciparum	Protein	Asp	high	B	Intermediate	9	Ki (nM)_P39898_Plasmodium falciparum	CHEMBL767722	Inhibitory activity against protease plasmepsin-1 (Plm I) of Plasmodium falciparum	CHEMBL4687	Plasmepsin 1	-0.984673	-0.834135	-0.241694	-1.05475	-0.54889	-0.0315293	-0.949926	-0.0636709	-0.0651174	1.77636e-14	9.76996e-15	294682	CHEMBL366394	294682	O[C@H]([C@@H](O)[C@@H](OC\C=C\c1ccccc1)C(=O)N[C@@H]2[C@H](O)Cc3ccccc23)[C@@H](OC\C=C\c4ccccc4)C(=O)N[C@@H]5[C@H](O)Cc6ccccc56	pnnnnnnnnnnpnnnnnpnnppnnnnppnppnnnpnppppnnnppnppnpnnnppnpppnppnpppnpnpnpppppnpnppnpnnpnpnnppnppnppnpnpnpppnnpnpppnppppnnnpnpnpnpnnnpnppnpnppnpnnnnppppnnnpnpnnpnnpnpnppppppnnppnnpppnnpnpnnnpnnnnnppnnpnnnpnnnppnnnnppppnppnppppnpnpnpnnppnppnnnnnnnnpnppppnppnppnpnnnppnpnnpnnpppnppnppnpppppnnpnpnnpppppnpppnnnpnnnnpnpnnpnnpnpnpnnpnpppnpnnpnnpnppnppnnnnppnnpppnnpnnppnppppppppnpnnppnnppnppnppnnpppnnpnpnn…	835521	4667	73	283085
276	CHEMBL367044	Ki (nM)	=	23	-1	10	0	1	1.52167e-07	0.354545	v	PF14_0075	XIV	1	plasmepsin, putative	Enzyme	P39898	Plasmodium falciparum	Protein	Asp	high	B	Intermediate	9	Ki (nM)_P39898_Plasmodium falciparum	CHEMBL767722	Inhibitory activity against protease plasmepsin-1 (Plm I) of Plasmodium falciparum	CHEMBL4687	Plasmepsin 1	0.311061	0.408272	-0.0205563	0.400791	0.740443	0.148013	0.50561	-0.0636709	-0.0651174	1.77636e-14	9.76996e-15	295378	CHEMBL367044	295378	Cc1onc(C)c1\C=C\CO[C@H]([C@H](O)[C@@H](O)[C@@H](OC\C=C\c2c(C)onc2C)C(=O)N[C@@H]3[C@H](O)Cc4ccccc34)C(=O)N[C@@H]5[C@H](O)Cc6ccccc56	pnnnnnnnnnnpnnnnnpnnppnnnnppnppnnnpnppppnnnppnppnpnnnppnpppnppnpppnpnpnpppppnpnppnpnnpnpnnppnppnppnpnpnpppnnpnpppnppppnnnpnpnpnpnnnpnppnpnppnpnnnnppppnnnpnpnnpnnpnpnppppppnnppnnpppnnpnpnnnpnnnnnppnnpnnnpnnnppnnnnppppnppnppppnpnpnpnnppnppnnnnnnnnpnppppnppnppnpnnnppnpnnpnnpppnppnppnpppppnnpnpnnpppppnpppnnnpnnnnpnpnnpnnpnpnpnnpnpppnpnnpnnpnppnppnnnnppnnpppnnpnnppnppppppppnpnnppnnppnppnppnnpppnnpnpnn…	851077	4667	73	283085
277	CHEMBL367192	Ki (nM)	=	8.4	-1	10	1	1	1.52042e-07	0.354545	t	PF14_0075	XIV	1	plasmepsin, putative	Enzyme	P39898	Plasmodium falciparum	Protein	Asp	high	B	Intermediate	9	Ki (nM)_P39898_Plasmodium falciparum	CHEMBL767722	Inhibitory activity against protease plasmepsin-1 (Plm I) of Plasmodium falciparum	CHEMBL4687	Plasmepsin 1	0.172063	1.22768	-0.0958385	0.200038	1.56295	0.0921527	0.304858	-0.0636709	-0.0651174	1.77636e-14	9.76996e-15	295153	CHEMBL367192	295153	COc1ncc(\C=C\CO[C@H]([C@H](O)[C@@H](O)[C@@H](OC\C=C\c2cnc(OC)nc2OC)C(=O)N[C@@H]3[C@H](O)Cc4ccccc34)C(=O)N[C@@H]5[C@H](O)Cc6ccccc56)c(OC)n1	pnnnnnnnnnnpnnnnnpnnppnnnnppnppnnnpnppppnnnppnppnpnnnppnpppnppnpppnpnpnpppppnpnppnpnnpnpnnppnppnppnpnpnpppnnpnpppnppppnnnpnpnpnpnnnpnppnpnppnpnnnnppppnnnpnpnnpnnpnpnppppppnnppnnpppnnpnpnnnpnnnnnppnnpnnnpnnnppnnnnppppnppnppppnpnpnpnnppnppnnnnnnnnpnppppnppnppnpnnnppnpnnpnnpppnppnppnpppppnnpnpnnpppppnpppnnnpnnnnpnpnnpnnpnpnpnnpnpppnpnnpnnpnppnppnnnnppnnpppnnpnnppnppppppppnpnnppnnppnppnppnnpppnnpnpnn…	828537	4667	73	283085
278	CHEMBL367384	Ki (nM)	=	25	-1	10	0	1	1.84547e-07	0.354545	t	PF14_0075	XIV	1	plasmepsin, putative	Enzyme	P39898	Plasmodium falciparum	Protein	Asp	high	B	Intermediate	9	Ki (nM)_P39898_Plasmodium falciparum	CHEMBL767722	Inhibitory activity against protease plasmepsin-1 (Plm I) of Plasmodium falciparum	CHEMBL4687	Plasmepsin 1	-0.806522	-0.685677	-0.152533	-0.876424	-0.399713	0.0579766	-0.771604	-0.0636709	-0.0651174	1.77636e-14	9.76996e-15	295515	CHEMBL367384	295515	O[C@H]([C@@H](O)[C@@H](OCc1ccccc1)C(=O)N[C@@H]2[C@H](O)Cc3ccccc23)[C@@H](OCc4ccccc4)C(=O)N[C@@H]5[C@H](O)Cc6ccccc56	pnnnnnnnnnnpnnnnnpnnppnnnnppnppnnnpnppppnnnppnppnpnnnppnpppnppnpppnpnpnpppppnpnppnpnnpnpnnppnppnppnpnpnpppnnpnpppnppppnnnpnpnpnpnnnpnppnpnppnpnnnnppppnnnpnpnnpnnpnpnppppppnnppnnpppnnpnpnnnpnnnnnppnnpnnnpnnnppnnnnppppnppnppppnpnpnpnnppnppnnnnnnnnpnppppnppnppnpnnnppnpnnpnnpppnppnppnpppppnnpnpnnpppppnpppnnnpnnnnpnpnnpnnpnpnpnnpnpppnpnnpnnpnppnppnnnnppnnpppnnpnnppnppppppppnpnnppnnppnppnppnnpppnnpnpnn…	831943	4667	73	283085
279	CHEMBL367562	Ki (nM)	=	7.2	-1	10	1	1	1.97246e-07	0.354545	t	PF14_0075	XIV	1	plasmepsin, putative	Enzyme	P39898	Plasmodium falciparum	Protein	Asp	high	B	Intermediate	9	Ki (nM)_P39898_Plasmodium falciparum	CHEMBL767722	Inhibitory activity against protease plasmepsin-1 (Plm I) of Plasmodium falciparum	CHEMBL4687	Plasmepsin 1	-1.06498	-0.901058	-0.281709	-1.13478	-0.615901	-0.0717363	-1.02996	-0.0636709	-0.0651174	1.77636e-14	9.76996e-15	293871	CHEMBL367562	293871	O[C@H]([C@@H](O)[C@@H](OC\C=C\C#Cc1ccccc1)C(=O)N[C@@H]2[C@H](O)Cc3ccccc23)[C@@H](OC\C=C\C#Cc4ccccc4)C(=O)N[C@@H]5[C@H](O)Cc6ccccc56	pnnnnnnnnnnpnnnnnpnnppnnnnppnppnnnpnppppnnnppnppnpnnnppnpppnppnpppnpnpnpppppnpnppnpnnpnpnnppnppnppnpnpnpppnnpnpppnppppnnnpnpnpnpnnnpnppnpnppnpnnnnppppnnnpnpnnpnnpnpnppppppnnppnnpppnnpnpnnnpnnnnnppnnpnnnpnnnppnnnnppppnppnppppnpnpnpnnppnppnnnnnnnnpnppppnppnppnpnnnppnpnnpnnpppnppnppnpppppnnpnpnnpppppnpppnnnpnnnnpnpnnpnnpnpnpnnpnpppnpnnpnnpnppnppnnnnppnnpppnnpnnppnppppppppnpnnppnnppnppnppnnpppnnpnpnn…	846427	4667	73	283085
280	CHEMBL367607	Ki (nM)	=	3.7	-1	10	1	1	1.52284e-07	0.354545	v	PF14_0075	XIV	1	plasmepsin, putative	Enzyme	P39898	Plasmodium falciparum	Protein	Asp	high	B	Intermediate	9	Ki (nM)_P39898_Plasmodium falciparum	CHEMBL767722	Inhibitory activity against protease plasmepsin-1 (Plm I) of Plasmodium falciparum	CHEMBL4687	Plasmepsin 1	0.0527297	0.637829	0.0383315	0.0315647	0.953863	0.23948	0.136384	-0.0636709	-0.0651174	1.77636e-14	9.76996e-15	295380	CHEMBL367607	295380	COC(=O)\C=C\C=C\CO[C@H]([C@H](O)[C@@H](O)[C@@H](OC\C=C\C=C\C(=O)OC)C(=O)N[C@@H]1[C@H](O)Cc2ccccc12)C(=O)N[C@@H]3[C@H](O)Cc4ccccc34	pnnnnnnnnnnpnnnnnpnnppnnnnppnppnnnpnppppnnnppnppnpnnnppnpppnppnpppnpnpnpppppnpnppnpnnpnpnnppnppnppnpnpnpppnnpnpppnppppnnnpnpnpnpnnnpnppnpnppnpnnnnppppnnnpnpnnpnnpnpnppppppnnppnnpppnnpnpnnnpnnnnnppnnpnnnpnnnppnnnnppppnppnppppnpnpnpnnppnppnnnnnnnnpnppppnppnppnpnnnppnpnnpnnpppnppnppnpppppnnpnpnnpppppnpppnnnpnnnnpnpnnpnnpnpnpnnpnpppnpnnpnnpnppnppnnnnppnnpppnnpnnppnppppppppnpnnppnnppnppnppnnpppnnpnpnn…	835525	4667	73	283085
281	CHEMBL368479	Ki (nM)	=	5.8	-1	10	1	1	1.47593e-07	0.354545	t	PF14_0075	XIV	1	plasmepsin, putative	Enzyme	P39898	Plasmodium falciparum	Protein	Asp	high	B	Intermediate	9	Ki (nM)_P39898_Plasmodium falciparum	CHEMBL767722	Inhibitory activity against protease plasmepsin-1 (Plm I) of Plasmodium falciparum	CHEMBL4687	Plasmepsin 1	-0.00991724	-0.448283	-0.022817	-0.111115	-0.147825	0.20911	-0.00629542	-0.0636709	-0.0651174	1.77636e-14	9.76996e-15	295242	CHEMBL368479	295242	Cc1ccc(\C=C\CO[C@H]([C@H](O)[C@@H](O)[C@@H](OC\C=C\c2ccc(C)cc2)C(=O)N[C@@H]3[C@H](O)Cc4ccccc34)C(=O)N[C@@H]5[C@H](O)Cc6ccccc56)cc1	pnnnnnnnnnnpnnnnnpnnppnnnnppnppnnnpnppppnnnppnppnpnnnppnpppnppnpppnpnpnpppppnpnppnpnnpnpnnppnppnppnpnpnpppnnpnpppnppppnnnpnpnpnpnnnpnppnpnppnpnnnnppppnnnpnpnnpnnpnpnppppppnnppnnpppnnpnpnnnpnnnnnppnnpnnnpnnnppnnnnppppnppnppppnpnpnpnnppnppnnnnnnnnpnppppnppnppnpnnnppnpnnpnnpppnppnppnpppppnnpnpnnpppppnpppnnnpnnnnpnpnnpnnpnpnpnnpnpppnpnnpnnpnppnppnnnnppnnpppnnpnnppnppppppppnpnnppnnppnppnppnnpppnnpnpnn…	839125	4667	73	283085
282	CHEMBL369171	Ki (nM)	=	32	-1	10	0	1	1.74716e-07	0.354545	t	PF14_0075	XIV	1	plasmepsin, putative	Enzyme	P39898	Plasmodium falciparum	Protein	Asp	high	B	Intermediate	9	Ki (nM)_P39898_Plasmodium falciparum	CHEMBL767722	Inhibitory activity against protease plasmepsin-1 (Plm I) of Plasmodium falciparum	CHEMBL4687	Plasmepsin 1	-0.597119	-0.511174	-0.0485726	-0.668503	-0.225505	0.162502	-0.563684	-0.0636709	-0.0651174	1.77636e-14	9.76996e-15	293873	CHEMBL369171	293873	O[C@H]([C@@H](O)[C@@H](OC\C=C\C#C)C(=O)N[C@@H]1[C@H](O)Cc2ccccc12)[C@@H](OC\C=C\C#C)C(=O)N[C@@H]3[C@H](O)Cc4ccccc34	pnnnnnnnnnnpnnnnnpnnppnnnnppnppnnnpnppppnnnppnppnpnnnppnpppnppnpppnpnpnpppppnpnppnpnnpnpnnppnppnppnpnpnpppnnpnpppnppppnnnpnpnpnpnnnpnppnpnppnpnnnnppppnnnpnpnnpnnpnpnppppppnnppnnpppnnpnpnnnpnnnnnppnnpnnnpnnnppnnnnppppnppnppppnpnpnpnnppnppnnnnnnnnpnppppnppnppnpnnnppnpnnpnnpppnppnppnpppppnnpnpnnpppppnpppnnnpnnnnpnpnnpnnpnpnpnnpnpppnpnnpnnpnppnppnnnnppnnpppnnpnnppnppppppppnpnnppnnppnppnppnnpppnnpnpnn…	860167	4667	73	283085
283	CHEMBL369831	Ki (nM)	=	0.5	-1	10	1	1	1.78878e-07	0.354545	t	PF14_0075	XIV	1	plasmepsin, putative	Enzyme	P39898	Plasmodium falciparum	Protein	Asp	high	B	Intermediate	9	Ki (nM)_P39898_Plasmodium falciparum	CHEMBL767722	Inhibitory activity against protease plasmepsin-1 (Plm I) of Plasmodium falciparum	CHEMBL4687	Plasmepsin 1	-0.688301	-0.103201	-0.300715	-0.759543	0.183135	-0.0908328	-0.654723	-0.0636709	-0.0651174	1.77636e-14	9.76996e-15	294328	CHEMBL369831	294328	O[C@H]([C@@H](O)[C@@H](OC\C=C\c1ccc2OCOc2c1)C(=O)N[C@@H]3[C@H](O)Cc4ccccc34)[C@@H](OC\C=C\c5ccc6OCOc6c5)C(=O)N[C@@H]7[C@H](O)Cc8ccccc78	pnnnnnnnnnnpnnnnnpnnppnnnnppnppnnnpnppppnnnppnppnpnnnppnpppnppnpppnpnpnpppppnpnppnpnnpnpnnppnppnppnpnpnpppnnpnpppnppppnnnpnpnpnpnnnpnppnpnppnpnnnnppppnnnpnpnnpnnpnpnppppppnnppnnpppnnpnpnnnpnnnnnppnnpnnnpnnnppnnnnppppnppnppppnpnpnpnnppnppnnnnnnnnpnppppnppnppnpnnnppnpnnpnnpppnppnppnpppppnnpnpnnpppppnpppnnnpnnnnpnpnnpnnpnpnpnnpnpppnpnnpnnpnppnppnnnnppnnpppnnpnnppnppppppppnpnnppnnppnppnppnnpppnnpnpnn…	830870	4667	73	283085
284	CHEMBL369870	Ki (nM)	=	2.5	-1	10	1	1	2.25421e-07	0.354545	v	PF14_0075	XIV	1	plasmepsin, putative	Enzyme	P39898	Plasmodium falciparum	Protein	Asp	high	B	Intermediate	9	Ki (nM)_P39898_Plasmodium falciparum	CHEMBL767722	Inhibitory activity against protease plasmepsin-1 (Plm I) of Plasmodium falciparum	CHEMBL4687	Plasmepsin 1	-0.984673	-0.834135	-0.241694	-1.05475	-0.54889	-0.0315293	-0.949926	0.369247	0.371258	1.77636e-14	9.76996e-15	295241	CHEMBL369870	295241	O[C@H]([C@@H](O)[C@@H](OC\C=C\c1ccc(F)cc1)C(=O)N[C@@H]2[C@H](O)Cc3ccccc23)[C@@H](OC\C=C\c4ccc(F)cc4)C(=O)N[C@@H]5[C@H](O)Cc6ccccc56	pnnnnnnnnnnpnnnnnpnnppnnnnppnppnnnpnppppnnnppnppnpnnnppnpppnppnpppnpnpnpppppnpnppnpnnpnpnnppnppnppnpnpnpppnnpnpppnppppnnnpnpnpnpnnnpnppnpnppnpnnnnppppnnnpnpnnpnnpnpnppppppnnppnnpppnnpnpnnnpnnnnnppnnpnnnpnnnppnnnnppppnppnppppnpnpnpnnppnppnnnnnnnnpnppppnppnppnpnnnppnpnnpnnpppnppnppnpppppnnpnpnnpppppnpppnnnpnnnnpnpnnpnnpnpnpnnpnpppnpnnpnnpnppnppnnnnppnnpppnnpnnppnppppppppnpnnppnnppnppnppnnpppnnpnpnn…	845301	4667	73	283085
285	CHEMBL370086	Ki (nM)	=	1	-1	10	1	1	6.81644e-08	0.354545	t	PF14_0075	XIV	1	plasmepsin, putative	Enzyme	P39898	Plasmodium falciparum	Protein	Asp	high	B	Expert	9	Ki (nM)_P39898_Plasmodium falciparum	CHEMBL828789	Inhibitory concentration against the plasmepsin-1 of Plasmodium falciparum	CHEMBL4687	Plasmepsin 1	0.508099	0.147011	-0.281429	0.439559	0.441498	-0.0705739	0.347669	-0.424056	-0.436303	1.77636e-14	1.77636e-14	317274	CHEMBL370086	317274	CCCCNC(=O)C[C@H](O)[C@H](COCc1ccc(cc1)c2ccsc2)NC(=O)[C@@H](NC(=O)c3ccccn3)C(C)C	pnnnnnnnnnnpnnnnnpnnppnnnnppnppnnnpnppppnnnppnppnpnnnppnpppnppnpppnpnpnpppppnpnppnpnnpnpnnppnppnppnpnpnpppnnpnpppnppppnnnpnpnpnpnnnpnppnpnppnpnnnnppppnnnpnpnnpnnpnpnppppppnnppnnpppnnpnpnnnpnnnnnppnnpnnnpnnnppnnnnppppnppnppppnpnpnpnnppnppnnnnnnnnpnppppnppnppnpnnnppnpnnpnnpppnppnppnpppppnnpnpnnpppppnpppnnnpnnnnpnpnnpnnpnpnpnnpnpppnpnnpnnpnppnppnnnnppnnpppnnpnnppnppppppppnpnnppnnppnppnppnnpppnnpnpnn…	1489678	4667	73	283085
286	CHEMBL370422	Ki (nM)	=	11	-1	10	0	1	1.08631e-07	0.354545	t	PF14_0075	XIV	1	plasmepsin, putative	Enzyme	P39898	Plasmodium falciparum	Protein	Asp	high	B	Expert	9	Ki (nM)_P39898_Plasmodium falciparum	CHEMBL882865	Inhibition constant against plasmepsin-1 of Plasmodium falciparum, 10 min using 3 uM of DABCYL-Glu-Arg-Nle-Phe-Le u-Ser-Phe-Pro-EDANS as substrate	CHEMBL4687	Plasmepsin 1	-0.625742	-0.287835	-0.062507	-0.696372	-0.00168594	0.148255	-0.788263	0.0685906	0.0602274	1.77636e-14	1.77636e-14	329189	CHEMBL370422	329189	O[C@H]([C@@H](O)[C@@H](OC\C=C\Br)C(=O)N[C@@H]1[C@H](O)Cc2ccccc12)[C@@H](OC\C=C\Br)C(=O)NNC(=O)CCCc3ccccc3	pnnnnnnnnnnpnnnnnpnnppnnnnppnppnnnpnppppnnnppnppnpnnnppnpppnppnpppnpnpnpppppnpnppnpnnpnpnnppnppnppnpnpnpppnnpnpppnppppnnnpnpnpnpnnnpnppnpnppnpnnnnppppnnnpnpnnpnnpnpnppppppnnppnnpppnnpnpnnnpnnnnnppnnpnnnpnnnppnnnnppppnppnppppnpnpnpnnppnppnnnnnnnnpnppppnppnppnpnnnppnpnnpnnpppnppnppnpppppnnpnpnnpppppnpppnnnpnnnnpnpnnpnnpnpnpnnpnpppnpnnpnnpnppnppnnnnppnnpppnnpnnppnppppppppnpnnppnnppnppnppnnpppnnpnpnn…	1609348	4667	73	283085
287	CHEMBL370424	Ki (nM)	=	19	-1	10	0	1	1.15823e-07	0.354545	t	PF14_0075	XIV	1	plasmepsin, putative	Enzyme	P39898	Plasmodium falciparum	Protein	Asp	high	B	Expert	9	Ki (nM)_P39898_Plasmodium falciparum	CHEMBL882865	Inhibition constant against plasmepsin-1 of Plasmodium falciparum, 10 min using 3 uM of DABCYL-Glu-Arg-Nle-Phe-Le u-Ser-Phe-Pro-EDANS as substrate	CHEMBL4687	Plasmepsin 1	-0.872934	-0.0406426	-0.062507	-0.942696	0.245878	0.148255	-1.03459	0.0685906	0.0602274	1.77636e-14	1.77636e-14	329190	CHEMBL370424	329190	O[C@H]([C@@H](O)[C@@H](OC\C=C\Br)C(=O)N[C@@H]1[C@H](O)Cc2ccccc12)[C@@H](OC\C=C\Br)C(=O)NNC(=O)CCc3c[nH]c4ccccc34	pnnnnnnnnnnpnnnnnpnnppnnnnppnppnnnpnppppnnnppnppnpnnnppnpppnppnpppnpnpnpppppnpnppnpnnpnpnnppnppnppnpnpnpppnnpnpppnppppnnnpnpnpnpnnnpnppnpnppnpnnnnppppnnnpnpnnpnnpnpnppppppnnppnnpppnnpnpnnnpnnnnnppnnpnnnpnnnppnnnnppppnppnppppnpnpnpnnppnppnnnnnnnnpnppppnppnppnpnnnppnpnnpnnpppnppnppnpppppnnpnpnnpppppnpppnnnpnnnnpnpnnpnnpnpnpnnpnpppnpnnpnnpnppnppnnnnppnnpppnnpnnppnppppppppnpnnppnnppnppnppnnpppnnpnpnn…	1609352	4667	73	283085
288	CHEMBL371082	Ki (nM)	=	2.1	-1	10	1	1	1.03195e-07	0.354545	v	PF14_0075	XIV	1	plasmepsin, putative	Enzyme	P39898	Plasmodium falciparum	Protein	Asp	high	B	Expert	9	Ki (nM)_P39898_Plasmodium falciparum	CHEMBL828789	Inhibitory concentration against the plasmepsin-1 of Plasmodium falciparum	CHEMBL4687	Plasmepsin 1	0.0586524	0.339527	0.254391	-0.0625769	0.6404	0.498483	-0.154468	0.473363	0.497575	1.77636e-14	1.77636e-14	317676	CHEMBL371082	317676	CC(C)C[C@H](NC(=O)[C@H](C)NC(=O)C[C@H](O)[C@H](COCc1ccc(cc1)c2ccsc2)NC(=O)c3c(F)cc(F)cc3F)C(=O)N	pnnnnnnnnnnpnnnnnpnnppnnnnppnppnnnpnppppnnnppnppnpnnnppnpppnppnpppnpnpnpppppnpnppnpnnpnpnnppnppnppnpnpnpppnnpnpppnppppnnnpnpnpnpnnnpnppnpnppnpnnnnppppnnnpnpnnpnnpnpnppppppnnppnnpppnnpnpnnnpnnnnnppnnpnnnpnnnppnnnnppppnppnppppnpnpnpnnppnppnnnnnnnnpnppppnppnppnpnnnppnpnnpnnpppnppnppnpppppnnpnpnnpppppnpppnnnpnnnnpnpnnpnnpnpnpnnpnpppnpnnpnnpnppnppnnnnppnnpppnnpnnppnppppppppnpnnppnnppnppnppnnpppnnpnpnn…	1489694	4667	73	283085
289	CHEMBL371182	Ki (nM)	=	2.7	-1	10	1	1	6.66131e-08	0.354545	t	PF14_0075	XIV	1	plasmepsin, putative	Enzyme	P39898	Plasmodium falciparum	Protein	Asp	high	B	Expert	9	Ki (nM)_P39898_Plasmodium falciparum	CHEMBL828789	Inhibitory concentration against the plasmepsin-1 of Plasmodium falciparum	CHEMBL4687	Plasmepsin 1	0.597041	0.284479	-0.346014	0.528263	0.579595	-0.135498	0.436373	-0.424056	-0.436303	1.77636e-14	1.77636e-14	317637	CHEMBL371182	317637	CCCCNC(=O)C[C@H](O)[C@H](COCc1ccc(cc1)c2ccc3OCOc3c2)NC(=O)[C@@H](NC(=O)c4ccccn4)C(C)C	pnnnnnnnnnnpnnnnnpnnppnnnnppnppnnnpnppppnnnppnppnpnnnppnpppnppnpppnpnpnpppppnpnppnpnnpnpnnppnppnppnpnpnpppnnpnpppnppppnnnpnpnpnpnnnpnppnpnppnpnnnnppppnnnpnpnnpnnpnpnppppppnnppnnpppnnpnpnnnpnnnnnppnnpnnnpnnnppnnnnppppnppnppppnpnpnpnnppnppnnnnnnnnpnppppnppnppnpnnnppnpnnpnnpppnppnppnpppppnnpnpnnpppppnpppnnnpnnnnpnpnnpnnpnpnpnnpnpppnpnnpnnpnppnppnnnnppnnpppnnpnnppnppppppppnpnnppnnppnppnppnnpppnnpnpnn…	1489682	4667	73	283085
290	CHEMBL371256	Ki (nM)	=	198	-1	10	0	1	8.45926e-08	0.354545	t	PF14_0075	XIV	1	plasmepsin, putative	Enzyme	P39898	Plasmodium falciparum	Protein	Asp	high	B	Expert	9	Ki (nM)_P39898_Plasmodium falciparum	CHEMBL882865	Inhibition constant against plasmepsin-1 of Plasmodium falciparum, 10 min using 3 uM of DABCYL-Glu-Arg-Nle-Phe-Le u-Ser-Phe-Pro-EDANS as substrate	CHEMBL4687	Plasmepsin 1	0.263113	0.255111	0.187181	0.0909416	0.554377	0.451562	-0.000949031	0.15182	0.169581	1.77636e-14	1.77636e-14	329186	CHEMBL371256	329186	CC(C)(C)c1ccc(cc1)C(=O)NNC(=O)[C@H](OC\C=C\Br)[C@H](O)[C@@H](O)[C@@H](OC\C=C\Br)C(=O)N[C@@H]2[C@H](O)Cc3ccccc23	pnnnnnnnnnnpnnnnnpnnppnnnnppnppnnnpnppppnnnppnppnpnnnppnpppnppnpppnpnpnpppppnpnppnpnnpnpnnppnppnppnpnpnpppnnpnpppnppppnnnpnpnpnpnnnpnppnpnppnpnnnnppppnnnpnpnnpnnpnpnppppppnnppnnpppnnpnpnnnpnnnnnppnnpnnnpnnnppnnnnppppnppnppppnpnpnpnnppnppnnnnnnnnpnppppnppnppnpnnnppnpnnpnnpppnppnppnpppppnnpnpnnpppppnpppnnnpnnnnpnpnnpnnpnpnpnnpnpppnpnnpnnpnppnppnnnnppnnpppnnpnnppnppppppppnpnnppnnppnppnppnnpppnnpnpnn…	1609339	4667	73	283085
291	CHEMBL371417	Ki (nM)	=	0.4	-1	10	1	1	6.22812e-08	0.354545	t	PF14_0075	XIV	1	plasmepsin, putative	Enzyme	P39898	Plasmodium falciparum	Protein	Asp	high	B	Expert	9	Ki (nM)_P39898_Plasmodium falciparum	CHEMBL828789	Inhibitory concentration against the plasmepsin-1 of Plasmodium falciparum	CHEMBL4687	Plasmepsin 1	0.710169	0.757492	0.30985	0.576998	1.06103	0.555831	0.485108	-0.424056	-0.436303	1.77636e-14	1.77636e-14	317452	CHEMBL371417	317452	CC(C)C[C@H](NC(=O)[C@H](C)NC(=O)C[C@H](O)[C@H](COCc1cccc(c1)c2ccsc2)NC(=O)[C@@H](NC(=O)c3ccccn3)C(C)C)C(=O)N	pnnnnnnnnnnpnnnnnpnnppnnnnppnppnnnpnppppnnnppnppnpnnnppnpppnppnpppnpnpnpppppnpnppnpnnpnpnnppnppnppnpnpnpppnnpnpppnppppnnnpnpnpnpnnnpnppnpnppnpnnnnppppnnnpnpnnpnnpnpnppppppnnppnnpppnnpnpnnnpnnnnnppnnpnnnpnnnppnnnnppppnppnppppnpnpnpnnppnppnnnnnnnnpnppppnppnppnpnnnppnpnnpnnpppnppnppnpppppnnpnpnnpppppnpppnnnpnnnnpnpnnpnnpnpnpnnpnpppnpnnpnnpnppnppnnnnppnnpppnnpnnppnppppppppnpnnppnnppnppnppnnpppnnpnpnn…	1489917	4667	73	283085
292	CHEMBL371522	Ki (nM)	=	38	-1	10	0	1	9.32029e-08	0.354545	v	PF14_0075	XIV	1	plasmepsin, putative	Enzyme	P39898	Plasmodium falciparum	Protein	Asp	high	B	Expert	9	Ki (nM)_P39898_Plasmodium falciparum	CHEMBL882865	Inhibition constant against plasmepsin-1 of Plasmodium falciparum, 10 min using 3 uM of DABCYL-Glu-Arg-Nle-Phe-Le u-Ser-Phe-Pro-EDANS as substrate	CHEMBL4687	Plasmepsin 1	-0.516858	0.0682414	-0.0866364	-0.502329	0.38184	0.0967461	-0.59422	-0.424056	-0.436303	1.77636e-14	1.77636e-14	329194	CHEMBL371522	329194	CC(=O)c1ccc(\C=C\CO[C@H]([C@H](O)[C@@H](O)[C@@H](OC\C=C\c2ccc(cc2)C(=O)C)C(=O)N[C@@H]3[C@H](O)Cc4ccccc34)C(=O)NNC(=O)CCc5ccccc5)cc1	pnnnnnnnnnnpnnnnnpnnppnnnnppnppnnnpnppppnnnppnppnpnnnppnpppnppnpppnpnpnpppppnpnppnpnnpnpnnppnppnppnpnpnpppnnpnpppnppppnnnpnpnpnpnnnpnppnpnppnpnnnnppppnnnpnpnnpnnpnpnppppppnnppnnpppnnpnpnnnpnnnnnppnnpnnnpnnnppnnnnppppnppnppppnpnpnpnnppnppnnnnnnnnpnppppnppnppnpnnnppnpnnpnnpppnppnppnpppppnnpnpnnpppppnpppnnnpnnnnpnpnnpnnpnpnpnnpnpppnpnnpnnpnppnppnnnnppnnpppnnpnnppnppppppppnpnnppnnppnppnppnnpppnnpnpnn…	1609364	4667	73	283085
293	CHEMBL372618	Ki (nM)	=	6	-1	10	1	1	9.87676e-08	0.354545	t	PF14_0075	XIV	1	plasmepsin, putative	Enzyme	P39898	Plasmodium falciparum	Protein	Asp	high	B	Expert	9	Ki (nM)_P39898_Plasmodium falciparum	CHEMBL882865	Inhibition constant against plasmepsin-1 of Plasmodium falciparum, 10 min using 3 uM of DABCYL-Glu-Arg-Nle-Phe-Le u-Ser-Phe-Pro-EDANS as substrate	CHEMBL4687	Plasmepsin 1	-0.936281	0.0573979	-0.319097	-1.00599	0.344152	-0.109512	-1.09788	-0.424056	-0.436303	1.77636e-14	1.77636e-14	329193	CHEMBL372618	329193	O[C@H]([C@@H](O)[C@@H](OC\C=C\c1ccc2OCOc2c1)C(=O)N[C@@H]3[C@H](O)Cc4ccccc34)[C@@H](OC\C=C\c5ccc6OCOc6c5)C(=O)NNC(=O)CCc7ccccc7	pnnnnnnnnnnpnnnnnpnnppnnnnppnppnnnpnppppnnnppnppnpnnnppnpppnppnpppnpnpnpppppnpnppnpnnpnpnnppnppnppnpnpnpppnnpnpppnppppnnnpnpnpnpnnnpnppnpnppnpnnnnppppnnnpnpnnpnnpnpnppppppnnppnnpppnnpnpnnnpnnnnnppnnpnnnpnnnppnnnnppppnppnppppnpnpnpnnppnppnnnnnnnnpnppppnppnppnpnnnppnpnnpnnpppnppnppnpppppnnpnpnnpppppnpppnnnpnnnnpnpnnpnnpnpnpnnpnpppnpnnpnnpnppnppnnnnppnnpppnnpnnppnppppppppnpnnppnnppnppnppnnpppnnpnpnn…	1609361	4667	73	283085
294	CHEMBL373047	Ki (nM)	>	3000	-1	10	0	1	1.68314e-07	0.354545	t	PF14_0075	XIV	1	plasmepsin, putative	Enzyme	P39898	Plasmodium falciparum	Protein	ND	ND	B	Expert	9	Ki (nM)_P39898_Plasmodium falciparum	CHEMBL882865	Inhibition constant against plasmepsin-1 of Plasmodium falciparum, 10 min using 3 uM of DABCYL-Glu-Arg-Nle-Phe-Le u-Ser-Phe-Pro-EDANS as substrate	CHEMBL4687	Plasmepsin 1	0.487918	-0.0926867	-0.974559	0.308972	0.204778	-0.751195	0.478401	0.283693	0.308895	1.77636e-14	0.156985	329203	CHEMBL373047	329203	CC(C)(C)c1ccc(cc1)c2oc(nn2)[C@H](OC\C=C\Br)[C@H](O)[C@@H](O)[C@@H](OC\C=C\Br)c3oc(nn3)c4ccc(cc4)C(C)(C)C	pnnnnnnnnnnpnnnnnpnnppnnnnppnppnnnpnppppnnnppnppnpnnnppnpppnppnpppnpnpnpppppnpnppnpnnpnpnnppnppnppnpnpnpppnnpnpppnppppnnnpnpnpnpnnnpnppnpnppnpnnnnppppnnnpnpnnpnnpnpnppppppnnppnnpppnnpnpnnnpnnnnnppnnpnnnpnnnppnnnnppppnppnppppnpnpnpnnppnppnnnnnnnnpnppppnppnppnpnnnppnpnnpnnpppnppnppnpppppnnpnpnnpppppnpppnnnpnnnnpnpnnpnnpnpnpnnpnpppnpnnpnnpnppnppnnnnppnnpppnnpnnppnppppppppnpnnppnnppnppnppnnpppnnpnpnn…	1609373	4667	73	283085
295	CHEMBL376250	Ki (nM)	=	81	-1	10	0	1	1.03134e-07	0.354545	t	PF14_0075	XIV	1	plasmepsin, putative	Enzyme	P39898	Plasmodium falciparum	Protein	Asp	high	B	Intermediate	9	Ki (nM)_P39898_Plasmodium falciparum	CHEMBL911030	Inhibition of Plasmodium falciparum recombinant PLM1	CHEMBL4687	Plasmepsin 1	1.4534	-0.0255452	-0.167315	1.38257	0.268696	0.0445257	1.48739	-0.0636709	-0.0651174	1.77636e-14	9.76996e-15	364597	CHEMBL376250	364597	CCCCNC(=O)C[C@H](O)[C@H](CC(C)C)NC(=O)[C@@H](NC(=O)c1ccc(Oc2ccc(cc2)C(=O)NCCCC(C)Nc3cc(OC)cc4cccnc34)cc1)C(C)CC	pnnnnnnnnnnpnnnnnpnnppnnnnppnppnnnpnppppnnnppnppnpnnnppnpppnppnpppnpnpnpppppnpnppnpnnpnpnnppnppnppnpnpnpppnnpnpppnppppnnnpnpnpnpnnnpnppnpnppnpnnnnppppnnnpnpnnpnnpnpnppppppnnppnnpppnnpnpnnnpnnnnnppnnpnnnpnnnppnnnnppppnppnppppnpnpnpnnppnppnnnnnnnnpnppppnppnppnpnnnppnpnnpnnpppnppnppnpppppnnpnpnnpppppnpppnnnpnnnnpnpnnpnnpnpnpnnpnpppnpnnpnnpnppnppnnnnppnnpppnnpnnppnppppppppnpnnppnnppnppnppnnpppnnpnpnn…	1795918	4667	73	283085
296	CHEMBL349421	Ki (nM)	>	2000	-1	10	0	1	8.21941e-06	0.354545	v	PF14_0075	XIV	1	plasmepsin, putative	Enzyme	P39898	Plasmodium falciparum	Protein	ND	ND	B	Intermediate	9	Ki (nM)_P39898_Plasmodium falciparum	CHEMBL874100	Binding affinity for Plasmodium falciparum plasmepsin-1.	CHEMBL4687	Plasmepsin 1	-0.388839	0.196261	-0.265374	-0.464568	0.501985	-0.046379	1.07931	0.0682257	0.0745316	1.77636e-14	-0.060759	272795	CHEMBL349421	272795	CC(C)[C@H](NC(=O)c1ccccn1)C(=O)N[C@@H](Cc2ccccc2)[C@@H](O)CN3[C@@H](Cc4ccc(Br)cc4)C(=O)NC3=O	pnnnnnnnnnnpnnnnnpnnppnnnnppnppnnnpnppppnnnppnppnpnnnppnpppnppnpppnpnpnpppppnpnppnpnnpnpnnppnppnppnpnpnpppnnpnpppnppppnnnpnpnpnpnnnpnppnpnppnpnnnnppppnnnpnpnnpnnpnpnppppppnnppnnpppnnpnpnnnpnnnnnppnnpnnnpnnnppnnnnppppnppnppppnpnpnpnnppnppnnnnnnnnpnppppnppnppnpnnnppnpnnpnnpppnppnppnpppppnnpnpnnpppppnpppnnnpnnnnpnpnnpnnpnpnpnnpnpppnpnnpnnpnppnppnnnnppnnpppnnpnnppnppppppppnpnnppnnppnppnppnnpppnnpnpnn…	345073	4667	73	283085
297	CHEMBL349736	Ki (nM)	=	1300	-1	10	0	1	1.78358e-07	0.354545	t	PF14_0075	XIV	1	plasmepsin, putative	Enzyme	P39898	Plasmodium falciparum	Protein	Asp	high	B	Intermediate	9	Ki (nM)_P39898_Plasmodium falciparum	CHEMBL874100	Binding affinity for Plasmodium falciparum plasmepsin-1.	CHEMBL4687	Plasmepsin 1	-0.576753	-0.265771	0.121981	-0.604468	0.0363905	0.319639	-0.499648	-0.0636709	-0.0651174	1.77636e-14	9.76996e-15	272657	CHEMBL349736	272657	COc1ccccc1c2cccc(C[C@H](NC[C@H](O)[C@H](Cc3ccccc3)NC(=O)[C@@H](NC(=O)c4ccccn4)C(C)C)C(=O)N)c2	pnnnnnnnnnnpnnnnnpnnppnnnnppnppnnnpnppppnnnppnppnpnnnppnpppnppnpppnpnpnpppppnpnppnpnnpnpnnppnppnppnpnpnpppnnpnpppnppppnnnpnpnpnpnnnpnppnpnppnpnnnnppppnnnpnpnnpnnpnpnppppppnnppnnpppnnpnpnnnpnnnnnppnnpnnnpnnnppnnnnppppnppnppppnpnpnpnnppnppnnnnnnnnpnppppnppnppnpnnnppnpnnpnnpppnppnppnpppppnnpnpnnpppppnpppnnnpnnnnpnpnnpnnpnpnpnnpnpppnpnnpnnpnppnppnnnnppnnpppnnpnnppnppppppppnpnnppnnppnppnppnnpppnnpnpnn…	330772	4667	73	283085
298	CHEMBL349737	Ki (nM)	=	437	-1	10	0	1	1.78358e-07	0.354545	t	PF14_0075	XIV	1	plasmepsin, putative	Enzyme	P39898	Plasmodium falciparum	Protein	Asp	high	B	Intermediate	9	Ki (nM)_P39898_Plasmodium falciparum	CHEMBL874100	Binding affinity for Plasmodium falciparum plasmepsin-1.	CHEMBL4687	Plasmepsin 1	-0.576753	-0.265771	0.121981	-0.604468	0.0363905	0.319639	-0.499648	-0.0636709	-0.0651174	1.77636e-14	9.76996e-15	272658	CHEMBL349737	272658	COc1ccccc1c2ccc(C[C@H](NC[C@H](O)[C@H](Cc3ccccc3)NC(=O)[C@@H](NC(=O)c4ccccn4)C(C)C)C(=O)N)cc2	pnnnnnnnnnnpnnnnnpnnppnnnnppnppnnnpnppppnnnppnppnpnnnppnpppnppnpppnpnpnpppppnpnppnpnnpnpnnppnppnppnpnpnpppnnpnpppnppppnnnpnpnpnpnnnpnppnpnppnpnnnnppppnnnpnpnnpnnpnpnppppppnnppnnpppnnpnpnnnpnnnnnppnnpnnnpnnnppnnnnppppnppnppppnpnpnpnnppnppnnnnnnnnpnppppnppnppnpnnnppnpnnpnnpppnppnppnpppppnnpnpnnpppppnpppnnnpnnnnpnpnnpnnpnpnpnnpnpppnpnnpnnpnppnppnnnnppnnpppnnpnnppnppppppppnpnnppnnppnppnppnnpppnnpnpnn…	310480	4667	73	283085
299	CHEMBL350081	Ki (nM)	~	2100	-1	10	0	1	7.3149e-06	0.354545	t	PF14_0075	XIV	1	plasmepsin, putative	Enzyme	P39898	Plasmodium falciparum	Protein	ND	ND	B	Intermediate	9	Ki (nM)_P39898_Plasmodium falciparum	CHEMBL874100	Binding affinity for Plasmodium falciparum plasmepsin-1.	CHEMBL4687	Plasmepsin 1	-0.388839	-0.12406	0.372164	-0.464568	0.179298	0.598995	1.07931	-0.250543	-0.255101	1.77636e-14	-0.060759	272684	CHEMBL350081	272684	CC(C)[C@H](NC(=O)c1ccccn1)C(=O)N[C@@H](Cc2ccccc2)[C@@H](O)CN[C@@H](Cc3ccccc3)C(=O)N	pnnnnnnnnnnpnnnnnpnnppnnnnppnppnnnpnppppnnnppnppnpnnnppnpppnppnpppnpnpnpppppnpnppnpnnpnpnnppnppnppnpnpnpppnnpnpppnppppnnnpnpnpnpnnnpnppnpnppnpnnnnppppnnnpnpnnpnnpnpnppppppnnppnnpppnnpnpnnnpnnnnnppnnpnnnpnnnppnnnnppppnppnppppnpnpnpnnppnppnnnnnnnnpnppppnppnppnpnnnppnpnnpnnpppnppnppnpppppnnpnpnnpppppnpppnnnpnnnnpnpnnpnnpnpnpnnpnpppnpnnpnnpnppnppnnnnppnnpppnnpnnppnppppppppnpnnppnnppnppnppnnpppnnpnpnn…	318230	4667	73	283085
300	CHEMBL351939	Ki (nM)	=	2046	-1	10	0	1	1.77589e-07	0.354545	v	PF14_0075	XIV	1	plasmepsin, putative	Enzyme	P39898	Plasmodium falciparum	Protein	Asp	high	B	Intermediate	9	Ki (nM)_P39898_Plasmodium falciparum	CHEMBL874100	Binding affinity for Plasmodium falciparum plasmepsin-1.	CHEMBL4687	Plasmepsin 1	-0.667792	-0.0826928	-0.37648	-0.742335	0.221224	-0.158683	-0.637515	-0.0636709	-0.0651174	1.77636e-14	9.76996e-15	273139	CHEMBL351939	273139	CC(C)[C@H](NC(=O)c1ccccn1)C(=O)N[C@@H](Cc2ccccc2)[C@@H](O)CN3[C@@H](Cc4ccc(cc4)c5ccccc5)C(=O)NC3=O	pnnnnnnnnnnpnnnnnpnnppnnnnppnppnnnpnppppnnnppnppnpnnnppnpppnppnpppnpnpnpppppnpnppnpnnpnpnnppnppnppnpnpnpppnnpnpppnppppnnnpnpnpnpnnnpnppnpnppnpnnnnppppnnnpnpnnpnnpnpnppppppnnppnnpppnnpnpnnnpnnnnnppnnpnnnpnnnppnnnnppppnppnppppnpnpnpnnppnppnnnnnnnnpnppppnppnppnpnnnppnpnnpnnpppnppnppnpppppnnpnpnnpppppnpppnnnpnnnnpnpnnpnnpnpnpnnpnpppnpnnpnnpnppnppnnnnppnnpppnnpnnppnppppppppnpnnppnnppnppnppnnpppnnpnpnn…	324395	4667	73	283085
301	CHEMBL353118	Ki (nM)	=	68	-1	10	0	1	1.77589e-07	0.354545	t	PF14_0075	XIV	1	plasmepsin, putative	Enzyme	P39898	Plasmodium falciparum	Protein	Asp	high	B	Intermediate	9	Ki (nM)_P39898_Plasmodium falciparum	CHEMBL874100	Binding affinity for Plasmodium falciparum plasmepsin-1.	CHEMBL4687	Plasmepsin 1	-0.667792	-0.375118	0.205504	-0.742335	-0.0733869	0.430539	-0.637515	-0.0636709	-0.0651174	1.77636e-14	9.76996e-15	272533	CHEMBL353118	272533	CC(C)[C@H](NC(=O)c1ccccn1)C(=O)N[C@@H](Cc2ccccc2)[C@@H](O)CN[C@@H](Cc3ccc(cc3)c4ccccc4)C(=O)N	pnnnnnnnnnnpnnnnnpnnppnnnnppnppnnnpnppppnnnppnppnpnnnppnpppnppnpppnpnpnpppppnpnppnpnnpnpnnppnppnppnpnpnpppnnpnpppnppppnnnpnpnpnpnnnpnppnpnppnpnnnnppppnnnpnpnnpnnpnpnppppppnnppnnpppnnpnpnnnpnnnnnppnnpnnnpnnnppnnnnppppnppnppppnpnpnpnnppnppnnnnnnnnpnppppnppnppnpnnnppnpnnpnnpppnppnppnpppppnnpnpnnpppppnpppnnnpnnnnpnpnnpnnpnpnpnnpnpppnpnnpnnpnppnppnnnnppnnpppnnpnnppnppppppppnpnnppnnppnppnppnnpppnnpnpnn…	329558	4667	73	283085
302	CHEMBL353782	Ki (nM)	>	2000	-1	10	0	1	7.77451e-06	0.354545	t	PF14_0075	XIV	1	plasmepsin, putative	Enzyme	P39898	Plasmodium falciparum	Protein	ND	ND	B	Intermediate	9	Ki (nM)_P39898_Plasmodium falciparum	CHEMBL874100	Binding affinity for Plasmodium falciparum plasmepsin-1.	CHEMBL4687	Plasmepsin 1	-0.622988	-0.0378885	0.429371	-0.697526	0.266018	0.656809	0.846351	-0.250543	-0.255101	1.77636e-14	-0.060759	272516	CHEMBL353782	272516	CC(C)[C@H](NC(=O)c1ccccn1)C(=O)N[C@@H](Cc2ccccc2)[C@@H](O)CN[C@H](C(=O)N)c3ccccc3	pnnnnnnnnnnpnnnnnpnnppnnnnppnppnnnpnppppnnnppnppnpnnnppnpppnppnpppnpnpnpppppnpnppnpnnpnpnnppnppnppnpnpnpppnnpnpppnppppnnnpnpnpnpnnnpnppnpnppnpnnnnppppnnnpnpnnpnnpnpnppppppnnppnnpppnnpnpnnnpnnnnnppnnpnnnpnnnppnnnnppppnppnppppnpnpnpnnppnppnnnnnnnnpnppppnppnppnpnnnppnpnnpnnpppnppnppnpppppnnpnpnnpppppnpppnnnpnnnnpnpnnpnnpnpnpnnpnpppnpnnpnnpnppnppnnnnppnnpppnnpnnppnppppppppnpnnppnnppnppnppnnpppnnpnpnn…	316896	4667	73	283085
303	CHEMBL3259870	IC50 (nM)	=	750	-1	10	0	0	1	0	t	PF14_0075	XIV	1	plasmepsin, putative	Enzyme	P39898	Plasmodium falciparum	Protein	Asp	high	B	Autocuration	9	IC50 (nM)_P39898_Plasmodium falciparum	CHEMBL3271467	Inhibition of Plasmodium falciparum plasmepsin-1 using DABCYL-Glu-Arg-Nle-Phe-Leu-Ser-Phe-Pro-EDANS as substrate preincubated for 30 mins by FRET assay	CHEMBL4687	Plasmepsin 1	0.766659	0.230822	0.291593	0.928162	-0.427324	-0.188346	0.782412	0	0	-1.15463e-14	1.97765e-05	1749800	CHEMBL3259870	1749800	CCCNC(=O)c1cc(cc(c1)C(=O)N[C@@H](Cc2ccccc2)[C@H](O)CNC(C)(C)c3cccc(OC)c3)N4CCCCC4	pnnnnnnnnnnpnnnnnpnnppnnnnppnppnnnpnppppnnnppnppnpnnnppnpppnppnpppnpnpnpppppnpnppnpnnpnpnnppnppnppnpnpnpppnnpnpppnppppnnnpnpnpnpnnnpnppnpnppnpnnnnppppnnnpnpnnpnnpnpnppppppnnppnnpppnnpnpnnnpnnnnnppnnpnnnpnnnppnnnnppppnppnppppnpnpnpnnppnppnnnnnnnnpnppppnppnppnpnnnppnpnnpnnpppnppnppnpppppnnpnpnnpppppnpppnnnpnnnnpnpnnpnnpnpnpnnpnpppnpnnpnnpnppnppnnnnppnnpppnnpnnppnppppppppnpnnppnnppnppnppnnpppnnpnpnn…	14656090	4667	73	283085
304	CHEMBL3264796	IC50 (nM)	=	18000	-1	10	0	0	1	0	v	PF14_0075	XIV	1	plasmepsin, putative	Enzyme	P39898	Plasmodium falciparum	Protein	Asp	high	B	Autocuration	9	IC50 (nM)_P39898_Plasmodium falciparum	CHEMBL3271467	Inhibition of Plasmodium falciparum plasmepsin-1 using DABCYL-Glu-Arg-Nle-Phe-Leu-Ser-Phe-Pro-EDANS as substrate preincubated for 30 mins by FRET assay	CHEMBL4687	Plasmepsin 1	0.979802	0.86886	-0.052463	1.15404	0.216635	-0.534895	1.00828	0	0	-1.15463e-14	1.97765e-05	1749788	CHEMBL3264796	1749788	CCCN(CCC)C(=O)c1cc(cc(c1)C(=O)N[C@@H](Cc2ccccc2)[C@@H](O)CNC(C)(C)c3cccc(OC)c3)N4CCCCS4(=O)=O	pnnnnnnnnnnpnnnnnpnnppnnnnppnppnnnpnppppnnnppnppnpnnnppnpppnppnpppnpnpnpppppnpnppnpnnpnpnnppnppnppnpnpnpppnnpnpppnppppnnnpnpnpnpnnnpnppnpnppnpnnnnppppnnnpnpnnpnnpnpnppppppnnppnnpppnnpnpnnnpnnnnnppnnpnnnpnnnppnnnnppppnppnppppnpnpnpnnppnppnnnnnnnnpnppppnppnppnpnnnppnpnnpnnpppnppnppnpppppnnpnpnnpppppnpppnnnpnnnnpnpnnpnnpnpnpnnpnpppnpnnpnnpnppnppnnnnppnnpppnnpnnppnppppppppnpnnppnnppnppnppnnpppnnpnpnn…	14656077	4667	73	283085
305	CHEMBL3264797	IC50 (nM)	=	2300	-1	10	0	0	1	0	t	PF14_0075	XIV	1	plasmepsin, putative	Enzyme	P39898	Plasmodium falciparum	Protein	Asp	high	B	Autocuration	9	IC50 (nM)_P39898_Plasmodium falciparum	CHEMBL3271467	Inhibition of Plasmodium falciparum plasmepsin-1 using DABCYL-Glu-Arg-Nle-Phe-Leu-Ser-Phe-Pro-EDANS as substrate preincubated for 30 mins by FRET assay	CHEMBL4687	Plasmepsin 1	0.852765	0.684713	-0.0278827	1.02631	0.0312657	-0.510282	0.880557	0	0	-1.15463e-14	1.97765e-05	1749789	CHEMBL3264797	1749789	CCCN(CCC)C(=O)c1cc(cc(c1)C(=O)N[C@@H](Cc2ccccc2)[C@H](O)CNC(C)(C)c3ccccc3)N4CCCCS4(=O)=O	pnnnnnnnnnnpnnnnnpnnppnnnnppnppnnnpnppppnnnppnppnpnnnppnpppnppnpppnpnpnpppppnpnppnpnnpnpnnppnppnppnpnpnpppnnpnpppnppppnnnpnpnpnpnnnpnppnpnppnpnnnnppppnnnpnpnnpnnpnpnppppppnnppnnpppnnpnpnnnpnnnnnppnnpnnnpnnnppnnnnppppnppnppppnpnpnpnnppnppnnnnnnnnpnppppnppnppnpnnnppnpnnpnnpppnppnppnpppppnnpnpnnpppppnpppnnnpnnnnpnpnnpnnpnpnpnnpnpppnpnnpnnpnppnppnnnnppnnpppnnpnnppnppppppppnpnnppnnppnppnppnnpppnnpnpnn…	14656078	4667	73	283085
306	CHEMBL3264798	IC50 (nM)	=	45000	-1	10	0	0	1	0	t	PF14_0075	XIV	1	plasmepsin, putative	Enzyme	P39898	Plasmodium falciparum	Protein	Asp	high	B	Autocuration	9	IC50 (nM)_P39898_Plasmodium falciparum	CHEMBL3271467	Inhibition of Plasmodium falciparum plasmepsin-1 using DABCYL-Glu-Arg-Nle-Phe-Leu-Ser-Phe-Pro-EDANS as substrate preincubated for 30 mins by FRET assay	CHEMBL4687	Plasmepsin 1	0.852765	0.684713	-0.0278827	1.02631	0.0312657	-0.510282	0.880557	0	0	-1.15463e-14	1.97765e-05	1749790	CHEMBL3264798	1749790	CCCN(CCC)C(=O)c1cc(cc(c1)C(=O)N[C@@H](Cc2ccccc2)[C@@H](O)CNC(C)(C)c3ccccc3)N4CCCCS4(=O)=O	pnnnnnnnnnnpnnnnnpnnppnnnnppnppnnnpnppppnnnppnppnpnnnppnpppnppnpppnpnpnpppppnpnppnpnnpnpnnppnppnppnpnpnpppnnpnpppnppppnnnpnpnpnpnnnpnppnpnppnpnnnnppppnnnpnpnnpnnpnpnppppppnnppnnpppnnpnpnnnpnnnnnppnnpnnnpnnnppnnnnppppnppnppppnpnpnpnnppnppnnnnnnnnpnppppnppnppnpnnnppnpnnpnnpppnppnppnpppppnnpnpnnpppppnpppnnnpnnnnpnpnnpnnpnpnpnnpnpppnpnnpnnpnppnppnnnnppnnpppnnpnnppnppppppppnpnnppnnppnppnppnnpppnnpnpnn…	14656079	4667	73	283085
307	CHEMBL3264799	IC50 (nM)	=	300	-1	10	0	0	1	0	t	PF14_0075	XIV	1	plasmepsin, putative	Enzyme	P39898	Plasmodium falciparum	Protein	Asp	high	B	Autocuration	9	IC50 (nM)_P39898_Plasmodium falciparum	CHEMBL3271467	Inhibition of Plasmodium falciparum plasmepsin-1 using DABCYL-Glu-Arg-Nle-Phe-Leu-Ser-Phe-Pro-EDANS as substrate preincubated for 30 mins by FRET assay	CHEMBL4687	Plasmepsin 1	1.24553	0.0716607	-0.052463	1.42105	-0.585598	-0.534895	1.2753	0	0	-1.15463e-14	1.97765e-05	1749791	CHEMBL3264799	1749791	CCCN(CCC)C(=O)c1cc(cc(c1)C(=O)N[C@@H](Cc2ccccc2)[C@H](O)CNC(C)(C)c3cccc(OC)c3)N4CCCCC4	pnnnnnnnnnnpnnnnnpnnppnnnnppnppnnnpnppppnnnppnppnpnnnppnpppnppnpppnpnpnpppppnpnppnpnnpnpnnppnppnppnpnpnpppnnpnpppnppppnnnpnpnpnpnnnpnppnpnppnpnnnnppppnnnpnpnnpnnpnpnppppppnnppnnpppnnpnpnnnpnnnnnppnnpnnnpnnnppnnnnppppnppnppppnpnpnpnnppnppnnnnnnnnpnppppnppnppnpnnnppnpnnpnnpppnppnppnpppppnnpnpnnpppppnpppnnnpnnnnpnpnnpnnpnpnpnnpnpppnpnnpnnpnppnppnnnnppnnpppnnpnnppnppppppppnpnnppnnppnppnppnnpppnnpnpnn…	14656080	4667	73	283085
308	CHEMBL3264800	IC50 (nM)	=	360	-1	10	0	0	1	0	v	PF14_0075	XIV	1	plasmepsin, putative	Enzyme	P39898	Plasmodium falciparum	Protein	Asp	high	B	Autocuration	9	IC50 (nM)_P39898_Plasmodium falciparum	CHEMBL3271467	Inhibition of Plasmodium falciparum plasmepsin-1 using DABCYL-Glu-Arg-Nle-Phe-Leu-Ser-Phe-Pro-EDANS as substrate preincubated for 30 mins by FRET assay	CHEMBL4687	Plasmepsin 1	1.08901	0.120197	0.238925	1.26371	-0.53679	-0.243079	1.11796	0	0	-1.15463e-14	1.97765e-05	1749792	CHEMBL3264800	1749792	CCCN(CCC)C(=O)c1cc(cc(c1)C(=O)N[C@@H](Cc2ccccc2)[C@H](O)CNC(C)(C)c3cccc(O)c3)N4CCCCC4	pnnnnnnnnnnpnnnnnpnnppnnnnppnppnnnpnppppnnnppnppnpnnnppnpppnppnpppnpnpnpppppnpnppnpnnpnpnnppnppnppnpnpnpppnnpnpppnppppnnnpnpnpnpnnnpnppnpnppnpnnnnppppnnnpnpnnpnnpnpnppppppnnppnnpppnnpnpnnnpnnnnnppnnpnnnpnnnppnnnnppppnppnppppnpnpnpnnppnppnnnnnnnnpnppppnppnppnpnnnppnpnnpnnpppnppnppnpppppnnpnpnnpppppnpppnnnpnnnnpnpnnpnnpnpnpnnpnpppnpnnpnnpnppnppnnnnppnnpppnnpnnppnppppppppnpnnppnnppnppnppnnpppnnpnpnn…	14656081	4667	73	283085
309	CHEMBL3264801	IC50 (nM)	=	380	-1	10	0	0	1	0	t	PF14_0075	XIV	1	plasmepsin, putative	Enzyme	P39898	Plasmodium falciparum	Protein	Asp	high	B	Autocuration	9	IC50 (nM)_P39898_Plasmodium falciparum	CHEMBL3271467	Inhibition of Plasmodium falciparum plasmepsin-1 using DABCYL-Glu-Arg-Nle-Phe-Leu-Ser-Phe-Pro-EDANS as substrate preincubated for 30 mins by FRET assay	CHEMBL4687	Plasmepsin 1	1.12666	-0.136962	-0.0278827	1.30152	-0.79558	-0.510282	1.15577	0	0	-1.15463e-14	1.97765e-05	1749793	CHEMBL3264801	1749793	CCCN(CCC)C(=O)c1cc(cc(c1)C(=O)N[C@@H](Cc2ccccc2)[C@H](O)CNC(C)(C)c3ccccc3)N4CCCCC4	pnnnnnnnnnnpnnnnnpnnppnnnnppnppnnnpnppppnnnppnppnpnnnppnpppnppnpppnpnpnpppppnpnppnpnnpnpnnppnppnppnpnpnpppnnpnpppnppppnnnpnpnpnpnnnpnppnpnppnpnnnnppppnnnpnpnnpnnpnpnppppppnnppnnpppnnpnpnnnpnnnnnppnnpnnnpnnnppnnnnppppnppnppppnpnpnpnnppnppnnnnnnnnpnppppnppnppnpnnnppnpnnpnnpppnppnppnpppppnnpnpnnpppppnpppnnnpnnnnpnpnnpnnpnpnpnnpnpppnpnnpnnpnppnppnnnnppnnpppnnpnnppnppppppppnpnnppnnppnppnppnnpppnnpnpnn…	14656082	4667	73	283085
310	CHEMBL3264802	IC50 (nM)	=	4100	-1	10	0	0	1	0	t	PF14_0075	XIV	1	plasmepsin, putative	Enzyme	P39898	Plasmodium falciparum	Protein	Asp	high	B	Autocuration	9	IC50 (nM)_P39898_Plasmodium falciparum	CHEMBL3271467	Inhibition of Plasmodium falciparum plasmepsin-1 using DABCYL-Glu-Arg-Nle-Phe-Leu-Ser-Phe-Pro-EDANS as substrate preincubated for 30 mins by FRET assay	CHEMBL4687	Plasmepsin 1	1.16495	0.153951	-0.0214726	1.33998	-0.502849	-0.503864	1.19423	0	0	-1.15463e-14	1.97765e-05	1749794	CHEMBL3264802	1749794	CCCN(CCC)C(=O)c1cc(cc(c1)C(=O)N[C@@H](Cc2ccccc2)[C@H](O)CNC(C)(C)c3ccccn3)N4CCCCC4	pnnnnnnnnnnpnnnnnpnnppnnnnppnppnnnpnppppnnnppnppnpnnnppnpppnppnpppnpnpnpppppnpnppnpnnpnpnnppnppnppnpnpnpppnnpnpppnppppnnnpnpnpnpnnnpnppnpnppnpnnnnppppnnnpnpnnpnnpnpnppppppnnppnnpppnnpnpnnnpnnnnnppnnpnnnpnnnppnnnnppppnppnppppnpnpnpnnppnppnnnnnnnnpnppppnppnppnpnnnppnpnnpnnpppnppnppnpppppnnpnpnnpppppnpppnnnpnnnnpnpnnpnnpnpnpnnpnpppnpnnpnnpnppnppnnnnppnnpppnnpnnppnppppppppnpnnppnnppnppnppnnpppnnpnpnn…	14656083	4667	73	283085
311	CHEMBL3264803	IC50 (nM)	=	350	-1	10	0	0	1	0	t	PF14_0075	XIV	1	plasmepsin, putative	Enzyme	P39898	Plasmodium falciparum	Protein	Asp	high	B	Autocuration	9	IC50 (nM)_P39898_Plasmodium falciparum	CHEMBL3271467	Inhibition of Plasmodium falciparum plasmepsin-1 using DABCYL-Glu-Arg-Nle-Phe-Leu-Ser-Phe-Pro-EDANS as substrate preincubated for 30 mins by FRET assay	CHEMBL4687	Plasmepsin 1	1.16495	0.153951	-0.0214726	1.33998	-0.502849	-0.503864	1.19423	0	0	-1.15463e-14	1.97765e-05	1749795	CHEMBL3264803	1749795	CCCN(CCC)C(=O)c1cc(cc(c1)C(=O)N[C@@H](Cc2ccccc2)[C@H](O)CNC(C)(C)c3cccnc3)N4CCCCC4	pnnnnnnnnnnpnnnnnpnnppnnnnppnppnnnpnppppnnnppnppnpnnnppnpppnppnpppnpnpnpppppnpnppnpnnpnpnnppnppnppnpnpnpppnnpnpppnppppnnnpnpnpnpnnnpnppnpnppnpnnnnppppnnnpnpnnpnnpnpnppppppnnppnnpppnnpnpnnnpnnnnnppnnpnnnpnnnppnnnnppppnppnppppnpnpnpnnppnppnnnnnnnnpnppppnppnppnpnnnppnpnnpnnpppnppnppnpppppnnpnpnnpppppnpppnnnpnnnnpnpnnpnnpnpnpnnpnpppnpnnpnnpnppnppnnnnppnnpppnnpnnppnppppppppnpnnppnnppnppnppnnpppnnpnpnn…	14656084	4667	73	283085
312	CHEMBL3264804	IC50 (nM)	=	470	-1	10	0	0	1	0	v	PF14_0075	XIV	1	plasmepsin, putative	Enzyme	P39898	Plasmodium falciparum	Protein	Asp	high	B	Autocuration	9	IC50 (nM)_P39898_Plasmodium falciparum	CHEMBL3271467	Inhibition of Plasmodium falciparum plasmepsin-1 using DABCYL-Glu-Arg-Nle-Phe-Leu-Ser-Phe-Pro-EDANS as substrate preincubated for 30 mins by FRET assay	CHEMBL4687	Plasmepsin 1	1.16495	0.153951	-0.0214726	1.33998	-0.502849	-0.503864	1.19423	0	0	-1.15463e-14	1.97765e-05	1749796	CHEMBL3264804	1749796	CCCN(CCC)C(=O)c1cc(cc(c1)C(=O)N[C@@H](Cc2ccccc2)[C@H](O)CNC(C)(C)c3ccncc3)N4CCCCC4	pnnnnnnnnnnpnnnnnpnnppnnnnppnppnnnpnppppnnnppnppnpnnnppnpppnppnpppnpnpnpppppnpnppnpnnpnpnnppnppnppnpnpnpppnnpnpppnppppnnnpnpnpnpnnnpnppnpnppnpnnnnppppnnnpnpnnpnnpnpnppppppnnppnnpppnnpnpnnnpnnnnnppnnpnnnpnnnppnnnnppppnppnppppnpnpnpnnppnppnnnnnnnnpnppppnppnppnpnnnppnpnnpnnpppnppnppnpppppnnpnpnnpppppnpppnnnpnnnnpnpnnpnnpnpnpnnpnpppnpnnpnnpnppnppnnnnppnnpppnnpnnppnppppppppnpnnppnnppnppnppnnpppnnpnpnn…	14656085	4667	73	283085
313	CHEMBL3264805	IC50 (nM)	=	600	-1	10	0	0	1	0	t	PF14_0075	XIV	1	plasmepsin, putative	Enzyme	P39898	Plasmodium falciparum	Protein	Asp	high	B	Autocuration	9	IC50 (nM)_P39898_Plasmodium falciparum	CHEMBL3271467	Inhibition of Plasmodium falciparum plasmepsin-1 using DABCYL-Glu-Arg-Nle-Phe-Leu-Ser-Phe-Pro-EDANS as substrate preincubated for 30 mins by FRET assay	CHEMBL4687	Plasmepsin 1	1.28332	0.355292	-0.0464714	1.459	-0.300189	-0.528895	1.31325	0	0	-1.15463e-14	1.97765e-05	1749797	CHEMBL3264805	1749797	CCCN(CCC)C(=O)c1cc(cc(c1)C(=O)N[C@@H](Cc2ccccc2)[C@H](O)CNC(C)(C)c3cncc(OC)c3)N4CCCCC4	pnnnnnnnnnnpnnnnnpnnppnnnnppnppnnnpnppppnnnppnppnpnnnppnpppnppnpppnpnpnpppppnpnppnpnnpnpnnppnppnppnpnpnpppnnpnpppnppppnnnpnpnpnpnnnpnppnpnppnpnnnnppppnnnpnpnnpnnpnpnppppppnnppnnpppnnpnpnnnpnnnnnppnnpnnnpnnnppnnnnppppnppnppppnpnpnpnnppnppnnnnnnnnpnppppnppnppnpnnnppnpnnpnnpppnppnppnpppppnnpnpnnpppppnpppnnnpnnnnpnpnnpnnpnpnpnnpnpppnpnnpnnpnppnppnnnnppnnpppnnpnnppnppppppppnpnnppnnppnppnppnnpppnnpnpnn…	14656086	4667	73	283085
314	CHEMBL3264806	IC50 (nM)	=	330	-1	10	0	0	1	0	t	PF14_0075	XIV	1	plasmepsin, putative	Enzyme	P39898	Plasmodium falciparum	Protein	Asp	high	B	Autocuration	9	IC50 (nM)_P39898_Plasmodium falciparum	CHEMBL3271467	Inhibition of Plasmodium falciparum plasmepsin-1 using DABCYL-Glu-Arg-Nle-Phe-Leu-Ser-Phe-Pro-EDANS as substrate preincubated for 30 mins by FRET assay	CHEMBL4687	Plasmepsin 1	1.32174	0.103747	-0.0403793	1.49758	-0.553333	-0.522795	1.35183	0	0	-1.15463e-14	1.97765e-05	1749798	CHEMBL3264806	1749798	CCCN(CCC)C(=O)c1cc(cc(c1)C(=O)N[C@@H](Cc2ccccc2)[C@H](O)CNC3(CC3)c4cccc(OC)c4)N5CCCCC5	pnnnnnnnnnnpnnnnnpnnppnnnnppnppnnnpnppppnnnppnppnpnnnppnpppnppnpppnpnpnpppppnpnppnpnnpnpnnppnppnppnpnpnpppnnpnpppnppppnnnpnpnpnpnnnpnppnpnppnpnnnnppppnnnpnpnnpnnpnpnppppppnnppnnpppnnpnpnnnpnnnnnppnnpnnnpnnnppnnnnppppnppnppppnpnpnpnnppnppnnnnnnnnpnppppnppnppnpnnnppnpnnpnnpppnppnppnpppppnnpnpnnpppppnpppnnnpnnnnpnpnnpnnpnpnpnnpnpppnpnnpnnpnppnppnnnnppnnpppnnpnnppnppppppppnpnnppnnppnppnppnnpppnnpnpnn…	14656088	4667	73	283085
315	CHEMBL3264807	IC50 (nM)	=	6100	-1	10	0	0	1	0	t	PF14_0075	XIV	1	plasmepsin, putative	Enzyme	P39898	Plasmodium falciparum	Protein	Asp	high	B	Autocuration	9	IC50 (nM)_P39898_Plasmodium falciparum	CHEMBL3271467	Inhibition of Plasmodium falciparum plasmepsin-1 using DABCYL-Glu-Arg-Nle-Phe-Leu-Ser-Phe-Pro-EDANS as substrate preincubated for 30 mins by FRET assay	CHEMBL4687	Plasmepsin 1	0.925736	0.171269	-0.0149507	1.09959	-0.485435	-0.497333	0.953838	0	0	-1.15463e-14	1.97765e-05	1749799	CHEMBL3264807	1749799	CCCN(CCC)C(=O)c1cc(cc(c1)C(=O)N[C@@H](Cc2ccccc2)[C@H](O)CNCc3cccc(OC)c3)N4CCCCC4	pnnnnnnnnnnpnnnnnpnnppnnnnppnppnnnpnppppnnnppnppnpnnnppnpppnppnpppnpnpnpppppnpnppnpnnpnpnnppnppnppnpnpnpppnnpnpppnppppnnnpnpnpnpnnnpnppnpnppnpnnnnppppnnnpnpnnpnnpnpnppppppnnppnnpppnnpnpnnnpnnnnnppnnpnnnpnnnppnnnnppppnppnppppnpnpnpnnppnppnnnnnnnnpnppppnppnppnpnnnppnpnnpnnpppnppnppnpppppnnpnpnnpppppnpppnnnpnnnnpnpnnpnnpnpnpnnpnpppnpnnpnnpnppnppnnnnppnnpppnnpnnppnppppppppnpnnppnnppnppnppnnpppnnpnpnn…	14656089	4667	73	283085
316	CHEMBL3264808	IC50 (nM)	=	1600	-1	10	0	0	1	0	v	PF14_0075	XIV	1	plasmepsin, putative	Enzyme	P39898	Plasmodium falciparum	Protein	Asp	high	B	Autocuration	9	IC50 (nM)_P39898_Plasmodium falciparum	CHEMBL3271467	Inhibition of Plasmodium falciparum plasmepsin-1 using DABCYL-Glu-Arg-Nle-Phe-Leu-Ser-Phe-Pro-EDANS as substrate preincubated for 30 mins by FRET assay	CHEMBL4687	Plasmepsin 1	0.771634	0.0987504	-0.0424124	0.943972	-0.558728	-0.524818	0.798222	0	0	-1.15463e-14	1.97765e-05	1749801	CHEMBL3264808	1749801	COc1cccc(c1)C(C)(C)NC[C@@H](O)[C@H](Cc2ccccc2)NC(=O)c3cc(cc(c3)C(=O)N4CCCC4)N5CCCCC5	pnnnnnnnnnnpnnnnnpnnppnnnnppnppnnnpnppppnnnppnppnpnnnppnpppnppnpppnpnpnpppppnpnppnpnnpnpnnppnppnppnpnpnpppnnpnpppnppppnnnpnpnpnpnnnpnppnpnppnpnnnnppppnnnpnpnnpnnpnpnppppppnnppnnpppnnpnpnnnpnnnnnppnnpnnnpnnnppnnnnppppnppnppppnpnpnpnnppnppnnnnnnnnpnppppnppnppnpnnnppnpnnpnnpppnppnppnpppppnnpnpnnpppppnpppnnnpnnnnpnpnnpnnpnpnpnnpnpppnpnnpnnpnppnppnnnnppnnpppnnpnnppnppppppppnpnnppnnppnppnppnnpppnnpnpnn…	14656091	4667	73	283085
317	CHEMBL3264809	IC50 (nM)	=	7600	-1	10	0	0	1	0	t	PF14_0075	XIV	1	plasmepsin, putative	Enzyme	P39898	Plasmodium falciparum	Protein	Asp	high	B	Autocuration	9	IC50 (nM)_P39898_Plasmodium falciparum	CHEMBL3271467	Inhibition of Plasmodium falciparum plasmepsin-1 using DABCYL-Glu-Arg-Nle-Phe-Leu-Ser-Phe-Pro-EDANS as substrate preincubated for 30 mins by FRET assay	CHEMBL4687	Plasmepsin 1	0.00454026	0.28914	0.617798	0.173149	-0.367314	0.136355	0.0273981	0	0	-1.15463e-14	1.97765e-05	1749802	CHEMBL3264809	1749802	COc1cccc(c1)C(C)(C)NC[C@@H](O)[C@H](Cc2ccccc2)NC(=O)c3cc(cc(c3)C(=O)N)N4CCCCC4	pnnnnnnnnnnpnnnnnpnnppnnnnppnppnnnpnppppnnnppnppnpnnnppnpppnppnpppnpnpnpppppnpnppnpnnpnpnnppnppnppnpnpnpppnnpnpppnppppnnnpnpnpnpnnnpnppnpnppnpnnnnppppnnnpnpnnpnnpnpnppppppnnppnnpppnnpnpnnnpnnnnnppnnpnnnpnnnppnnnnppppnppnppppnpnpnpnnppnppnnnnnnnnpnppppnppnppnpnnnppnpnnpnnpppnppnppnpppppnnpnpnnpppppnpppnnnpnnnnpnpnnpnnpnpnpnnpnpppnpnnpnnpnppnppnnnnppnnpppnnpnnppnppppppppnpnnppnnppnppnppnnpppnnpnpnn…	14656092	4667	73	283085
318	CHEMBL3264810	IC50 (nM)	=	200	-1	10	0	0	1	0	t	PF14_0075	XIV	1	plasmepsin, putative	Enzyme	P39898	Plasmodium falciparum	Protein	Asp	high	B	Autocuration	9	IC50 (nM)_P39898_Plasmodium falciparum	CHEMBL3271467	Inhibition of Plasmodium falciparum plasmepsin-1 using DABCYL-Glu-Arg-Nle-Phe-Leu-Ser-Phe-Pro-EDANS as substrate preincubated for 30 mins by FRET assay	CHEMBL4687	Plasmepsin 1	1.47214	-0.207765	-0.0583566	1.64878	-0.866779	-0.540796	1.50303	0	0	-1.15463e-14	1.97765e-05	1749803	CHEMBL3264810	1749803	CCCN(CCC)C(=O)c1cc(cc(c1)C(=O)N[C@@H](Cc2ccccc2)[C@H](O)CNC(C)(C)c3cccc(OC)c3)C4CCCCC4	pnnnnnnnnnnpnnnnnpnnppnnnnppnppnnnpnppppnnnppnppnpnnnppnpppnppnpppnpnpnpppppnpnppnpnnpnpnnppnppnppnpnpnpppnnpnpppnppppnnnpnpnpnpnnnpnppnpnppnpnnnnppppnnnpnpnnpnnpnpnppppppnnppnnpppnnpnpnnnpnnnnnppnnpnnnpnnnppnnnnppppnppnppppnpnpnpnnppnppnnnnnnnnpnppppnppnppnpnnnppnpnnpnnpppnppnppnpppppnnpnpnnpppppnpppnnnpnnnnpnpnnpnnpnpnpnnpnpppnpnnpnnpnppnppnnnnppnnpppnnpnnppnppppppppnpnnppnnppnppnppnnpppnnpnpnn…	14656093	4667	73	283085
319	CHEMBL3264811	IC50 (nM)	=	430	-1	10	0	0	1	0	t	PF14_0075	XIV	1	plasmepsin, putative	Enzyme	P39898	Plasmodium falciparum	Protein	Asp	high	B	Autocuration	9	IC50 (nM)_P39898_Plasmodium falciparum	CHEMBL3271467	Inhibition of Plasmodium falciparum plasmepsin-1 using DABCYL-Glu-Arg-Nle-Phe-Leu-Ser-Phe-Pro-EDANS as substrate preincubated for 30 mins by FRET assay	CHEMBL4687	Plasmepsin 1	1.08901	0.120197	-0.034184	1.26371	-0.53679	-0.516592	1.11796	0	0	-1.15463e-14	1.97765e-05	1749804	CHEMBL3264811	1749804	CCCN(CCC)C(=O)c1cc(cc(c1)C(=O)N[C@@H](Cc2ccccc2)[C@H](O)CNC(C)(C)c3cccc(OC)c3)N4CCCC4	pnnnnnnnnnnpnnnnnpnnppnnnnppnppnnnpnppppnnnppnppnpnnnppnpppnppnpppnpnpnpppppnpnppnpnnpnpnnppnppnppnpnpnpppnnpnpppnppppnnnpnpnpnpnnnpnppnpnppnpnnnnppppnnnpnpnnpnnpnpnppppppnnppnnpppnnpnpnnnpnnnnnppnnpnnnpnnnppnnnnppppnppnppppnpnpnpnnppnppnnnnnnnnpnppppnppnppnpnnnppnpnnpnnpppnppnppnpppppnnpnpnnpppppnpppnnnpnnnnpnpnnpnnpnpnpnnpnpppnpnnpnnpnppnppnnnnppnnpppnnpnnppnppppppppnpnnppnnppnppnppnnpppnnpnpnn…	14656094	4667	73	283085
320	CHEMBL3264812	IC50 (nM)	=	250	-1	10	0	0	1	0	v	PF14_0075	XIV	1	plasmepsin, putative	Enzyme	P39898	Plasmodium falciparum	Protein	Asp	high	B	Autocuration	9	IC50 (nM)_P39898_Plasmodium falciparum	CHEMBL3271467	Inhibition of Plasmodium falciparum plasmepsin-1 using DABCYL-Glu-Arg-Nle-Phe-Leu-Ser-Phe-Pro-EDANS as substrate preincubated for 30 mins by FRET assay	CHEMBL4687	Plasmepsin 1	0.0608767	-0.122069	-0.0214726	0.230593	-0.780604	-0.503864	0.0848421	0	0	-1.15463e-14	1.97765e-05	1749805	CHEMBL3264812	1749805	CCCN(CCC)C(=O)c1cc(cc(c1)c2ccccc2)C(=O)N[C@@H](Cc3ccccc3)[C@H](O)CNC(C)(C)c4cccc(OC)c4	pnnnnnnnnnnpnnnnnpnnppnnnnppnppnnnpnppppnnnppnppnpnnnppnpppnppnpppnpnpnpppppnpnppnpnnpnpnnppnppnppnpnpnpppnnpnpppnppppnnnpnpnpnpnnnpnppnpnppnpnnnnppppnnnpnpnnpnnpnpnppppppnnppnnpppnnpnpnnnpnnnnnppnnpnnnpnnnppnnnnppppnppnppppnpnpnpnnppnppnnnnnnnnpnppppnppnppnpnnnppnpnnpnnpppnppnppnpppppnnpnpnnpppppnpppnnnpnnnnpnpnnpnnpnpnpnnpnpppnpnnpnnpnppnppnnnnppnnpppnnpnnppnppppppppnpnnppnnppnppnppnnpppnnpnpnn…	14656095	4667	73	283085
321	CHEMBL322979	Ki (nM)	=	619	-1	10	0	1	1.61034e-07	0.354545	t	PF14_0075	XIV	1	plasmepsin, putative	Enzyme	P39898	Plasmodium falciparum	Protein	Asp	high	B	Expert	9	Ki (nM)_P39898_Plasmodium falciparum	CHEMBL828789	Inhibitory concentration against the plasmepsin-1 of Plasmodium falciparum	CHEMBL4687	Plasmepsin 1	-0.848756	-0.606568	-0.507565	-0.8979	-0.311239	-0.302707	-0.989791	0.953121	0.975064	1.77636e-14	1.77636e-14	187179	CHEMBL322979	187179	COc1cccc(CCNC(=O)C[C@H](O)[C@H](COCc2ccc(Br)cc2)NC(=O)c3c(F)cc(F)cc3F)c1	pnnnnnnnnnnpnnnnnpnnppnnnnppnppnnnpnppppnnnppnppnpnnnppnpppnppnpppnpnpnpppppnpnppnpnnpnpnnppnppnppnpnpnpppnnpnpppnppppnnnpnpnpnpnnnpnppnpnppnpnnnnppppnnnpnpnnpnnpnpnppppppnnppnnpppnnpnpnnnpnnnnnppnnpnnnpnnnppnnnnppppnppnppppnpnpnpnnppnppnnnnnnnnpnppppnppnppnpnnnppnpnnpnnpppnppnppnpppppnnpnpnnpppppnpppnnnpnnnnpnpnnpnnpnpnpnnpnpppnpnnpnnpnppnppnnnnppnnpppnnpnnppnppppppppnpnnppnnppnppnppnnpppnnpnpnn…	1489792	4667	73	283085
322	CHEMBL322979	Ki (nM)	=	619	-1	10	0	1	1.61034e-07	0.354545	t	PF14_0075	XIV	1	plasmepsin, putative	Enzyme	P39898	Plasmodium falciparum	Protein	Asp	high	B	Expert	9	Ki (nM)_P39898_Plasmodium falciparum	CHEMBL764688	In vitro inhibition of aspartic protease plasmepsin-1 (Plm) of Plasmodium falciparum.	CHEMBL4687	Plasmepsin 1	-0.848756	-0.606568	-0.507565	-0.8979	-0.311239	-0.302707	-0.989791	0.953121	0.975064	1.77636e-14	1.77636e-14	187179	CHEMBL322979	187179	COc1cccc(CCNC(=O)C[C@H](O)[C@H](COCc2ccc(Br)cc2)NC(=O)c3c(F)cc(F)cc3F)c1	pnnnnnnnnnnpnnnnnpnnppnnnnppnppnnnpnppppnnnppnppnpnnnppnpppnppnpppnpnpnpppppnpnppnpnnpnpnnppnppnppnpnpnpppnnpnpppnppppnnnpnpnpnpnnnpnppnpnppnpnnnnppppnnnpnpnnpnnpnpnppppppnnppnnpppnnpnpnnnpnnnnnppnnpnnnpnnnppnnnnppppnppnppppnpnpnpnnppnppnnnnnnnnpnppppnppnppnpnnnppnpnnpnnpppnppnppnpppppnnpnpnnpppppnpppnnnpnnnnpnpnnpnnpnpnpnnpnpppnpnnpnnpnppnppnnnnppnnpppnnpnnppnppppppppnpnnppnnppnppnppnnpppnnpnpnn…	330886	4667	73	283085
323	CHEMBL324009	Ki (nM)	=	6.4	-1	10	1	1	6.46783e-08	0.354545	t	PF14_0075	XIV	1	plasmepsin, putative	Enzyme	P39898	Plasmodium falciparum	Protein	Asp	high	B	Expert	9	Ki (nM)_P39898_Plasmodium falciparum	CHEMBL764688	In vitro inhibition of aspartic protease plasmepsin-1 (Plm) of Plasmodium falciparum.	CHEMBL4687	Plasmepsin 1	0.9548	0.687366	0.415273	0.817964	0.990369	0.663395	0.726074	-0.144668	-0.145467	1.77636e-14	1.77636e-14	186878	CHEMBL324009	186878	CC(C)C[C@H](NC(=O)[C@H](C)NC(=O)C[C@H](O)[C@H](COCc1ccc(Br)cc1)NC(=O)[C@H](NC(=O)c2ccccn2)C(C)C)C(=O)N	pnnnnnnnnnnpnnnnnpnnppnnnnppnppnnnpnppppnnnppnppnpnnnppnpppnppnpppnpnpnpppppnpnppnpnnpnpnnppnppnppnpnpnpppnnpnpppnppppnnnpnpnpnpnnnpnppnpnppnpnnnnppppnnnpnpnnpnnpnpnppppppnnppnnpppnnpnpnnnpnnnnnppnnpnnnpnnnppnnnnppppnppnppppnpnpnpnnppnppnnnnnnnnpnppppnppnppnpnnnppnpnnpnnpppnppnppnpppppnnpnpnnpppppnpppnnnpnnnnpnpnnpnnpnpnpnnpnpppnpnnpnnpnppnppnnnnppnnpppnnpnnppnppppppppnpnnppnnppnppnppnnpppnnpnpnn…	317065	4667	73	283085
324	CHEMBL324737	Ki (nM)	=	49	-1	10	0	1	6.99126e-08	0.354545	v	PF14_0075	XIV	1	plasmepsin, putative	Enzyme	P39898	Plasmodium falciparum	Protein	Asp	high	B	Expert	9	Ki (nM)_P39898_Plasmodium falciparum	CHEMBL764688	In vitro inhibition of aspartic protease plasmepsin-1 (Plm) of Plasmodium falciparum.	CHEMBL4687	Plasmepsin 1	0.621926	0.23457	-0.278719	0.448364	0.52856	-0.035749	0.356473	-0.108624	-0.106026	1.77636e-14	1.77636e-14	187253	CHEMBL324737	187253	COCCCNC(=O)C[C@H](O)[C@H](COCc1ccc(Br)cc1)NC(=O)[C@@H](NC(=O)c2ccccn2)C(C)C	pnnnnnnnnnnpnnnnnpnnppnnnnppnppnnnpnppppnnnppnppnpnnnppnpppnppnpppnpnpnpppppnpnppnpnnpnpnnppnppnppnpnpnpppnnpnpppnppppnnnpnpnpnpnnnpnppnpnppnpnnnnppppnnnpnpnnpnnpnpnppppppnnppnnpppnnpnpnnnpnnnnnppnnpnnnpnnnppnnnnppppnppnppppnpnpnpnnppnppnnnnnnnnpnppppnppnppnpnnnppnpnnpnnpppnppnppnpppppnnpnpnnpppppnpppnnnpnnnnpnpnnpnnpnpnpnnpnpppnpnnpnnpnppnppnnnnppnnpppnnpnnppnppppppppnpnnppnnppnppnppnnpppnnpnpnn…	333652	4667	73	283085
325	CHEMBL325240	Ki (nM)	=	6.7	-1	10	1	1	8.86866e-08	0.354545	t	PF14_0075	XIV	1	plasmepsin, putative	Enzyme	P39898	Plasmodium falciparum	Protein	Asp	high	B	Expert	9	Ki (nM)_P39898_Plasmodium falciparum	CHEMBL764688	In vitro inhibition of aspartic protease plasmepsin-1 (Plm) of Plasmodium falciparum.	CHEMBL4687	Plasmepsin 1	-0.0436698	-0.0499664	-0.352791	-0.0892825	0.248764	-0.147667	-0.181173	-0.127142	-0.131868	1.77636e-14	1.77636e-14	186671	CHEMBL325240	186671	COc1cccc(CCNC(=O)C[C@H](O)[C@H](COCc2ccc(Br)cc2)NC(=O)[C@@H](NC(=O)c3ccccn3)C(C)C)c1	pnnnnnnnnnnpnnnnnpnnppnnnnppnppnnnpnppppnnnppnppnpnnnppnpppnppnpppnpnpnpppppnpnppnpnnpnpnnppnppnppnpnpnpppnnpnpppnppppnnnpnpnpnpnnnpnppnpnppnpnnnnppppnnnpnpnnpnnpnpnppppppnnppnnpppnnpnpnnnpnnnnnppnnpnnnpnnnppnnnnppppnppnppppnpnpnpnnppnppnnnnnnnnpnppppnppnppnpnnnppnpnnpnnpppnppnppnpppppnnpnpnnpppppnpppnnnpnnnnpnpnnpnnpnpnpnnpnpppnpnnpnnpnppnppnnnnppnnpppnnpnnppnppppppppnpnnppnnppnppnppnnpppnnpnpnn…	313291	4667	73	283085
326	CHEMBL325768	Ki (nM)	=	5.4	-1	10	1	1	5.83559e-08	0.354545	t	PF14_0075	XIV	1	plasmepsin, putative	Enzyme	P39898	Plasmodium falciparum	Protein	Asp	high	B	Expert	9	Ki (nM)_P39898_Plasmodium falciparum	CHEMBL764688	In vitro inhibition of aspartic protease plasmepsin-1 (Plm) of Plasmodium falciparum.	CHEMBL4687	Plasmepsin 1	0.9548	0.687366	0.415273	0.817964	0.990369	0.663395	0.726074	-0.424056	-0.436303	1.77636e-14	1.77636e-14	186787	CHEMBL325768	186787	CC(C)C[C@H](NC(=O)[C@H](C)NC(=O)C[C@H](O)[C@H](COCc1ccccc1)NC(=O)[C@@H](NC(=O)c2ccccn2)C(C)C)C(=O)N	pnnnnnnnnnnpnnnnnpnnppnnnnppnppnnnpnppppnnnppnppnpnnnppnpppnppnpppnpnpnpppppnpnppnpnnpnpnnppnppnppnpnpnpppnnpnpppnppppnnnpnpnpnpnnnpnppnpnppnpnnnnppppnnnpnpnnpnnpnpnppppppnnppnnpppnnpnpnnnpnnnnnppnnpnnnpnnnppnnnnppppnppnppppnpnpnpnnppnppnnnnnnnnpnppppnppnppnpnnnppnpnnpnnpppnppnppnpppppnnpnpnnpppppnpppnnnpnnnnpnpnnpnnpnpnpnnpnpppnpnnpnnpnppnppnnnnppnnpppnnpnnppnppppppppnpnnppnnppnppnppnnpppnnpnpnn…	342515	4667	73	283085
327	CHEMBL3215350	Ki (nM)	=	727	-1	10	0	1	9.74285e-08	0.354545	t	PF14_0075	XIV	1	plasmepsin, putative	Enzyme	P39898	Plasmodium falciparum	Protein	Asp	high	B	Intermediate	9	Ki (nM)_P39898_Plasmodium falciparum	CHEMBL911030	Inhibition of Plasmodium falciparum recombinant PLM1	CHEMBL4687	Plasmepsin 1	1.6744	-0.528619	-0.303808	1.60347	-0.236772	-0.0930701	1.70829	-0.0636709	-0.0651174	1.77636e-14	9.76996e-15	1704127	CHEMBL3215350	1704127	CCCCNC(=O)C[C@H](O)[C@H](CC(C)C)NC(=O)[C@@H](NC(=O)COc1ccc2ccccc2c1)[C@@H](C)CC	pnnnnnnnnnnpnnnnnpnnppnnnnppnppnnnpnppppnnnppnppnpnnnppnpppnppnpppnpnpnpppppnpnppnpnnpnpnnppnppnppnpnpnpppnnpnpppnppppnnnpnpnpnpnnnpnppnpnppnpnnnnppppnnnpnpnnpnnpnpnppppppnnppnnpppnnpnpnnnpnnnnnppnnpnnnpnnnppnnnnppppnppnppppnpnpnpnnppnppnnnnnnnnpnppppnppnppnpnnnppnpnnpnnpppnppnppnpppppnnpnpnnpppppnpppnnnpnnnnpnpnnpnnpnpnpnnpnpppnpnnpnnpnppnppnnnnppnnpppnnpnnppnppppppppnpnnppnnppnppnppnnpppnnpnpnn…	1795905	4667	73	283085
328	CHEMBL270278	Ki (nM)	=	110	-1	10	0	0	1	0	v	PF11_0165	XI	-1	falcipain 2 precursor	Enzyme	Q9N6S8	Plasmodium falciparum	Protein	Peptidase_C1	high	B	Intermediate	9	Ki (nM)_Q9N6S8_Plasmodium falciparum	CHEMBL931126	Inhibition of Plasmodium falciparum recombinant falcipain-2	CHEMBL5800	Falcipain 2	-1.59754	0.511844	-0.200011	-0.372985	0.822728	-0.216848	0.796063	0.99249	1.00226	-9.76996e-15	-0.000765344	441453	CHEMBL270278	441453	CCS(=O)(=O)\C=C\CNC(=O)CN1C(=O)[C@@H](COC(=O)Nc2ccc(Cl)cc2C(F)(F)F)N=C(c3ccccc3)c4ccccc14	pnppnnppnnpnnnnnppnpppnnnnnpnppnpnnppppnnnnpnpnppnpnnnpnppnnppnpnpnppppppnnnnpnnpppppnnppnnpppnnppnpnpnnnnpnpppppnppnppnnpnppnpppnnpppnnnpppnpppnnpnnnpnnpnpnnnnppppnpnnpnpnpnpnnnnpnpnnppnpnpppppnpnnpppnnnppnnpnnnnnpppppppnppnppppnpppppnnpnpnnnpnpnpnnnnpnnnpppnnnpnnnpnpppnnnpnpnnpnpnppppnnppnppnnppppnppnnpnnnpnnpnnpnppnpppppnpppnpppppnppnpnnpppnnnnppppnppnpnnppnppnnnnnnppppppnpnnnnnpnnnpnnpppnnppp…	2102996	3046	149	589744
329	CHEMBL270278	IC50 (nM)	=	8000	-1	10	0	0	1	0.0469484	t	PF11_0165	XI	-1	falcipain 2 precursor	Enzyme	Q9N6S8	Plasmodium falciparum	Protein	Peptidase_C1	high	B	Intermediate	9	IC50 (nM)_Q9N6S8_Plasmodium falciparum	CHEMBL931126	Inhibition of Plasmodium falciparum recombinant falcipain-2	CHEMBL5800	Falcipain 2	-0.0930137	0.805444	-0.251728	-0.372985	0.822728	-0.216848	0.796063	0.99249	1.00226	0	-0.000765344	441453	CHEMBL270278	441453	CCS(=O)(=O)\C=C\CNC(=O)CN1C(=O)[C@@H](COC(=O)Nc2ccc(Cl)cc2C(F)(F)F)N=C(c3ccccc3)c4ccccc14	pnppnnppnnpnnnnnppnpppnnnnnpnppnpnnppppnnnnpnpnppnpnnnpnppnnppnpnpnppppppnnnnpnnpppppnnppnnpppnnppnpnpnnnnpnpppppnppnppnnpnppnpppnnpppnnnpppnpppnnpnnnpnnpnpnnnnppppnpnnpnpnpnpnnnnpnpnnppnpnpppppnpnnpppnnnppnnpnnnnnpppppppnppnppppnpppppnnpnpnnnpnpnpnnnnpnnnpppnnnpnnnpnpppnnnpnpnnpnpnppppnnppnppnnppppnppnnpnnnpnnpnnpnppnpppppnpppnpppppnppnpnnpppnnnnppppnppnpnnppnppnnnnnnppppppnpnnnnnpnnnpnnpppnnppp…	2103040	3046	149	589744
330	CHEMBL270278	Kinact (/min)	=	0.027	-1	0.112667	1	1	5.92147e-25	0.777778	t	PF11_0165	XI	-1	falcipain 2 precursor	Enzyme	Q9N6S8	Plasmodium falciparum	Protein	ND	ND	B	Intermediate	9	Kinact (/min)_Q9N6S8_Plasmodium falciparum	CHEMBL931126	Inhibition of Plasmodium falciparum recombinant falcipain-2	CHEMBL5800	Falcipain 2	0.126462	0.501236	-0.131191	-0.372985	0.822728	-0.216848	0.237302	1.08985	1.09989	0	0.0070221	441453	CHEMBL270278	441453	CCS(=O)(=O)\C=C\CNC(=O)CN1C(=O)[C@@H](COC(=O)Nc2ccc(Cl)cc2C(F)(F)F)N=C(c3ccccc3)c4ccccc14	pnppnnppnnpnnnnnppnpppnnnnnpnppnpnnppppnnnnpnpnppnpnnnpnppnnppnpnpnppppppnnnnpnnpppppnnppnnpppnnppnpnpnnnnpnpppppnppnppnnpnppnpppnnpppnnnpppnpppnnpnnnpnnpnpnnnnppppnpnnpnpnpnpnnnnpnpnnppnpnpppppnpnnpppnnnppnnpnnnnnpppppppnppnppppnpppppnnpnpnnnpnpnpnnnnpnnnpppnnnpnnnpnpppnnnpnpnnpnpnppppnnppnppnnppppnppnnpnnnpnnpnnpnppnpppppnpppnpppppnppnpnnpppnnnnppppnppnpnnppnppnnnnnnppppppnpnnnnnpnnnpnnpppnnppp…	2102986	3046	149	589744
331	CHEMBL271992	Ki (nM)	=	120	-1	10	0	0	1	0	t	PF11_0165	XI	-1	falcipain 2 precursor	Enzyme	Q9N6S8	Plasmodium falciparum	Protein	Peptidase_C1	high	B	Intermediate	9	Ki (nM)_Q9N6S8_Plasmodium falciparum	CHEMBL931126	Inhibition of Plasmodium falciparum recombinant falcipain-2	CHEMBL5800	Falcipain 2	-2.12273	0.447743	-0.276376	-0.937178	0.748905	-0.284396	0.23187	0.839759	0.865007	-9.76996e-15	-0.000765344	441411	CHEMBL271992	441411	COc1ccc(cc1)S(=O)(=O)\C=C\CNC(=O)CN2C(=O)C(COC(=O)Nc3ccc(Cl)cc3C(F)(F)F)N=C(c4ccccc4)c5ccccc25	pnppnnppnnpnnnnnppnpppnnnnnpnppnpnnppppnnnnpnpnppnpnnnpnppnnppnpnpnppppppnnnnpnnpppppnnppnnpppnnppnpnpnnnnpnpppppnppnppnnpnppnpppnnpppnnnpppnpppnnpnnnpnnpnpnnnnppppnpnnpnpnpnpnnnnpnpnnppnpnpppppnpnnpppnnnppnnpnnnnnpppppppnppnppppnpppppnnpnpnnnpnpnpnnnnpnnnpppnnnpnnnpnpppnnnpnpnnpnpnppppnnppnppnnppppnppnnpnnnpnnpnnpnppnpppppnpppnpppppnppnpnnpppnnnnppppnppnpnnppnppnnnnnnppppppnpnnnnnpnnnpnnpppnnppp…	2102998	3046	149	589744
332	CHEMBL271992	IC50 (nM)	=	8000	-1	10	0	0	1	0.0469484	v	PF11_0165	XI	-1	falcipain 2 precursor	Enzyme	Q9N6S8	Plasmodium falciparum	Protein	Peptidase_C1	high	B	Intermediate	9	IC50 (nM)_Q9N6S8_Plasmodium falciparum	CHEMBL931126	Inhibition of Plasmodium falciparum recombinant falcipain-2	CHEMBL5800	Falcipain 2	-0.618209	0.741343	-0.328093	-0.937178	0.748905	-0.284396	0.23187	0.839759	0.865007	0	-0.000765344	441411	CHEMBL271992	441411	COc1ccc(cc1)S(=O)(=O)\C=C\CNC(=O)CN2C(=O)C(COC(=O)Nc3ccc(Cl)cc3C(F)(F)F)N=C(c4ccccc4)c5ccccc25	pnppnnppnnpnnnnnppnpppnnnnnpnppnpnnppppnnnnpnpnppnpnnnpnppnnppnpnpnppppppnnnnpnnpppppnnppnnpppnnppnpnpnnnnpnpppppnppnppnnpnppnpppnnpppnnnpppnpppnnpnnnpnnpnpnnnnppppnpnnpnpnpnpnnnnpnpnnppnpnpppppnpnnpppnnnppnnpnnnnnpppppppnppnppppnpppppnnpnpnnnpnpnpnnnnpnnnpppnnnpnnnpnpppnnnpnpnnpnpnppppnnppnppnnppppnppnnpnnnpnnpnnpnppnpppppnpppnpppppnppnpnnpppnnnnppppnppnpnnppnppnnnnnnppppppnpnnnnnpnnnpnnpppnnppp…	2103042	3046	149	589744
333	CHEMBL271992	Kinact (/min)	=	0.031	-1	0.112667	1	1	6.30939e-25	0.777778	t	PF11_0165	XI	-1	falcipain 2 precursor	Enzyme	Q9N6S8	Plasmodium falciparum	Protein	ND	ND	B	Intermediate	9	Kinact (/min)_Q9N6S8_Plasmodium falciparum	CHEMBL931126	Inhibition of Plasmodium falciparum recombinant falcipain-2	CHEMBL5800	Falcipain 2	-0.398733	0.437134	-0.207556	-0.937178	0.748905	-0.284396	-0.326891	0.937114	0.962641	0	0.0070221	441411	CHEMBL271992	441411	COc1ccc(cc1)S(=O)(=O)\C=C\CNC(=O)CN2C(=O)C(COC(=O)Nc3ccc(Cl)cc3C(F)(F)F)N=C(c4ccccc4)c5ccccc25	pnppnnppnnpnnnnnppnpppnnnnnpnppnpnnppppnnnnpnpnppnpnnnpnppnnppnpnpnppppppnnnnpnnpppppnnppnnpppnnppnpnpnnnnpnpppppnppnppnnpnppnpppnnpppnnnpppnpppnnpnnnpnnpnpnnnnppppnpnnpnpnpnpnnnnpnpnnppnpnpppppnpnnpppnnnppnnpnnnnnpppppppnppnppppnpppppnnpnpnnnpnpnpnnnnpnnnpppnnnpnnnpnpppnnnpnpnnpnpnppppnnppnppnnppppnppnnpnnnpnnpnnpnppnpppppnpppnpppppnppnpnnpppnnnnppppnppnpnnppnppnnnnnnppppppnpnnnnnpnnnpnnpppnnppp…	2102984	3046	149	589744
334	CHEMBL272015	Ki (nM)	=	390	-1	10	0	0	1	0	t	PF11_0165	XI	-1	falcipain 2 precursor	Enzyme	Q9N6S8	Plasmodium falciparum	Protein	Peptidase_C1	high	B	Intermediate	9	Ki (nM)_Q9N6S8_Plasmodium falciparum	CHEMBL931126	Inhibition of Plasmodium falciparum recombinant falcipain-2	CHEMBL5800	Falcipain 2	-1.71239	-0.0981265	-0.302491	-0.44781	0.22059	-0.326328	0.721238	0.787529	0.793762	-9.76996e-15	-0.000765344	441801	CHEMBL272015	441801	CS(=O)(=O)\C=C\[C@H](CCc1ccccc1)NC(=O)CN2C(=O)[C@@H](COC(=O)Nc3ccc(Cl)cc3C(F)(F)F)N=C(c4ccccc4)c5ccccc25	pnppnnppnnpnnnnnppnpppnnnnnpnppnpnnppppnnnnpnpnppnpnnnpnppnnppnpnpnppppppnnnnpnnpppppnnppnnpppnnppnpnpnnnnpnpppppnppnppnnpnppnpppnnpppnnnpppnpppnnpnnnpnnpnpnnnnppppnpnnpnpnpnpnnnnpnpnnppnpnpppppnpnnpppnnnppnnpnnnnnpppppppnppnppppnpppppnnpnpnnnpnpnpnnnnpnnnpppnnnpnnnpnpppnnnpnpnnpnpnppppnnppnppnnppppnppnnpnnnpnnpnnpnppnpppppnpppnpppppnppnpnnpppnnnnppppnppnpnnppnppnnnnnnppppppnpnnnnnpnnnpnnpppnnppp…	2102982	3046	149	589744
335	CHEMBL272015	IC50 (nM)	=	8000	-1	10	0	0	1	0.0469484	t	PF11_0165	XI	-1	falcipain 2 precursor	Enzyme	Q9N6S8	Plasmodium falciparum	Protein	Peptidase_C1	high	B	Intermediate	9	IC50 (nM)_Q9N6S8_Plasmodium falciparum	CHEMBL931126	Inhibition of Plasmodium falciparum recombinant falcipain-2	CHEMBL5800	Falcipain 2	-0.207866	0.195474	-0.354208	-0.44781	0.22059	-0.326328	0.721238	0.787529	0.793762	0	-0.000765344	441801	CHEMBL272015	441801	CS(=O)(=O)\C=C\[C@H](CCc1ccccc1)NC(=O)CN2C(=O)[C@@H](COC(=O)Nc3ccc(Cl)cc3C(F)(F)F)N=C(c4ccccc4)c5ccccc25	pnppnnppnnpnnnnnppnpppnnnnnpnppnpnnppppnnnnpnpnppnpnnnpnppnnppnpnpnppppppnnnnpnnpppppnnppnnpppnnppnpnpnnnnpnpppppnppnppnnpnppnpppnnpppnnnpppnpppnnpnnnpnnpnpnnnnppppnpnnpnpnpnpnnnnpnpnnppnpnpppppnpnnpppnnnppnnpnnnnnpppppppnppnppppnpppppnnpnpnnnpnpnpnnnnpnnnpppnnnpnnnpnpppnnnpnpnnpnpnppppnnppnppnnppppnppnnpnnnpnnpnnpnppnpppppnpppnpppppnppnpnnpppnnnnppppnppnpnnppnppnnnnnnppppppnpnnnnnpnnnpnnpppnnppp…	2103035	3046	149	589744
336	CHEMBL272015	Kinact (/min)	=	0.16	-1	0.112667	0	1	5.80138e-25	0.777778	v	PF11_0165	XI	-1	falcipain 2 precursor	Enzyme	Q9N6S8	Plasmodium falciparum	Protein	ND	ND	B	Intermediate	9	Kinact (/min)_Q9N6S8_Plasmodium falciparum	CHEMBL931126	Inhibition of Plasmodium falciparum recombinant falcipain-2	CHEMBL5800	Falcipain 2	0.0116098	-0.108735	-0.233671	-0.44781	0.22059	-0.326328	0.162477	0.884884	0.891396	0	0.0070221	441801	CHEMBL272015	441801	CS(=O)(=O)\C=C\[C@H](CCc1ccccc1)NC(=O)CN2C(=O)[C@@H](COC(=O)Nc3ccc(Cl)cc3C(F)(F)F)N=C(c4ccccc4)c5ccccc25	pnppnnppnnpnnnnnppnpppnnnnnpnppnpnnppppnnnnpnpnppnpnnnpnppnnppnpnpnppppppnnnnpnnpppppnnppnnpppnnppnpnpnnnnpnpppppnppnppnnpnppnpppnnpppnnnpppnpppnnpnnnpnnpnpnnnnppppnpnnpnpnpnpnnnnpnpnnppnpnpppppnpnnpppnnnppnnpnnnnnpppppppnppnppppnpppppnnpnpnnnpnpnpnnnnpnnnpppnnnpnnnpnpppnnnpnpnnpnpnppppnnppnppnnppppnppnnpnnnpnnpnnpnppnpppppnpppnpppppnppnpnnpppnnnnppppnppnpnnppnppnnnnnnppppppnpnnnnnpnnnpnnpppnnppp…	2102991	3046	149	589744
337	CHEMBL250154	IC50 (nM)	=	4416	-1	10	0	0	1	0.0469484	t	PF11_0165	XI	-1	falcipain 2 precursor	Enzyme	Q9N6S8	Plasmodium falciparum	Protein	Peptidase_C1	high	B	Intermediate	9	IC50 (nM)_Q9N6S8_Plasmodium falciparum	CHEMBL941962	Inhibition of Plasmodium falciparum W2 recombinant falcipain-2 activity	CHEMBL5800	Falcipain 2	-0.766693	0.0374594	0.309389	-1.07692	0.0544522	0.35358	0.0921313	0.883413	0.915994	0	-0.000765344	417981	CHEMBL250154	417981	C\C(=N/NC(=S)NCCNc1ccnc2cc(Cl)ccc12)\CC(=O)c3ccc(Cl)c(Cl)c3	pnppnnppnnpnnnnnppnpppnnnnnpnppnpnnppppnnnnpnpnppnpnnnpnppnnppnpnpnppppppnnnnpnnpppppnnppnnpppnnppnpnpnnnnpnpppppnppnppnnpnppnpppnnpppnnnpppnpppnnpnnnpnnpnpnnnnppppnpnnpnpnpnpnnnnpnpnnppnpnpppppnpnnpppnnnppnnpnnnnnpppppppnppnppppnpppppnnpnpnnnpnpnpnnnnpnnnpppnnnpnnnpnpppnnnpnpnnpnpnppppnnppnppnnppppnppnnpnnnpnnpnnpnppnpppppnpppnpppppnppnpnnpppnnnnppppnppnpnnppnppnnnnnnppppppnpnnnnnpnnnpnnpppnnppp…	2052538	3046	149	589744
338	CHEMBL250155	IC50 (nM)	=	12932	-1	10	0	0	1	0.0469484	t	PF11_0165	XI	-1	falcipain 2 precursor	Enzyme	Q9N6S8	Plasmodium falciparum	Protein	Peptidase_C1	high	B	Intermediate	9	IC50 (nM)_Q9N6S8_Plasmodium falciparum	CHEMBL941962	Inhibition of Plasmodium falciparum W2 recombinant falcipain-2 activity	CHEMBL5800	Falcipain 2	-0.766693	0.0374594	0.309389	-1.07692	0.0544522	0.35358	0.0921313	0.472976	0.493085	0	-0.000765344	417983	CHEMBL250155	417983	C\C(=N/NC(=S)NCCNc1ccnc2cc(Cl)ccc12)\CC(=O)c3ccc(Br)cc3	pnppnnppnnpnnnnnppnpppnnnnnpnppnpnnppppnnnnpnpnppnpnnnpnppnnppnpnpnppppppnnnnpnnpppppnnppnnpppnnppnpnpnnnnpnpppppnppnppnnpnppnpppnnpppnnnpppnpppnnpnnnpnnpnpnnnnppppnpnnpnpnpnpnnnnpnpnnppnpnpppppnpnnpppnnnppnnpnnnnnpppppppnppnppppnpppppnnpnpnnnpnpnpnnnnpnnnpppnnnpnnnpnpppnnnpnpnnpnpnppppnnppnppnnppppnppnnpnnnpnnpnnpnppnpppppnpppnpppppnppnpnnpppnnnnppppnppnpnnppnppnnnnnnppppppnpnnnnnpnnnpnnpppnnppp…	2052539	3046	149	589744
339	CHEMBL223654	IC50 (nM)	=	720	-1	10	0	0	1	0.0469484	t	PF11_0165	XI	-1	falcipain 2 precursor	Enzyme	Q9N6S8	Plasmodium falciparum	Protein	Peptidase_C1	high	B	Intermediate	9	IC50 (nM)_Q9N6S8_Plasmodium falciparum	CHEMBL920646	Inhibition of Plasmodium falciparum recombinant falcipain-2	CHEMBL5800	Falcipain 2	-0.259362	-0.0659585	0.57879	-0.617668	-0.0896246	0.638977	0.55138	-0.0477555	-0.0509363	0	-0.000765344	375479	CHEMBL223654	375479	Oc1ccc(\C=N\NC(=O)NCCNc2ccnc3cc(Cl)ccc23)c(O)c1CN4CCCC4	pnppnnppnnpnnnnnppnpppnnnnnpnppnpnnppppnnnnpnpnppnpnnnpnppnnppnpnpnppppppnnnnpnnpppppnnppnnpppnnppnpnpnnnnpnpppppnppnppnnpnppnpppnnpppnnnpppnpppnnpnnnpnnpnpnnnnppppnpnnpnpnpnpnnnnpnpnnppnpnpppppnpnnpppnnnppnnpnnnnnpppppppnppnppppnpppppnnpnpnnnpnpnpnnnnpnnnpppnnnpnnnpnpppnnnpnpnnpnpnppppnnppnppnnppppnppnnpnnnpnnpnnpnppnpppppnpppnpppppnppnpnnpppnnnnppppnppnpnnppnppnnnnnnppppppnpnnnnnpnnnpnnpppnnppp…	1851085	3046	149	589744
340	CHEMBL224025	IC50 (nM)	=	3160	-1	10	0	0	1	0.0469484	v	PF11_0165	XI	-1	falcipain 2 precursor	Enzyme	Q9N6S8	Plasmodium falciparum	Protein	Peptidase_C1	high	B	Intermediate	9	IC50 (nM)_Q9N6S8_Plasmodium falciparum	CHEMBL920646	Inhibition of Plasmodium falciparum recombinant falcipain-2	CHEMBL5800	Falcipain 2	-0.616909	-0.0178196	0.327036	-0.970123	-0.0419285	0.38452	0.198925	0.151685	0.149664	0	-0.000765344	375481	CHEMBL224025	375481	Oc1ccc(\C=N\NC(=O)NCCNc2ccnc3cc(Cl)ccc23)c(O)c1CN4CCN(CC4)c5ccnc6cc(Cl)ccc56	pnppnnppnnpnnnnnppnpppnnnnnpnppnpnnppppnnnnpnpnppnpnnnpnppnnppnpnpnppppppnnnnpnnpppppnnppnnpppnnppnpnpnnnnpnpppppnppnppnnpnppnpppnnpppnnnpppnpppnnpnnnpnnpnpnnnnppppnpnnpnpnpnpnnnnpnpnnppnpnpppppnpnnpppnnnppnnpnnnnnpppppppnppnppppnpppppnnpnpnnnpnpnpnnnnpnnnpppnnnpnnnpnpppnnnpnpnnpnpnppppnnppnppnnppppnppnnpnnnpnnpnnpnppnpppppnpppnpppppnppnpnnpppnnnnppppnppnpnnppnppnnnnnnppppppnpnnnnnpnnnpnnpppnnppp…	1851091	3046	149	589744
341	CHEMBL224258	IC50 (nM)	>	20000	-1	10	0	0	1	0.0469484	t	PF11_0165	XI	-1	falcipain 2 precursor	Enzyme	Q9N6S8	Plasmodium falciparum	Protein	ND	ND	B	Intermediate	9	IC50 (nM)_Q9N6S8_Plasmodium falciparum	CHEMBL920646	Inhibition of Plasmodium falciparum recombinant falcipain-2	CHEMBL5800	Falcipain 2	-0.578298	-0.631681	-0.206794	-0.930844	-0.652936	-0.156295	-0.320557	0.107021	0.10439	0	0.0070221	375449	CHEMBL224258	375449	Oc1ccc(C=O)c(O)c1CN2CCN(CC2)c3ccnc4cc(Cl)ccc34	pnppnnppnnpnnnnnppnpppnnnnnpnppnpnnppppnnnnpnpnppnpnnnpnppnnppnpnpnppppppnnnnpnnpppppnnppnnpppnnppnpnpnnnnpnpppppnppnppnnpnppnpppnnpppnnnpppnpppnnpnnnpnnpnpnnnnppppnpnnpnpnpnpnnnnpnpnnppnpnpppppnpnnpppnnnppnnpnnnnnpppppppnppnppppnpppppnnpnpnnnpnpnpnnnnpnnnpppnnnpnnnpnpppnnnpnpnnpnpnppppnnppnppnnppppnppnnpnnnpnnpnnpnppnpppppnpppnpppppnppnpnnpppnnnnppppnppnpnnppnppnnnnnnppppppnpnnnnnpnnnpnnpppnnppp…	1851055	3046	149	589744
342	CHEMBL224260	IC50 (nM)	>	20000	-1	10	0	0	1	0.0469484	t	PF11_0165	XI	-1	falcipain 2 precursor	Enzyme	Q9N6S8	Plasmodium falciparum	Protein	ND	ND	B	Intermediate	9	IC50 (nM)_Q9N6S8_Plasmodium falciparum	CHEMBL920646	Inhibition of Plasmodium falciparum recombinant falcipain-2	CHEMBL5800	Falcipain 2	-0.62252	0.378353	0.898602	-0.89814	0.39446	0.907912	-0.287853	0.113562	0.112398	0	0.0070221	375466	CHEMBL224260	375466	NC(=O)N\N=C\c1ccc(O)c(CN2CCN(CC2)c3ccnc4cc(Cl)ccc34)c1O	pnppnnppnnpnnnnnppnpppnnnnnpnppnpnnppppnnnnpnpnppnpnnnpnppnnppnpnpnppppppnnnnpnnpppppnnppnnpppnnppnpnpnnnnpnpppppnppnppnnpnppnpppnnpppnnnpppnpppnnpnnnpnnpnpnnnnppppnpnnpnpnpnpnnnnpnpnnppnpnpppppnpnnpppnnnppnnpnnnnnpppppppnppnppppnpppppnnpnpnnnpnpnpnnnnpnnnpppnnnpnnnpnpppnnnpnpnnpnpnppppnnppnppnnppppnppnnpnnnpnnpnnpnppnpppppnpppnpppppnppnpnnpppnnnnppppnppnpnnppnppnnnnnnppppppnpnnnnnpnnnpnnpppnnppp…	1851062	3046	149	589744
343	CHEMBL224312	IC50 (nM)	=	2250	-1	10	0	0	1	0.0469484	t	PF11_0165	XI	-1	falcipain 2 precursor	Enzyme	Q9N6S8	Plasmodium falciparum	Protein	Peptidase_C1	high	B	Intermediate	9	IC50 (nM)_Q9N6S8_Plasmodium falciparum	CHEMBL920646	Inhibition of Plasmodium falciparum recombinant falcipain-2	CHEMBL5800	Falcipain 2	-0.543733	0.520171	0.949004	-0.847738	0.529184	0.982759	0.32131	0.0262874	0.026558	0	-0.000765344	375465	CHEMBL224312	375465	NC(=S)N\N=C\c1ccc(O)c(CN2CCN(CC2)c3ccnc4cc(Cl)ccc34)c1O	pnppnnppnnpnnnnnppnpppnnnnnpnppnpnnppppnnnnpnpnppnpnnnpnppnnppnpnpnppppppnnnnpnnpppppnnppnnpppnnppnpnpnnnnpnpppppnppnppnnpnppnpppnnpppnnnpppnpppnnpnnnpnnpnpnnnnppppnpnnpnpnpnpnnnnpnpnnppnpnpppppnpnnpppnnnppnnpnnnnnpppppppnppnppppnpppppnnpnpnnnpnpnpnnnnpnnnpppnnnpnnnpnpppnnnpnpnnpnpnppppnnppnppnnppppnppnnpnnnpnnpnnpnppnpppppnpppnpppppnppnpnnpppnnnnppppnppnpnnppnppnnnnnnppppppnpnnnnnpnnnpnnpppnnppp…	1851080	3046	149	589744
344	CHEMBL224801	IC50 (nM)	=	1000	-1	10	0	0	1	0.0469484	v	PF11_0165	XI	-1	falcipain 2 precursor	Enzyme	Q9N6S8	Plasmodium falciparum	Protein	Peptidase_C1	high	B	Intermediate	9	IC50 (nM)_Q9N6S8_Plasmodium falciparum	CHEMBL919604	Inhibition of Plasmodium falciparum recombinant falcipain-2	CHEMBL5800	Falcipain 2	-2.39435	-0.00796137	0.508958	-2.71866	-0.0158262	0.524	-1.54962	-0.347898	-0.352735	0	-0.000765344	373650	CHEMBL224801	373650	OC(=O)c1ccccc1N\N=C\c2ccc(\C=N\Nc3ccccc3C(=O)O)cc2	pnppnnppnnpnnnnnppnpppnnnnnpnppnpnnppppnnnnpnpnppnpnnnpnppnnppnpnpnppppppnnnnpnnpppppnnppnnpppnnppnpnpnnnnpnpppppnppnppnnpnppnpppnnpppnnnpppnpppnnpnnnpnnpnpnnnnppppnpnnpnpnpnpnnnnpnpnnppnpnpppppnpnnpppnnnppnnpnnnnnpppppppnppnppppnpppppnnpnpnnnpnpnpnnnnpnnnpppnnnpnnnpnpppnnnpnpnnpnpnppppnnppnppnnppppnppnnpnnnpnnpnnpnppnpppppnpppnpppppnppnpnnpppnnnnppppnppnpnnppnppnnnnnnppppppnpnnnnnpnnnpnnpppnnppp…	1841116	3046	149	589744
345	CHEMBL224803	IC50 (nM)	=	7500	-1	10	0	0	1	0.0469484	t	PF11_0165	XI	-1	falcipain 2 precursor	Enzyme	Q9N6S8	Plasmodium falciparum	Protein	Peptidase_C1	high	B	Intermediate	9	IC50 (nM)_Q9N6S8_Plasmodium falciparum	CHEMBL919604	Inhibition of Plasmodium falciparum recombinant falcipain-2	CHEMBL5800	Falcipain 2	-2.06631	0.797516	-0.626155	-2.4229	0.736493	-0.556152	-1.25385	-0.347898	-0.352735	0	-0.000765344	373715	CHEMBL224803	373715	O=C(CSc1nnnn1c2ccccc2)Nc3ccc(cc3)n4cnnn4	pnppnnppnnpnnnnnppnpppnnnnnpnppnpnnppppnnnnpnpnppnpnnnpnppnnppnpnpnppppppnnnnpnnpppppnnppnnpppnnppnpnpnnnnpnpppppnppnppnnpnppnpppnnpppnnnpppnpppnnpnnnpnnpnpnnnnppppnpnnpnpnpnpnnnnpnpnnppnpnpppppnpnnpppnnnppnnpnnnnnpppppppnppnppppnpppppnnpnpnnnpnpnpnnnnpnnnpppnnnpnnnpnpppnnnpnpnnpnpnppppnnppnppnnppppnppnnpnnnpnnpnnpnppnpppppnpppnpppppnppnpnnpppnnnnppppnppnpnnppnppnnnnnnppppppnpnnnnnpnnnpnnpppnnppp…	1841136	3046	149	589744
346	CHEMBL224858	IC50 (nM)	=	12400	-1	10	0	0	1	0.0469484	t	PF11_0165	XI	-1	falcipain 2 precursor	Enzyme	Q9N6S8	Plasmodium falciparum	Protein	Peptidase_C1	high	B	Intermediate	9	IC50 (nM)_Q9N6S8_Plasmodium falciparum	CHEMBL919604	Inhibition of Plasmodium falciparum recombinant falcipain-2	CHEMBL5800	Falcipain 2	0.842845	0.888709	-0.921922	0.529658	0.896219	-0.879777	1.69871	-0.347898	-0.352735	0	-0.000765344	373716	CHEMBL224858	373716	CCCS(=O)(=O)N1CCN(CC1)S(=O)(=O)c2ccc3ccccc3c2	pnppnnppnnpnnnnnppnpppnnnnnpnppnpnnppppnnnnpnpnppnpnnnpnppnnppnpnpnppppppnnnnpnnpppppnnppnnpppnnppnpnpnnnnpnpppppnppnppnnpnppnpppnnpppnnnpppnpppnnpnnnpnnpnpnnnnppppnpnnpnpnpnpnnnnpnpnnppnpnpppppnpnnpppnnnppnnpnnnnnpppppppnppnppppnpppppnnpnpnnnpnpnpnnnnpnnnpppnnnpnnnpnpppnnnpnpnnpnpnppppnnppnppnnppppnppnnpnnnpnnpnnpnppnpppppnpppnpppppnppnpnnpppnnnnppppnppnpnnppnppnnnnnnppppppnpnnnnnpnnnpnnpppnnppp…	1841135	3046	149	589744
347	CHEMBL224891	IC50 (nM)	>	20000	-1	10	0	0	1	0.0469484	t	PF11_0165	XI	-1	falcipain 2 precursor	Enzyme	Q9N6S8	Plasmodium falciparum	Protein	ND	ND	B	Intermediate	9	IC50 (nM)_Q9N6S8_Plasmodium falciparum	CHEMBL920646	Inhibition of Plasmodium falciparum recombinant falcipain-2	CHEMBL5800	Falcipain 2	0.486761	-0.506056	0.24907	0.208817	-0.507286	0.27827	0.819104	-0.250543	-0.255101	0	0.0070221	375430	CHEMBL224891	375430	CCN(CC)Cc1c(O)ccc(C=O)c1O	pnppnnppnnpnnnnnppnpppnnnnnpnppnpnnppppnnnnpnpnppnpnnnpnppnnppnpnpnppppppnnnnpnnpppppnnppnnpppnnppnpnpnnnnpnpppppnppnppnnpnppnpppnnpppnnnpppnpppnnpnnnpnnpnpnnnnppppnpnnpnpnpnpnnnnpnpnnppnpnpppppnpnnpppnnnppnnpnnnnnpppppppnppnppppnpppppnnpnpnnnpnpnpnnnnpnnnpppnnnpnnnpnpppnnnpnpnnpnpnppppnnppnppnnppppnppnnpnnnpnnpnnpnppnpppppnpppnpppppnppnpnnpppnnnnppppnppnpnnppnppnnnnnnppppppnpnnnnnpnnnpnnpppnnppp…	1851041	3046	149	589744
348	CHEMBL224893	IC50 (nM)	=	5850	-1	10	0	0	1	0.0469484	v	PF11_0165	XI	-1	falcipain 2 precursor	Enzyme	Q9N6S8	Plasmodium falciparum	Protein	Peptidase_C1	high	B	Intermediate	9	IC50 (nM)_Q9N6S8_Plasmodium falciparum	CHEMBL920646	Inhibition of Plasmodium falciparum recombinant falcipain-2	CHEMBL5800	Falcipain 2	0.00462387	0.547621	1.50216	-0.294584	0.555814	1.53393	0.874463	-0.347898	-0.352735	0	-0.000765344	375451	CHEMBL224893	375451	NC(=S)N\N=C\c1ccc(O)c(CN2CCCC2)c1O	pnppnnppnnpnnnnnppnpppnnnnnpnppnpnnppppnnnnpnpnppnpnnnpnppnnppnpnpnppppppnnnnpnnpppppnnppnnpppnnppnpnpnnnnpnpppppnppnppnnpnppnpppnnpppnnnpppnpppnnpnnnpnnpnpnnnnppppnpnnpnpnpnpnnnnpnpnnppnpnpppppnpnnpppnnnppnnpnnnnnpppppppnppnppppnpppppnnpnpnnnpnpnpnnnnpnnnpppnnnpnnnpnpppnnnpnpnnpnpnppppnnppnppnnppppnppnnpnnnpnnpnnpnppnpppppnpppnpppppnppnpnnpppnnnnppppnppnpnnppnppnnnnnnppppppnpnnnnnpnnnpnnpppnnppp…	1851077	3046	149	589744
349	CHEMBL224915	IC50 (nM)	=	27300	-1	10	0	0	1	0.0469484	t	PF11_0165	XI	-1	falcipain 2 precursor	Enzyme	Q9N6S8	Plasmodium falciparum	Protein	Peptidase_C1	high	B	Intermediate	9	IC50 (nM)_Q9N6S8_Plasmodium falciparum	CHEMBL919604	Inhibition of Plasmodium falciparum recombinant falcipain-2	CHEMBL5800	Falcipain 2	-2.07234	0.0872072	-0.322405	-2.41891	0.0583441	-0.239394	-1.24986	-0.347898	-0.352735	0	-0.000765344	373748	CHEMBL224915	373748	O=C(Cn1nnc(n1)c2ccccc2)N\N=C\3/C(=O)Nc4ccccc34	pnppnnppnnpnnnnnppnpppnnnnnpnppnpnnppppnnnnpnpnppnpnnnpnppnnppnpnpnppppppnnnnpnnpppppnnppnnpppnnppnpnpnnnnpnpppppnppnppnnpnppnpppnnpppnnnpppnpppnnpnnnpnnpnpnnnnppppnpnnpnpnpnpnnnnpnpnnppnpnpppppnpnnpppnnnppnnpnnnnnpppppppnppnppppnpppppnnpnpnnnpnpnpnnnnpnnnpppnnnpnnnpnpppnnnpnpnnpnpnppppnnppnppnnppppnppnnpnnnpnnpnnpnppnpppppnpppnpppppnppnpnnpppnnnnppppnppnpnnppnppnnnnnnppppppnpnnnnnpnnnpnnpppnnppp…	1841129	3046	149	589744
350	CHEMBL224916	IC50 (nM)	=	31100	-1	10	0	0	1	0.0469484	t	PF11_0165	XI	-1	falcipain 2 precursor	Enzyme	Q9N6S8	Plasmodium falciparum	Protein	Peptidase_C1	high	B	Intermediate	9	IC50 (nM)_Q9N6S8_Plasmodium falciparum	CHEMBL919604	Inhibition of Plasmodium falciparum recombinant falcipain-2	CHEMBL5800	Falcipain 2	-2.00044	1.12824	0.619643	-2.33327	1.09722	0.688464	-1.16423	-0.347898	-0.352735	0	-0.000765344	373749	CHEMBL224916	373749	Oc1ccc(\C=N/NC(=O)Cc2nnc(NC(=O)c3ccccc3)s2)cc1O	pnppnnppnnpnnnnnppnpppnnnnnpnppnpnnppppnnnnpnpnppnpnnnpnppnnppnpnpnppppppnnnnpnnpppppnnppnnpppnnppnpnpnnnnpnpppppnppnppnnpnppnpppnnpppnnnpppnpppnnpnnnpnnpnpnnnnppppnpnnpnpnpnpnnnnpnpnnppnpnpppppnpnnpppnnnppnnpnnnnnpppppppnppnppppnpppppnnpnpnnnpnpnpnnnnpnnnpppnnnpnnnpnpppnnnpnpnnpnpnppppnnppnppnnppppnppnnpnnnpnnpnnpnppnpppppnpppnpppppnppnpnnpppnnnnppppnppnpnnppnppnnnnnnppppppnpnnnnnpnnnpnnpppnnppp…	1841128	3046	149	589744
351	CHEMBL225184	IC50 (nM)	=	18220	-1	10	0	0	1	0.0469484	t	PF11_0165	XI	-1	falcipain 2 precursor	Enzyme	Q9N6S8	Plasmodium falciparum	Protein	Peptidase_C1	high	B	Intermediate	9	IC50 (nM)_Q9N6S8_Plasmodium falciparum	CHEMBL920646	Inhibition of Plasmodium falciparum recombinant falcipain-2	CHEMBL5800	Falcipain 2	0.462803	0.998596	1.40341	0.0717353	1.00476	1.51281	1.24078	-0.347898	-0.352735	0	-0.000765344	375458	CHEMBL225184	375458	CN1CCN(Cc2c(O)ccc(\C=N\NC(=S)N)c2O)CC1	pnppnnppnnpnnnnnppnpppnnnnnpnppnpnnppppnnnnpnpnppnpnnnpnppnnppnpnpnppppppnnnnpnnpppppnnppnnpppnnppnpnpnnnnpnpppppnppnppnnpnppnpppnnpppnnnpppnpppnnpnnnpnnpnpnnnnppppnpnnpnpnpnpnnnnpnpnnppnpnpppppnpnnpppnnnppnnpnnnnnpppppppnppnppppnpppppnnpnpnnnpnpnpnnnnpnnnpppnnnpnnnpnpppnnnpnpnnpnpnppppnnppnppnnppppnppnnpnnnpnnpnnpnppnpppppnpppnpppppnppnpnnpppnnnnppppnppnpnnppnppnnnnnnppppppnpnnnnnpnnnpnnpppnnppp…	1851079	3046	149	589744
352	CHEMBL225323	IC50 (nM)	=	11070	-1	10	0	0	1	0.0469484	v	PF11_0165	XI	-1	falcipain 2 precursor	Enzyme	Q9N6S8	Plasmodium falciparum	Protein	Peptidase_C1	high	B	Intermediate	9	IC50 (nM)_Q9N6S8_Plasmodium falciparum	CHEMBL920646	Inhibition of Plasmodium falciparum recombinant falcipain-2	CHEMBL5800	Falcipain 2	0.140249	0.737496	1.65483	-0.141911	0.742879	1.66755	1.02714	-0.347898	-0.352735	0	-0.000765344	375450	CHEMBL225323	375450	CCN(CC)Cc1c(O)ccc(\C=N\NC(=S)N)c1O	pnppnnppnnpnnnnnppnpppnnnnnpnppnpnnppppnnnnpnpnppnpnnnpnppnnppnpnpnppppppnnnnpnnpppppnnppnnpppnnppnpnpnnnnpnpppppnppnppnnpnppnpppnnpppnnnpppnpppnnpnnnpnnpnpnnnnppppnpnnpnpnpnpnnnnpnpnnppnpnpppppnpnnpppnnnppnnpnnnnnpppppppnppnppppnpppppnnpnpnnnpnpnpnnnnpnnnpppnnnpnnnpnpppnnnpnpnnpnpnppppnnppnppnnppppnppnnpnnnpnnpnnpnppnpppppnpppnpppppnppnpnnpppnnnnppppnppnpnnppnppnnnnnnppppppnpnnnnnpnnnpnnpppnnppp…	1851076	3046	149	589744
353	CHEMBL225449	IC50 (nM)	=	2600	-1	10	0	0	1	0.0469484	t	PF11_0165	XI	-1	falcipain 2 precursor	Enzyme	Q9N6S8	Plasmodium falciparum	Protein	Peptidase_C1	high	B	Intermediate	9	IC50 (nM)_Q9N6S8_Plasmodium falciparum	CHEMBL920646	Inhibition of Plasmodium falciparum recombinant falcipain-2	CHEMBL5800	Falcipain 2	0.189598	0.511277	0.956365	-0.0890617	0.51655	0.97574	1.07999	0.0277596	0.0241643	0	-0.000765344	375473	CHEMBL225449	375473	CCN(CC)Cc1c(O)ccc(\C=N\NC(=O)NCCNc2ccnc3cc(Cl)ccc23)c1O	pnppnnppnnpnnnnnppnpppnnnnnpnppnpnnppppnnnnpnpnppnpnnnpnppnnppnpnpnppppppnnnnpnnpppppnnppnnpppnnppnpnpnnnnpnpppppnppnppnnpnppnpppnnpppnnnpppnpppnnpnnnpnnpnpnnnnppppnpnnpnpnpnpnnnnpnpnnppnpnpppppnpnnpppnnnppnnpnnnnnpppppppnppnppppnpppppnnpnpnnnpnpnpnnnnpnnnpppnnnpnnnpnpppnnnpnpnnpnpnppppnnppnppnnppppnppnnpnnnpnnpnnpnppnpppppnpppnpppppnppnpnnpppnnnnppppnppnpnnppnppnnnnnnppppppnpnnnnnpnnnpnnpppnnppp…	1851083	3046	149	589744
354	CHEMBL225592	IC50 (nM)	>	20000	-1	10	0	0	1	0.0469484	t	PF11_0165	XI	-1	falcipain 2 precursor	Enzyme	Q9N6S8	Plasmodium falciparum	Protein	ND	ND	B	Intermediate	9	IC50 (nM)_Q9N6S8_Plasmodium falciparum	CHEMBL920646	Inhibition of Plasmodium falciparum recombinant falcipain-2	CHEMBL5800	Falcipain 2	0.384989	-0.958053	-0.00928783	0.0192386	-0.977675	0.043076	0.629526	-0.250543	-0.255101	0	0.0070221	375441	CHEMBL225592	375441	Oc1ccc(C=O)c(O)c1CN2CCCCC2	pnppnnppnnpnnnnnppnpppnnnnnpnppnpnnppppnnnnpnpnppnpnnnpnppnnppnpnpnppppppnnnnpnnpppppnnppnnpppnnppnpnpnnnnpnpppppnppnppnnpnppnpppnnpppnnnpppnpppnnpnnnpnnpnpnnnnppppnpnnpnpnpnpnnnnpnpnnppnpnpppppnpnnpppnnnppnnpnnnnnpppppppnppnppppnpppppnnpnpnnnpnpnpnnnnpnnnpppnnnpnnnpnpppnnnpnpnnpnpnppppnnppnppnnppppnppnnpnnnpnnpnnpnppnpppppnpppnpppppnppnpnnpppnnnnppppnppnpnnppnppnnnnnnppppppnpnnnnnpnnnpnnpppnnppp…	1851058	3046	149	589744
355	CHEMBL225644	IC50 (nM)	>	20000	-1	10	0	0	1	0.0469484	t	PF11_0165	XI	-1	falcipain 2 precursor	Enzyme	Q9N6S8	Plasmodium falciparum	Protein	ND	ND	B	Intermediate	9	IC50 (nM)_Q9N6S8_Plasmodium falciparum	CHEMBL920646	Inhibition of Plasmodium falciparum recombinant falcipain-2	CHEMBL5800	Falcipain 2	0.0202494	-0.396344	0.0296407	-0.339757	-0.418066	0.082349	0.27053	-0.250543	-0.255101	0	0.0070221	375442	CHEMBL225644	375442	Oc1ccc(C=O)c(O)c1CN2CCOCC2	pnppnnppnnpnnnnnppnpppnnnnnpnppnpnnppppnnnnpnpnppnpnnnpnppnnppnpnpnppppppnnnnpnnpppppnnppnnpppnnppnpnpnnnnpnpppppnppnppnnpnppnpppnnpppnnnpppnpppnnpnnnpnnpnpnnnnppppnpnnpnpnpnpnnnnpnpnnppnpnpppppnpnnpppnnnppnnpnnnnnpppppppnppnppppnpppppnnpnpnnnpnpnpnnnnpnnnpppnnnpnnnpnpppnnnpnpnnpnpnppppnnppnppnnppppnppnnpnnnpnnpnnpnppnpppppnpppnpppppnppnpnnpppnnnnppppnppnpnnppnppnnnnnnppppppnpnnnnnpnnnpnnpppnnppp…	1851057	3046	149	589744
356	CHEMBL225646	IC50 (nM)	=	3800	-1	10	0	0	1	0.0469484	v	PF11_0165	XI	-1	falcipain 2 precursor	Enzyme	Q9N6S8	Plasmodium falciparum	Protein	Peptidase_C1	high	B	Intermediate	9	IC50 (nM)_Q9N6S8_Plasmodium falciparum	CHEMBL920646	Inhibition of Plasmodium falciparum recombinant falcipain-2	CHEMBL5800	Falcipain 2	0.337674	0.376418	1.37885	0.0422612	0.383771	1.41105	1.21131	-0.347898	-0.352735	0	-0.000765344	375456	CHEMBL225646	375456	NC(=S)N\N=C\c1ccc(O)c(CN2CCCCC2)c1O	pnppnnppnnpnnnnnppnpppnnnnnpnppnpnnppppnnnnpnpnppnpnnnpnppnnppnpnpnppppppnnnnpnnpppppnnppnnpppnnppnpnpnnnnpnpppppnppnppnnpnppnpppnnpppnnnpppnpppnnpnnnpnnpnpnnnnppppnpnnpnpnpnpnnnnpnpnnppnpnpppppnpnnpppnnnppnnpnnnnnpppppppnppnppppnpppppnnpnpnnnpnpnpnnnnpnnnpppnnnpnnnpnpppnnnpnpnnpnpnppppnnppnppnnppppnppnnpnnnpnnpnnpnppnpppppnpppnpppppnppnpnnpppnnnnppppnppnpnnppnppnnnnnnppppppnpnnnnnpnnnpnnpppnnppp…	1851078	3046	149	589744
357	CHEMBL541700	IC50 (nM)	=	8.5	-1	10	1	0	0.999778	0.0469484	t	PF11_0165	XI	-1	falcipain 2 precursor	Enzyme	Q9N6S8	Plasmodium falciparum	Protein	Peptidase_C1	high	B	Autocuration	9	IC50 (nM)_Q9N6S8_Plasmodium falciparum	CHEMBL3388286	Inhibition of FP2 in Plasmodium falciparum trophozoite stage after 1 hr by SDS-PAGE analysis	CHEMBL5800	Falcipain 2	3.76304	0.26775	-0.358368	3.48043	0.269143	-0.3175	1.76076	-0.312124	-0.321373	0	-0.00282868	558129	CHEMBL541700	558129	CC[C@H](C)[C@H](N(C)C)C(=O)O[C@@H](CC(C)C)C(=O)N[C@@H](CC(C)C)C(=O)N[C@@H](C)\C=C\C(=O)N1[C@@H](C)C(=CC1=O)OC	pnppnnppnnpnnnnnppnpppnnnnnpnppnpnnppppnnnnpnpnppnpnnnpnppnnppnpnpnppppppnnnnpnnpppppnnppnnpppnnppnpnpnnnnpnpppppnppnppnnpnppnpppnnpppnnnpppnpppnnpnnnpnnpnpnnnnppppnpnnpnpnpnpnnnnpnpnnppnpnpppppnpnnpppnnnppnnpnnnnnpppppppnppnppppnpppppnnpnpnnnpnpnpnnnnpnnnpppnnnpnnnpnpppnnnpnpnnpnpnppppnnppnppnnppppnppnnpnnnpnnpnnpnppnpppppnpppnpppppnppnpnnpppnnnnppppnppnpnnppnppnnnnnnppppppnpnnnnnpnnnpnnpppnnppp…	15121639	3046	149	589744
358	CHEMBL541700	IC50 (nM)	=	8.5	-1	10	1	0	0.999778	0.0469484	t	PF11_0165	XI	-1	falcipain 2 precursor	Enzyme	Q9N6S8	Plasmodium falciparum	Protein	Peptidase_C1	high	B	Autocuration	9	IC50 (nM)_Q9N6S8_Plasmodium falciparum	CHEMBL3388287	Inhibition of FP2' in Plasmodium falciparum trophozoite stage after 1 hr by SDS-PAGE analysis	CHEMBL5800	Falcipain 2	3.76304	0.26775	-0.358368	3.48043	0.269143	-0.3175	1.76076	-0.312124	-0.321373	0	-0.00282868	558129	CHEMBL541700	558129	CC[C@H](C)[C@H](N(C)C)C(=O)O[C@@H](CC(C)C)C(=O)N[C@@H](CC(C)C)C(=O)N[C@@H](C)\C=C\C(=O)N1[C@@H](C)C(=CC1=O)OC	pnppnnppnnpnnnnnppnpppnnnnnpnppnpnnppppnnnnpnpnppnpnnnpnppnnppnpnpnppppppnnnnpnnpppppnnppnnpppnnppnpnpnnnnpnpppppnppnppnnpnppnpppnnpppnnnpppnpppnnpnnnpnnpnpnnnnppppnpnnpnpnpnpnnnnpnpnnppnpnpppppnpnnpppnnnppnnpnnnnnpppppppnppnppppnpppppnnpnpnnnpnpnpnnnnpnnnpppnnnpnnnpnpppnnnpnpnnpnpnppppnnppnppnnppppnppnnpnnnpnnpnnpnppnpppppnpppnpppppnppnpnnpppnnnnppppnppnpnnppnppnnnnnnppppppnpnnnnnpnnnpnnpppnnppp…	15121638	3046	149	589744
359	CHEMBL73007	IC50 (nM)	>	20000	-1	10	0	0	1	0.0469484	t	PF11_0165	XI	-1	falcipain 2 precursor	Enzyme	Q9N6S8	Plasmodium falciparum	Protein	ND	ND	B	Intermediate	9	IC50 (nM)_Q9N6S8_Plasmodium falciparum	CHEMBL682031	Inhibition of falcipain2 from Plasmodium falciparum	CHEMBL5800	Falcipain 2	-1.02666	0.608277	-0.239162	-1.35314	0.621198	-0.190861	-0.742857	-0.250543	-0.255101	0	0.0070221	115017	CHEMBL73007	115017	CS\C(=N\N=C(/C)\c1ccccn1)\S	pnppnnppnnpnnnnnppnpppnnnnnpnppnpnnppppnnnnpnpnppnpnnnpnppnnppnpnpnppppppnnnnpnnpppppnnppnnpppnnppnpnpnnnnpnpppppnppnppnnpnppnpppnnpppnnnpppnpppnnpnnnpnnpnpnnnnppppnpnnpnpnpnpnnnnpnpnnppnpnpppppnpnnpppnnnppnnpnnnnnpppppppnppnppppnpppppnnpnpnnnpnpnpnnnnpnnnpppnnnpnnnpnpppnnnpnpnnpnpnppppnnppnppnnppppnppnnpnnnpnnpnnpnppnpppppnpppnpppppnppnpnnpppnnnnppppnppnpnnppnppnnnnnnppppppnpnnnnnpnnnpnnpppnnppp…	1273742	3046	149	589744
360	CHEMBL209147	IC50 (nM)	=	8250	-1	10	0	0	1	0.0469484	v	PF11_0165	XI	-1	falcipain 2 precursor	Enzyme	Q9N6S8	Plasmodium falciparum	Protein	Peptidase_C1	high	B	Intermediate	9	IC50 (nM)_Q9N6S8_Plasmodium falciparum	CHEMBL867544	Inhibition of Plasmodium falciparum recombinant FP2A fused with maltose binding protein	CHEMBL5800	Falcipain 2	-0.0509455	0.871551	0.0894556	-0.358783	0.894533	0.1342	0.810265	-0.010772	-0.00604552	0	-0.000765344	348099	CHEMBL209147	348099	Cc1cc(Cl)ccc1NC(=O)OC[C@H]2N=C(c3ccccc3)c4ccccc4N(CC(=O)N[C@H]5CC(=O)OC5O)C2=O	pnppnnppnnpnnnnnppnpppnnnnnpnppnpnnppppnnnnpnpnppnpnnnpnppnnppnpnpnppppppnnnnpnnpppppnnppnnpppnnppnpnpnnnnpnpppppnppnppnnpnppnpppnnpppnnnpppnpppnnpnnnpnnpnpnnnnppppnpnnpnpnpnpnnnnpnpnnppnpnpppppnpnnpppnnnppnnpnnnnnpppppppnppnppppnpppppnnpnpnnnpnpnpnnnnpnnnpppnnnpnnnpnpppnnnpnpnnpnpnppppnnppnppnnppppnppnnpnnnpnnpnnpnppnpppppnpppnpppppnppnpnnpppnnnnppppnppnpnnppnppnnnnnnppppppnpnnnnnpnnnpnnpppnnppp…	1718382	3046	149	589744
361	CHEMBL210211	IC50 (nM)	=	10290	-1	10	0	0	1	0.0469484	t	PF11_0165	XI	-1	falcipain 2 precursor	Enzyme	Q9N6S8	Plasmodium falciparum	Protein	Peptidase_C1	high	B	Intermediate	9	IC50 (nM)_Q9N6S8_Plasmodium falciparum	CHEMBL867544	Inhibition of Plasmodium falciparum recombinant FP2A fused with maltose binding protein	CHEMBL5800	Falcipain 2	-0.488136	0.184538	-0.0936173	-0.785953	0.175854	-0.0618039	0.383095	0.756509	0.743156	0	-0.000765344	348243	CHEMBL210211	348243	OC1OC(=O)C[C@@H]1NC(=O)CN2C(=O)[C@H](COC(=O)Nc3ccc(Cl)cc3C(F)(F)F)N=C(c4ccccc4)c5ccccc25	pnppnnppnnpnnnnnppnpppnnnnnpnppnpnnppppnnnnpnpnppnpnnnpnppnnppnpnpnppppppnnnnpnnpppppnnppnnpppnnppnpnpnnnnpnpppppnppnppnnpnppnpppnnpppnnnpppnpppnnpnnnpnnpnpnnnnppppnpnnpnpnpnpnnnnpnpnnppnpnpppppnpnnpppnnnppnnpnnnnnpppppppnppnppppnpppppnnpnpnnnpnpnpnnnnpnnnpppnnnpnnnpnpppnnnpnpnnpnpnppppnnppnppnnppppnppnnpnnnpnnpnnpnppnpppppnpppnpppppnppnpnnpppnnnnppppnppnpnnppnppnnnnnnppppppnpnnnnnpnnnpnnpppnnppp…	1718380	3046	149	589744
362	CHEMBL211516	IC50 (nM)	=	13700	-1	10	0	0	1	0.0469484	t	PF11_0165	XI	-1	falcipain 2 precursor	Enzyme	Q9N6S8	Plasmodium falciparum	Protein	Peptidase_C1	high	B	Intermediate	9	IC50 (nM)_Q9N6S8_Plasmodium falciparum	CHEMBL870301	Inhibition of recombinant falcipain2	CHEMBL5800	Falcipain 2	2.16847	0.230933	-0.323643	1.76843	0.235848	-0.267931	2.93748	-0.347898	-0.352735	0	-0.000765344	354988	CHEMBL211516	354988	CC(C)C[C@H](NC(=O)N1CCOCC1)C(=O)N[C@@H](Cc2ccccc2)\C=C\3/CCCN(Cc4ccccc4)S3(=O)=O	pnppnnppnnpnnnnnppnpppnnnnnpnppnpnnppppnnnnpnpnppnpnnnpnppnnppnpnpnppppppnnnnpnnpppppnnppnnpppnnppnpnpnnnnpnpppppnppnppnnpnppnpppnnpppnnnpppnpppnnpnnnpnnpnpnnnnppppnpnnpnpnpnpnnnnpnpnnppnpnpppppnpnnpppnnnppnnpnnnnnpppppppnppnppppnpppppnnpnpnnnpnpnpnnnnpnnnpppnnnpnnnpnpppnnnpnpnnpnpnppppnnppnppnnppppnppnnpnnnpnnpnnpnppnpppppnpppnpppppnppnpnnpppnnnnppppnppnpnnppnppnnnnnnppppppnpnnnnnpnnnpnnpppnnppp…	1757136	3046	149	589744
363	CHEMBL213827	IC50 (nM)	=	26500	-1	10	0	0	1	0.0469484	t	PF11_0165	XI	-1	falcipain 2 precursor	Enzyme	Q9N6S8	Plasmodium falciparum	Protein	Peptidase_C1	high	B	Intermediate	9	IC50 (nM)_Q9N6S8_Plasmodium falciparum	CHEMBL870301	Inhibition of recombinant falcipain2	CHEMBL5800	Falcipain 2	0.172938	-0.243656	-0.264259	-0.0880114	-0.225309	-0.230259	1.08104	-0.347898	-0.352735	0	-0.000765344	354577	CHEMBL213827	354577	CC(=O)N[C@@H](Cc1ccccc1)C(=O)N[C@@H](Cc2ccccc2)\C=C\3/CCCN(c4ccccc4)S3(=O)=O	pnppnnppnnpnnnnnppnpppnnnnnpnppnpnnppppnnnnpnpnppnpnnnpnppnnppnpnpnppppppnnnnpnnpppppnnppnnpppnnppnpnpnnnnpnpppppnppnppnnpnppnpppnnpppnnnpppnpppnnpnnnpnnpnpnnnnppppnpnnpnpnpnpnnnnpnpnnppnpnpppppnpnnpppnnnppnnpnnnnnpppppppnppnppppnpppppnnpnpnnnpnpnpnnnnpnnnpppnnnpnnnpnpppnnnpnpnnpnpnppppnnppnppnnppppnppnnpnnnpnnpnnpnppnpppppnpppnpppppnppnpnnpppnnnnppppnppnpnnppnppnnnnnnppppppnpnnnnnpnnnpnnpppnnppp…	1757144	3046	149	589744
364	CHEMBL213961	IC50 (nM)	=	48400	-1	10	0	0	1	0.0469484	v	PF11_0165	XI	-1	falcipain 2 precursor	Enzyme	Q9N6S8	Plasmodium falciparum	Protein	Peptidase_C1	high	B	Intermediate	9	IC50 (nM)_Q9N6S8_Plasmodium falciparum	CHEMBL870301	Inhibition of recombinant falcipain2	CHEMBL5800	Falcipain 2	1.98131	0.314527	-0.307166	1.58463	0.319857	-0.251129	2.75368	-0.347898	-0.352735	0	-0.000765344	354616	CHEMBL213961	354616	CC(C)C[C@H](NC(=O)N1CCOCC1)C(=O)N[C@@H](Cc2ccccc2)\C=C\3/CCN(Cc4ccccc4)S3(=O)=O	pnppnnppnnpnnnnnppnpppnnnnnpnppnpnnppppnnnnpnpnppnpnnnpnppnnppnpnpnppppppnnnnpnnpppppnnppnnpppnnppnpnpnnnnpnpppppnppnppnnpnppnpppnnpppnnnpppnpppnnpnnnpnnpnpnnnnppppnpnnpnpnpnpnnnnpnpnnppnpnpppppnpnnpppnnnppnnpnnnnnpppppppnppnppppnpppppnnpnpnnnpnpnpnnnnpnnnpppnnnpnnnpnpppnnnpnpnnpnpnppppnnppnppnnppppnppnnpnnnpnnpnnpnppnpppppnpppnpppppnppnpnnpppnnnnppppnppnpnnppnppnnnnnnppppppnpnnnnnpnnnpnnpppnnppp…	1757142	3046	149	589744
365	CHEMBL221471	IC50 (nM)	>	50000	-1	10	0	0	1	0.0469484	t	PF11_0165	XI	-1	falcipain 2 precursor	Enzyme	Q9N6S8	Plasmodium falciparum	Protein	ND	ND	B	Intermediate	9	IC50 (nM)_Q9N6S8_Plasmodium falciparum	CHEMBL919604	Inhibition of Plasmodium falciparum recombinant falcipain-2	CHEMBL5800	Falcipain 2	-1.58841	0.815801	1.05891	-1.92633	0.79583	1.1309	-1.31604	-0.250543	-0.255101	0	0.0070221	373777	CHEMBL221471	373777	OC[C@@H](O)\C=N\Nc1nc(Nc2ccccc2)nc(Nc3ccccc3)n1	pnppnnppnnpnnnnnppnpppnnnnnpnppnpnnppppnnnnpnpnppnpnnnpnppnnppnpnpnppppppnnnnpnnpppppnnppnnpppnnppnpnpnnnnpnpppppnppnppnnpnppnpppnnpppnnnpppnpppnnpnnnpnnpnpnnnnppppnpnnpnpnpnpnnnnpnpnnppnpnpppppnpnnpppnnnppnnpnnnnnpppppppnppnppppnpppppnnpnpnnnpnpnpnnnnpnnnpppnnnpnnnpnpppnnnpnpnnpnpnppppnnppnppnnppppnppnnpnnnpnnpnnpnppnpppppnpppnpppppnppnpnnpppnnnnppppnppnpnnppnppnnnnnnppppppnpnnnnnpnnnpnnpppnnppp…	1841123	3046	149	589744
366	CHEMBL221833	IC50 (nM)	=	7500	-1	10	0	0	1	0.0469484	t	PF11_0165	XI	-1	falcipain 2 precursor	Enzyme	Q9N6S8	Plasmodium falciparum	Protein	Peptidase_C1	high	B	Intermediate	9	IC50 (nM)_Q9N6S8_Plasmodium falciparum	CHEMBL919604	Inhibition of Plasmodium falciparum recombinant falcipain-2	CHEMBL5800	Falcipain 2	-0.968087	0.0415858	0.495072	-1.30167	0.0512361	0.557532	-0.132622	0.124434	0.136415	0	-0.000765344	373691	CHEMBL221833	373691	Cc1cccc(NC(=O)CCC(=O)N\N=C\c2cc(Cl)ccc2O)c1	pnppnnppnnpnnnnnppnpppnnnnnpnppnpnnppppnnnnpnpnppnpnnnpnppnnppnpnpnppppppnnnnpnnpppppnnppnnpppnnppnpnpnnnnpnpppppnppnppnnpnppnpppnnpppnnnpppnpppnnpnnnpnnpnpnnnnppppnpnnpnpnpnpnnnnpnpnnppnpnpppppnpnnpppnnnppnnpnnnnnpppppppnppnppppnpppppnnpnpnnnpnpnpnnnnpnnnpppnnnpnnnpnpppnnnpnpnnpnpnppppnnppnppnnppppnppnnpnnnpnnpnnpnppnpppppnpppnpppppnppnpnnpppnnnnppppnppnpnnppnppnnnnnnppppppnpnnnnnpnnnpnnpppnnppp…	1841137	3046	149	589744
367	CHEMBL221991	IC50 (nM)	=	6200	-1	10	0	0	1	0.0469484	t	PF11_0165	XI	-1	falcipain 2 precursor	Enzyme	Q9N6S8	Plasmodium falciparum	Protein	Peptidase_C1	high	B	Intermediate	9	IC50 (nM)_Q9N6S8_Plasmodium falciparum	CHEMBL919604	Inhibition of Plasmodium falciparum recombinant falcipain-2	CHEMBL5800	Falcipain 2	-1.52432	-0.200858	-0.370272	-1.89119	-0.245039	-0.306812	-0.722141	-0.347898	-0.352735	0	-0.000765344	373869	CHEMBL221991	373869	O=C(NCc1oc(\C=C/2\SC3=NCCN3C2=O)cc1)C(=O)Nc4ccccc4	pnppnnppnnpnnnnnppnpppnnnnnpnppnpnnppppnnnnpnpnppnpnnnpnppnnppnpnpnppppppnnnnpnnpppppnnppnnpppnnppnpnpnnnnpnpppppnppnppnnpnppnpppnnpppnnnpppnpppnnpnnnpnnpnpnnnnppppnpnnpnpnpnpnnnnpnpnnppnpnpppppnpnnpppnnnppnnpnnnnnpppppppnppnppppnpppppnnpnpnnnpnpnpnnnnpnnnpppnnnpnnnpnpppnnnpnpnnpnpnppppnnppnppnnppppnppnnpnnnpnnpnnpnppnpppppnpppnpppppnppnpnnpppnnnnppppnppnpnnppnppnnnnnnppppppnpnnnnnpnnnpnnpppnnppp…	1841139	3046	149	589744
368	CHEMBL222270	IC50 (nM)	=	26600	-1	10	0	0	1	0.0469484	v	PF11_0165	XI	-1	falcipain 2 precursor	Enzyme	Q9N6S8	Plasmodium falciparum	Protein	Peptidase_C1	high	B	Intermediate	9	IC50 (nM)_Q9N6S8_Plasmodium falciparum	CHEMBL919604	Inhibition of Plasmodium falciparum recombinant falcipain-2	CHEMBL5800	Falcipain 2	-1.41038	-0.187027	-0.322405	-1.81939	-0.231065	-0.231698	-0.65034	-0.347898	-0.352735	0	-0.000765344	373742	CHEMBL222270	373742	O=C(CNC(=O)[C@@H]1COc2ccccc2O1)N\N=C\c3cccs3	pnppnnppnnpnnnnnppnpppnnnnnpnppnpnnppppnnnnpnpnppnpnnnpnppnnppnpnpnppppppnnnnpnnpppppnnppnnpppnnppnpnpnnnnpnpppppnppnppnnpnppnpppnnpppnnnpppnpppnnpnnnpnnpnpnnnnppppnpnnpnpnpnpnnnnpnpnnppnpnpppppnpnnpppnnnppnnpnnnnnpppppppnppnppppnpppppnnpnpnnnpnpnpnnnnpnnnpppnnnpnnnpnpppnnnpnpnnpnpnppppnnppnppnnppppnppnnpnnnpnnpnnpnppnpppppnpppnpppppnppnpnnpppnnnnppppnppnpnnppnppnnnnnnppppppnpnnnnnpnnnpnnpppnnppp…	1841130	3046	149	589744
369	CHEMBL222322	IC50 (nM)	=	3900	-1	10	0	0	1	0.0469484	t	PF11_0165	XI	-1	falcipain 2 precursor	Enzyme	Q9N6S8	Plasmodium falciparum	Protein	Peptidase_C1	high	B	Intermediate	9	IC50 (nM)_Q9N6S8_Plasmodium falciparum	CHEMBL919604	Inhibition of Plasmodium falciparum recombinant falcipain-2	CHEMBL5800	Falcipain 2	-1.47159	0.880094	0.0337349	-1.76301	0.918199	0.0556179	-0.593959	-0.347898	-0.352735	0	-0.000765344	373860	CHEMBL222322	373860	C\C(=N/NS(=O)(=O)c1ccc(C)cc1)\C2=C(O)c3ccccc3OC2=O	pnppnnppnnpnnnnnppnpppnnnnnpnppnpnnppppnnnnpnpnppnpnnnpnppnnppnpnpnppppppnnnnpnnpppppnnppnnpppnnppnpnpnnnnpnpppppnppnppnnpnppnpppnnpppnnnpppnpppnnpnnnpnnpnpnnnnppppnpnnpnpnpnpnnnnpnpnnppnpnpppppnpnnpppnnnppnnpnnnnnpppppppnppnppppnpppppnnpnpnnnpnpnpnnnnpnnnpppnnnpnnnpnpppnnnpnpnnpnpnppppnnppnppnnppppnppnnpnnnpnnpnnpnppnpppppnpppnpppppnppnpnnpppnnnnppppnppnpnnppnppnnnnnnppppppnpnnnnnpnnnpnnpppnnppp…	1841142	3046	149	589744
370	CHEMBL222325	IC50 (nM)	=	4600	-1	10	0	0	1	0.0469484	t	PF11_0165	XI	-1	falcipain 2 precursor	Enzyme	Q9N6S8	Plasmodium falciparum	Protein	Peptidase_C1	high	B	Intermediate	9	IC50 (nM)_Q9N6S8_Plasmodium falciparum	CHEMBL919604	Inhibition of Plasmodium falciparum recombinant falcipain-2	CHEMBL5800	Falcipain 2	-2.39435	-0.63458	0.502638	-2.71866	-0.655958	0.565172	-1.54962	-0.347898	-0.352735	0	-0.000765344	373861	CHEMBL222325	373861	Oc1cccc(\C=N/c2cccc3c(cccc23)\N=C\c4cccc(O)c4O)c1O	pnppnnppnnpnnnnnppnpppnnnnnpnppnpnnppppnnnnpnpnppnpnnnpnppnnppnpnpnppppppnnnnpnnpppppnnppnnpppnnppnpnpnnnnpnpppppnppnppnnpnppnpppnnpppnnnpppnpppnnpnnnpnnpnpnnnnppppnpnnpnpnpnpnnnnpnpnnppnpnpppppnpnnpppnnnppnnpnnnnnpppppppnppnppppnpppppnnpnpnnnpnpnpnnnnpnnnpppnnnpnnnpnpppnnnpnpnnpnpnppppnnppnppnnppppnppnnpnnnpnnpnnpnppnpppppnpppnpppppnppnpnnpppnnnnppppnppnpnnppnppnnnnnnppppppnpnnnnnpnnnpnnpppnnppp…	1841141	3046	149	589744
371	CHEMBL222706	IC50 (nM)	=	54600	-1	10	0	0	1	0.0469484	t	PF11_0165	XI	-1	falcipain 2 precursor	Enzyme	Q9N6S8	Plasmodium falciparum	Protein	Peptidase_C1	high	B	Intermediate	9	IC50 (nM)_Q9N6S8_Plasmodium falciparum	CHEMBL919604	Inhibition of Plasmodium falciparum recombinant falcipain-2	CHEMBL5800	Falcipain 2	0.302618	0.656588	0.592987	-0.0675732	0.636895	0.658123	1.10147	-0.347898	-0.352735	0	-0.000765344	373757	CHEMBL222706	373757	OC[C@H](O)\C=N\Nc1nc(Nc2ccccc2)nc(n1)N3CCCCC3	pnppnnppnnpnnnnnppnpppnnnnnpnppnpnnppppnnnnpnpnppnpnnnpnppnnppnpnpnppppppnnnnpnnpppppnnppnnpppnnppnpnpnnnnpnpppppnppnppnnpnppnpppnnpppnnnpppnpppnnpnnnpnnpnpnnnnppppnpnnpnpnpnpnnnnpnpnnppnpnpppppnpnnpppnnnppnnpnnnnnpppppppnppnppppnpppppnnpnpnnnpnpnpnnnnpnnnpppnnnpnnnpnpppnnnpnpnnpnpnppppnnppnppnnppppnppnnpnnnpnnpnnpnppnpppppnpppnpppppnppnpnnpppnnnnppppnppnpnnppnppnnnnnnppppppnpnnnnnpnnnpnnpppnnppp…	1841126	3046	149	589744
372	CHEMBL222707	IC50 (nM)	=	59900	-1	10	0	0	1	0.0469484	v	PF11_0165	XI	-1	falcipain 2 precursor	Enzyme	Q9N6S8	Plasmodium falciparum	Protein	Peptidase_C1	high	B	Intermediate	9	IC50 (nM)_Q9N6S8_Plasmodium falciparum	CHEMBL919604	Inhibition of Plasmodium falciparum recombinant falcipain-2	CHEMBL5800	Falcipain 2	-0.25232	0.402104	0.150241	-0.574338	0.405004	0.196351	0.59471	-0.347898	-0.352735	0	-0.000765344	373770	CHEMBL222707	373770	CCCc1cc(O)nc(SCC(=O)Nc2ccccc2)n1	pnppnnppnnpnnnnnppnpppnnnnnpnppnpnnppppnnnnpnpnppnpnnnpnppnnppnpnpnppppppnnnnpnnpppppnnppnnpppnnppnpnpnnnnpnpppppnppnppnnpnppnpppnnpppnnnpppnpppnnpnnnpnnpnpnnnnppppnpnnpnpnpnpnnnnpnpnnppnpnpppppnpnnpppnnnppnnpnnnnnpppppppnppnppppnpppppnnpnpnnnpnpnpnnnnpnnnpppnnnpnnnpnpppnnnpnpnnpnpnppppnnppnppnnppppnppnnpnnnpnnpnnpnppnpppppnpppnpppppnppnpnnpppnnnnppppnppnpnnppnppnnnnnnppppppnpnnnnnpnnnpnnpppnnppp…	1841125	3046	149	589744
373	CHEMBL222708	IC50 (nM)	=	63400	-1	10	0	0	1	0.0469484	t	PF11_0165	XI	-1	falcipain 2 precursor	Enzyme	Q9N6S8	Plasmodium falciparum	Protein	Peptidase_C1	high	B	Intermediate	9	IC50 (nM)_Q9N6S8_Plasmodium falciparum	CHEMBL919604	Inhibition of Plasmodium falciparum recombinant falcipain-2	CHEMBL5800	Falcipain 2	-1.97163	0.148138	0.302099	-2.31066	0.124231	0.383485	-1.14161	-0.347898	-0.352735	0	-0.000765344	373771	CHEMBL222708	373771	Oc1ccc(\C=N\NC(=O)CSc2ccc3ccccc3n2)c(O)c1	pnppnnppnnpnnnnnppnpppnnnnnpnppnpnnppppnnnnpnpnppnpnnnpnppnnppnpnpnppppppnnnnpnnpppppnnppnnpppnnppnpnpnnnnpnpppppnppnppnnpnppnpppnnpppnnnpppnpppnnpnnnpnnpnpnnnnppppnpnnpnpnpnpnnnnpnpnnppnpnpppppnpnnpppnnnppnnpnnnnnpppppppnppnppppnpppppnnpnpnnnpnpnpnnnnpnnnpppnnnpnnnpnpppnnnpnpnnpnpnppppnnppnppnnppppnppnnpnnnpnnpnnpnppnpppppnpppnpppppnppnpnnpppnnnnppppnppnpnnppnppnnnnnnppppppnpnnnnnpnnnpnnpppnnppp…	1841124	3046	149	589744
374	CHEMBL222709	IC50 (nM)	>	50000	-1	10	0	0	1	0.0469484	t	PF11_0165	XI	-1	falcipain 2 precursor	Enzyme	Q9N6S8	Plasmodium falciparum	Protein	ND	ND	B	Intermediate	9	IC50 (nM)_Q9N6S8_Plasmodium falciparum	CHEMBL919604	Inhibition of Plasmodium falciparum recombinant falcipain-2	CHEMBL5800	Falcipain 2	-2.39435	0.415596	0.628481	-2.71866	0.38654	0.725184	-2.10838	-0.250543	-0.255101	0	0.0070221	373778	CHEMBL222709	373778	Oc1cccc(NC(=O)c2cccc(c2)S(=O)(=O)Nc3cccc(O)c3)c1	pnppnnppnnpnnnnnppnpppnnnnnpnppnpnnppppnnnnpnpnppnpnnnpnppnnppnpnpnppppppnnnnpnnpppppnnppnnpppnnppnpnpnnnnpnpppppnppnppnnpnppnpppnnpppnnnpppnpppnnpnnnpnnpnpnnnnppppnpnnpnpnpnpnnnnpnpnnppnpnpppppnpnnpppnnnppnnpnnnnnpppppppnppnppppnpppppnnpnpnnnpnpnpnnnnpnnnpppnnnpnnnpnpppnnnpnpnnpnpnppppnnppnppnnppppnppnnpnnnpnnpnnpnppnpppppnpppnpppppnppnpnnpppnnnnppppnppnpnnppnppnnnnnnppppppnpnnnnnpnnnpnnpppnnppp…	1841122	3046	149	589744
375	CHEMBL222870	IC50 (nM)	=	2100	-1	10	0	0	1	0.0469484	t	PF11_0165	XI	-1	falcipain 2 precursor	Enzyme	Q9N6S8	Plasmodium falciparum	Protein	Peptidase_C1	high	B	Intermediate	9	IC50 (nM)_Q9N6S8_Plasmodium falciparum	CHEMBL919604	Inhibition of Plasmodium falciparum recombinant falcipain-2	CHEMBL5800	Falcipain 2	-2.39435	-0.36012	0.654657	-2.71866	-0.382238	0.747652	-1.54962	0.0462468	0.0499244	0	-0.000765344	373850	CHEMBL222870	373850	Oc1ccc(\C=N\c2ccc(\N=C\c3ccc(O)cc3O)c(Cl)c2)c(O)c1	pnppnnppnnpnnnnnppnpppnnnnnpnppnpnnppppnnnnpnpnppnpnnnpnppnnppnpnpnppppppnnnnpnnpppppnnppnnpppnnppnpnpnnnnpnpppppnppnppnnpnppnpppnnpppnnnpppnpppnnpnnnpnnpnpnnnnppppnpnnpnpnpnpnnnnpnpnnppnpnpppppnpnnpppnnnppnnpnnnnnpppppppnppnppppnpppppnnpnpnnnpnpnpnnnnpnnnpppnnnpnnnpnpppnnnpnpnnpnpnppppnnppnppnnppppnppnnpnnnpnnpnnpnppnpppppnpppnpppppnppnpnnpppnnnnppppnppnpnnppnppnnnnnnppppppnpnnnnnpnnnpnnpppnnppp…	1841144	3046	149	589744
376	CHEMBL222871	IC50 (nM)	=	2200	-1	10	0	0	1	0.0469484	v	PF11_0165	XI	-1	falcipain 2 precursor	Enzyme	Q9N6S8	Plasmodium falciparum	Protein	Peptidase_C1	high	B	Intermediate	9	IC50 (nM)_Q9N6S8_Plasmodium falciparum	CHEMBL919604	Inhibition of Plasmodium falciparum recombinant falcipain-2	CHEMBL5800	Falcipain 2	-2.39435	0.108946	0.508334	-2.71866	0.0819995	0.572913	-1.54962	-0.347898	-0.352735	0	-0.000765344	373851	CHEMBL222871	373851	Oc1ccccc1C(=O)N\N=C\c2ccc(\C=N\NC(=O)c3ccccc3O)cc2	pnppnnppnnpnnnnnppnpppnnnnnpnppnpnnppppnnnnpnpnppnpnnnpnppnnppnpnpnppppppnnnnpnnpppppnnppnnpppnnppnpnpnnnnpnpppppnppnppnnpnppnpppnnpppnnnpppnpppnnpnnnpnnpnpnnnnppppnpnnpnpnpnpnnnnpnpnnppnpnpppppnpnnpppnnnppnnpnnnnnpppppppnppnppppnpppppnnpnpnnnpnpnpnnnnpnnnpppnnnpnnnpnpppnnnpnpnnpnpnppppnnppnppnnppppnppnnpnnnpnnpnnpnppnpppppnpppnpppppnppnpnnpppnnnnppppnppnpnnppnppnnnnnnppppppnpnnnnnpnnnpnnpppnnppp…	1841143	3046	149	589744
377	CHEMBL191457	IC50 (nM)	=	3800	-1	10	0	0	1	0.0469484	t	PF11_0165	XI	-1	falcipain 2 precursor	Enzyme	Q9N6S8	Plasmodium falciparum	Protein	Peptidase_C1	high	B	Intermediate	9	IC50 (nM)_Q9N6S8_Plasmodium falciparum	CHEMBL827933	Inhibitory concentration against recombinant Falcipain-2	CHEMBL5800	Falcipain 2	-2.39435	-1.6931	-0.395714	-2.71866	-1.71593	-0.326051	-1.54962	-0.0847936	-0.0845689	0	-0.000765344	322403	CHEMBL191457	322403	Clc1ccc(NC(=O)Nc2ccc(cc2)C(=O)\C=C\c3ccccc3)cc1	pnppnnppnnpnnnnnppnpppnnnnnpnppnpnnppppnnnnpnpnppnpnnnpnppnnppnpnpnppppppnnnnpnnpppppnnppnnpppnnppnpnpnnnnpnpppppnppnppnnpnppnpppnnpppnnnpppnpppnnpnnnpnnpnpnnnnppppnpnnpnpnpnpnnnnpnpnnppnpnpppppnpnnpppnnnppnnpnnnnnpppppppnppnppppnpppppnnpnpnnnpnpnpnnnnpnnnpppnnnpnnnpnpppnnnpnpnnpnpnppppnnppnppnnppppnppnnpnnnpnnpnnpnppnpppppnpppnpppppnppnpnnpppnnnnppppnppnpnnppnppnnnnnnppppppnpnnnnnpnnnpnnpppnnppp…	1510540	3046	149	589744
378	CHEMBL191640	IC50 (nM)	=	2600	-1	10	0	0	1	0.0469484	t	PF11_0165	XI	-1	falcipain 2 precursor	Enzyme	Q9N6S8	Plasmodium falciparum	Protein	Peptidase_C1	high	B	Intermediate	9	IC50 (nM)_Q9N6S8_Plasmodium falciparum	CHEMBL827933	Inhibitory concentration against recombinant Falcipain-2	CHEMBL5800	Falcipain 2	-2.39435	-1.42847	-0.308501	-2.71866	-1.4636	-0.199886	-1.54962	0.572235	0.611028	0	-0.000765344	322278	CHEMBL191640	322278	Fc1ccc(\C=C\C(=O)c2ccc(NC(=O)Nc3ccc(Cl)cc3)cc2)c(F)c1	pnppnnppnnpnnnnnppnpppnnnnnpnppnpnnppppnnnnpnpnppnpnnnpnppnnppnpnpnppppppnnnnpnnpppppnnppnnpppnnppnpnpnnnnpnpppppnppnppnnpnppnpppnnpppnnnpppnpppnnpnnnpnnpnpnnnnppppnpnnpnpnpnpnnnnpnpnnppnpnpppppnpnnpppnnnppnnpnnnnnpppppppnppnppppnpppppnnpnpnnnpnpnpnnnnpnnnpppnnnpnnnpnpppnnnpnpnnpnpnppppnnppnppnnppppnppnnpnnnpnnpnnpnppnpppppnpppnpppppnppnpnnpppnnnnppppnppnpnnppnppnnnnnnppppppnpnnnnnpnnnpnnpppnnppp…	1510534	3046	149	589744
379	CHEMBL191881	IC50 (nM)	=	5.8	-1	10	1	0	1	0.0469484	t	PF11_0165	XI	-1	falcipain 2 precursor	Enzyme	Q9N6S8	Plasmodium falciparum	Protein	Peptidase_C1	high	B	Intermediate	9	IC50 (nM)_Q9N6S8_Plasmodium falciparum	CHEMBL827933	Inhibitory concentration against recombinant Falcipain-2	CHEMBL5800	Falcipain 2	2.88377	0.707798	1.50111	2.47355	0.715175	1.59721	3.6426	-0.347898	-0.352735	0	-0.000765344	322532	CHEMBL191881	322532	CC(C)C[C@H](NC(=O)C)C(=O)N[C@@H](CC(C)C)C(=O)N[C@@H](CCCNC(=N)N)C=O	pnppnnppnnpnnnnnppnpppnnnnnpnppnpnnppppnnnnpnpnppnpnnnpnppnnppnpnpnppppppnnnnpnnpppppnnppnnpppnnppnpnpnnnnpnpppppnppnppnnpnppnpppnnpppnnnpppnpppnnpnnnpnnpnpnnnnppppnpnnpnpnpnpnnnnpnpnnppnpnpppppnpnnpppnnnppnnpnnnnnpppppppnppnppppnpppppnnpnpnnnpnpnpnnnnpnnnpppnnnpnnnpnpppnnnpnpnnpnpnppppnnppnppnnppppnppnnpnnnpnnpnnpnppnpppppnpppnpppppnppnpnnpppnnnnppppnppnpnnppnppnnnnnnppppppnpnnnnnpnnnpnnpppnnppp…	1510563	3046	149	589744
380	CHEMBL192149	IC50 (nM)	=	1800	-1	10	0	0	1	0.0469484	v	PF11_0165	XI	-1	falcipain 2 precursor	Enzyme	Q9N6S8	Plasmodium falciparum	Protein	Peptidase_C1	high	B	Intermediate	9	IC50 (nM)_Q9N6S8_Plasmodium falciparum	CHEMBL827933	Inhibitory concentration against recombinant Falcipain-2	CHEMBL5800	Falcipain 2	-1.23886	-0.114793	-0.138633	-1.54373	-0.102706	-0.102441	-0.374682	0.0437469	0.0479519	0	-0.000765344	322578	CHEMBL192149	322578	COc1cc(\C=C\C(=O)c2ccc(NC(=O)Nc3ccc(Cl)cc3)cc2)cc(OC)c1OC	pnppnnppnnpnnnnnppnpppnnnnnpnppnpnnppppnnnnpnpnppnpnnnpnppnnppnpnpnppppppnnnnpnnpppppnnppnnpppnnppnpnpnnnnpnpppppnppnppnnpnppnpppnnpppnnnpppnpppnnpnnnpnnpnpnnnnppppnpnnpnpnpnpnnnnpnpnnppnpnpppppnpnnpppnnnppnnpnnnnnpppppppnppnppppnpppppnnpnpnnnpnpnpnnnnpnnnpppnnnpnnnpnpppnnnpnpnnpnpnppppnnppnppnnppppnppnnpnnnpnnpnnpnppnpppppnpppnpppppnppnpnnpppnnnnppppnppnpnnppnppnnnnnnppppppnpnnnnnpnnnpnnpppnnppp…	1510538	3046	149	589744
381	CHEMBL194821	IC50 (nM)	=	2600	-1	10	0	0	1	0.0469484	t	PF11_0165	XI	-1	falcipain 2 precursor	Enzyme	Q9N6S8	Plasmodium falciparum	Protein	Peptidase_C1	high	B	Intermediate	9	IC50 (nM)_Q9N6S8_Plasmodium falciparum	CHEMBL827933	Inhibitory concentration against recombinant Falcipain-2	CHEMBL5800	Falcipain 2	-2.39435	-1.6931	-0.395714	-2.71866	-1.71593	-0.326051	-1.54962	0.178311	0.183597	0	-0.000765344	322657	CHEMBL194821	322657	Clc1ccc(NC(=O)Nc2ccc(cc2)C(=O)\C=C\c3ccc(Cl)cc3)cc1	pnppnnppnnpnnnnnppnpppnnnnnpnppnpnnppppnnnnpnpnppnpnnnpnppnnppnpnpnppppppnnnnpnnpppppnnppnnpppnnppnpnpnnnnpnpppppnppnppnnpnppnpppnnpppnnnpppnpppnnpnnnpnnpnpnnnnppppnpnnpnpnpnpnnnnpnpnnppnpnpppppnpnnpppnnnppnnpnnnnnpppppppnppnppppnpppppnnpnpnnnpnpnpnnnnpnnnpppnnnpnnnpnpppnnnpnpnnpnpnppppnnppnppnnppppnppnnpnnnpnnpnnpnppnpppppnpppnpppppnppnpnnpppnnnnppppnppnpnnppnppnnnnnnppppppnpnnnnnpnnnpnnpppnnppp…	1510421	3046	149	589744
382	CHEMBL195381	IC50 (nM)	=	2500	-1	10	0	0	1	0.0469484	t	PF11_0165	XI	-1	falcipain 2 precursor	Enzyme	Q9N6S8	Plasmodium falciparum	Protein	Peptidase_C1	high	B	Intermediate	9	IC50 (nM)_Q9N6S8_Plasmodium falciparum	CHEMBL827933	Inhibitory concentration against recombinant Falcipain-2	CHEMBL5800	Falcipain 2	-2.12834	-1.21483	-0.421193	-2.4683	-1.2422	-0.352715	-1.29925	-0.0975333	-0.0975273	0	-0.000765344	322365	CHEMBL195381	322365	Clc1ccc(NC(=O)Nc2ccc(cc2)C(=O)\C=C\c3ccc4OCOc4c3)cc1	pnppnnppnnpnnnnnppnpppnnnnnpnppnpnnppppnnnnpnpnppnpnnnpnppnnppnpnpnppppppnnnnpnnpppppnnppnnpppnnppnpnpnnnnpnpppppnppnppnnpnppnpppnnpppnnnpppnpppnnpnnnpnnpnpnnnnppppnpnnpnpnpnpnnnnpnpnnppnpnpppppnpnnpppnnnppnnpnnnnnpppppppnppnppppnpppppnnpnpnnnpnpnpnnnnpnnnpppnnnpnnnpnpppnnnpnpnnpnpnppppnnppnppnnppppnppnnpnnnpnnpnnpnppnpppppnpppnpppppnppnpnnpppnnnnppppnppnpnnppnppnnnnnnppppppnpnnnnnpnnnpnnpppnnppp…	1510419	3046	149	589744
383	CHEMBL195822	IC50 (nM)	=	2500	-1	10	0	0	1	0.0469484	t	PF11_0165	XI	-1	falcipain 2 precursor	Enzyme	Q9N6S8	Plasmodium falciparum	Protein	Peptidase_C1	high	B	Intermediate	9	IC50 (nM)_Q9N6S8_Plasmodium falciparum	CHEMBL827933	Inhibitory concentration against recombinant Falcipain-2	CHEMBL5800	Falcipain 2	-2.39435	-1.6931	-0.395714	-2.71866	-1.71593	-0.326051	-1.54962	0.441415	0.451764	0	-0.000765344	322462	CHEMBL195822	322462	Clc1ccc(NC(=O)Nc2ccc(cc2)C(=O)\C=C\c3ccc(Cl)cc3Cl)cc1	pnppnnppnnpnnnnnppnpppnnnnnpnppnpnnppppnnnnpnpnppnpnnnpnppnnppnpnpnppppppnnnnpnnpppppnnppnnpppnnppnpnpnnnnpnpppppnppnppnnpnppnpppnnpppnnnpppnpppnnpnnnpnnpnpnnnnppppnpnnpnpnpnpnnnnpnpnnppnpnpppppnpnnpppnnnppnnpnnnnnpppppppnppnppppnpppppnnpnpnnnpnpnpnnnnpnnnpppnnnpnnnpnpppnnnpnpnnpnpnppppnnppnppnnppppnppnnpnnnpnnpnnpnppnpppppnpppnpppppnppnpnnpppnnnnppppnppnpnnppnppnnnnnnppppppnpnnnnnpnnnpnnpppnnppp…	1510530	3046	149	589744
384	CHEMBL203649	IC50 (nM)	=	5400	-1	10	0	0	1	0.0469484	v	PF11_0165	XI	-1	falcipain 2 precursor	Enzyme	Q9N6S8	Plasmodium falciparum	Protein	Peptidase_C1	high	B	Intermediate	9	IC50 (nM)_Q9N6S8_Plasmodium falciparum	CHEMBL859281	Inhibition of falcipain2	CHEMBL5800	Falcipain 2	-0.290672	0.344575	-0.921922	-0.704154	0.275987	-0.879777	0.464894	-0.347898	-0.352735	0	-0.000765344	340263	CHEMBL203649	340263	O=S(=O)(N1CCOCC1)c2ccc(s2)c3ccc(s3)S(=O)(=O)N4CCOCC4	pnppnnppnnpnnnnnppnpppnnnnnpnppnpnnppppnnnnpnpnppnpnnnpnppnnppnpnpnppppppnnnnpnnpppppnnppnnpppnnppnpnpnnnnpnpppppnppnppnnpnppnpppnnpppnnnpppnpppnnpnnnpnnpnpnnnnppppnpnnpnpnpnpnnnnpnpnnppnpnpppppnpnnpppnnnppnnpnnnnnpppppppnppnppppnpppppnnpnpnnnpnpnpnnnnpnnnpppnnnpnnnpnpppnnnpnpnnpnpnppppnnppnppnnppppnppnnpnnnpnnpnnpnppnpppppnpppnpppppnppnpnnpppnnnnppppnppnpnnppnppnnnnnnppppppnpnnnnnpnnnpnnpppnnppp…	1688153	3046	149	589744
385	CHEMBL203801	IC50 (nM)	=	1600	-1	10	0	0	1	0.0469484	t	PF11_0165	XI	-1	falcipain 2 precursor	Enzyme	Q9N6S8	Plasmodium falciparum	Protein	Peptidase_C1	high	B	Intermediate	9	IC50 (nM)_Q9N6S8_Plasmodium falciparum	CHEMBL859281	Inhibition of falcipain2	CHEMBL5800	Falcipain 2	-1.23764	0.659184	0.226975	-1.56977	0.674679	0.286243	-0.400719	-0.347898	-0.352735	0	-0.000765344	340043	CHEMBL203801	340043	Cc1cccc(NC(=O)Cn2c(O)c(N=NC(=O)C(=O)NCc3ccccc3)c4ccccc24)c1	pnppnnppnnpnnnnnppnpppnnnnnpnppnpnnppppnnnnpnpnppnpnnnpnppnnppnpnpnppppppnnnnpnnpppppnnppnnpppnnppnpnpnnnnpnpppppnppnppnnpnppnpppnnpppnnnpppnpppnnpnnnpnnpnpnnnnppppnpnnpnpnpnpnnnnpnpnnppnpnpppppnpnnpppnnnppnnpnnnnnpppppppnppnppppnpppppnnpnpnnnpnpnpnnnnpnnnpppnnnpnnnpnpppnnnpnpnnpnpnppppnnppnppnnppppnppnnpnnnpnnpnnpnppnpppppnpppnpppppnppnpnnpppnnnnppppnppnpnnppnppnnnnnnppppppnpnnnnnpnnnpnnpppnnppp…	1688146	3046	149	589744
386	CHEMBL203802	IC50 (nM)	=	2900	-1	10	0	0	1	0.0469484	t	PF11_0165	XI	-1	falcipain 2 precursor	Enzyme	Q9N6S8	Plasmodium falciparum	Protein	Peptidase_C1	high	B	Intermediate	9	IC50 (nM)_Q9N6S8_Plasmodium falciparum	CHEMBL859281	Inhibition of falcipain2	CHEMBL5800	Falcipain 2	-1.01045	2.26338	-0.465817	-1.35035	2.29591	-0.414387	-0.181302	-0.347898	-0.352735	0	-0.000765344	340044	CHEMBL203802	340044	CN(C)S(=O)(=O)c1ccc(C)c(NS(=O)(=O)c2ccc(s2)c3ccon3)c1	pnppnnppnnpnnnnnppnpppnnnnnpnppnpnnppppnnnnpnpnppnpnnnpnppnnppnpnpnppppppnnnnpnnpppppnnppnnpppnnppnpnpnnnnpnpppppnppnppnnpnppnpppnnpppnnnpppnpppnnpnnnpnnpnpnnnnppppnpnnpnpnpnpnnnnpnpnnppnpnpppppnpnnpppnnnppnnpnnnnnpppppppnppnppppnpppppnnpnpnnnpnpnpnnnnpnnnpppnnnpnnnpnpppnnnpnpnnpnpnppppnnppnppnnppppnppnnpnnnpnnpnnpnppnpppppnpppnpppppnppnpnnpppnnnnppppnppnpnnppnppnnnnnnppppppnpnnnnnpnnnpnnpppnnppp…	1688145	3046	149	589744
387	CHEMBL203823	IC50 (nM)	=	4600	-1	10	0	0	1	0.0469484	t	PF11_0165	XI	-1	falcipain 2 precursor	Enzyme	Q9N6S8	Plasmodium falciparum	Protein	Peptidase_C1	high	B	Intermediate	9	IC50 (nM)_Q9N6S8_Plasmodium falciparum	CHEMBL859281	Inhibition of falcipain2	CHEMBL5800	Falcipain 2	0.948871	1.00988	0.0343342	0.628233	1.01617	0.0801097	1.79728	-0.347898	-0.352735	0	-0.000765344	339904	CHEMBL203823	339904	CCCc1cc(O)nc(SCC(=O)NCCSCc2occc2)n1	pnppnnppnnpnnnnnppnpppnnnnnpnppnpnnppppnnnnpnpnppnpnnnpnppnnppnpnpnppppppnnnnpnnpppppnnppnnpppnnppnpnpnnnnpnpppppnppnppnnpnppnpppnnpppnnnpppnpppnnpnnnpnnpnpnnnnppppnpnnpnpnpnpnnnnpnpnnppnpnpppppnpnnpppnnnppnnpnnnnnpppppppnppnppppnpppppnnpnpnnnpnpnpnnnnpnnnpppnnnpnnnpnpppnnnpnpnnpnpnppppnnppnppnnppppnppnnpnnnpnnpnnpnppnpppppnpppnpppppnppnpnnpppnnnnppppnppnpnnppnppnnnnnnppppppnpnnnnnpnnnpnnpppnnppp…	1688143	3046	149	589744
388	CHEMBL203856	IC50 (nM)	=	6500	-1	10	0	0	1	0.0469484	v	PF11_0165	XI	-1	falcipain 2 precursor	Enzyme	Q9N6S8	Plasmodium falciparum	Protein	Peptidase_C1	high	B	Intermediate	9	IC50 (nM)_Q9N6S8_Plasmodium falciparum	CHEMBL859281	Inhibition of falcipain2	CHEMBL5800	Falcipain 2	-0.186168	0.869363	-0.164123	-0.445267	0.899824	-0.135136	0.723781	-0.347898	-0.352735	0	-0.000765344	339915	CHEMBL203856	339915	Cn1c(O)c(N=NC(=O)CCCCC(=O)N=Nc2c(O)n(C)c3ccccc23)c4ccccc14	pnppnnppnnpnnnnnppnpppnnnnnpnppnpnnppppnnnnpnpnppnpnnnpnppnnppnpnpnppppppnnnnpnnpppppnnppnnpppnnppnpnpnnnnpnpppppnppnppnnpnppnpppnnpppnnnpppnpppnnpnnnpnnpnpnnnnppppnpnnpnpnpnpnnnnpnpnnppnpnpppppnpnnpppnnnppnnpnnnnnpppppppnppnppppnpppppnnpnpnnnpnpnpnnnnpnnnpppnnnpnnnpnpppnnnpnpnnpnpnppppnnppnppnnppppnppnnpnnnpnnpnnpnppnpppppnpppnpppppnppnpnnpppnnnnppppnppnpnnppnppnnnnnnppppppnpnnnnnpnnnpnnpppnnppp…	1688142	3046	149	589744
389	CHEMBL204035	IC50 (nM)	=	10800	-1	10	0	0	1	0.0469484	t	PF11_0165	XI	-1	falcipain 2 precursor	Enzyme	Q9N6S8	Plasmodium falciparum	Protein	Peptidase_C1	high	B	Intermediate	9	IC50 (nM)_Q9N6S8_Plasmodium falciparum	CHEMBL859281	Inhibition of falcipain2	CHEMBL5800	Falcipain 2	-1.70621	0.285685	-0.299712	-2.09645	0.207552	-0.206236	-0.927406	0.274312	0.283783	0	-0.000765344	340270	CHEMBL204035	340270	Fc1cccc(Cl)c1CO\N=C/NNC(=O)Cn2nnc(n2)c3ccccc3	pnppnnppnnpnnnnnppnpppnnnnnpnppnpnnppppnnnnpnpnppnpnnnpnppnnppnpnpnppppppnnnnpnnpppppnnppnnpppnnppnpnpnnnnpnpppppnppnppnnpnppnpppnnpppnnnpppnpppnnpnnnpnnpnpnnnnppppnpnnpnpnpnpnnnnpnpnnppnpnpppppnpnnpppnnnppnnpnnnnnpppppppnppnppppnpppppnnpnpnnnpnpnpnnnnpnnnpppnnnpnnnpnpppnnnpnpnnpnpnppppnnppnppnnppppnppnnpnnnpnnpnnpnppnpppppnpppnpppppnppnpnnpppnnnnppppnppnpnnppnppnnnnnnppppppnpnnnnnpnnnpnnpppnnppp…	1688152	3046	149	589744
390	CHEMBL204344	IC50 (nM)	=	3400	-1	10	0	0	1	0.0469484	t	PF11_0165	XI	-1	falcipain 2 precursor	Enzyme	Q9N6S8	Plasmodium falciparum	Protein	Peptidase_C1	high	B	Intermediate	9	IC50 (nM)_Q9N6S8_Plasmodium falciparum	CHEMBL859281	Inhibition of falcipain2	CHEMBL5800	Falcipain 2	0.341324	1.74852	-0.464574	0.0254233	1.76072	-0.421367	1.19447	0.10945	0.112264	0	-0.000765344	339903	CHEMBL204344	339903	CCCS(=O)(=O)c1cscc1NC(=O)CSCCS(=O)(=O)c2ccc(Cl)cc2	pnppnnppnnpnnnnnppnpppnnnnnpnppnpnnppppnnnnpnpnppnpnnnpnppnnppnpnpnppppppnnnnpnnpppppnnppnnpppnnppnpnpnnnnpnpppppnppnppnnpnppnpppnnpppnnnpppnpppnnpnnnpnnpnpnnnnppppnpnnpnpnpnpnnnnpnpnnppnpnpppppnpnnpppnnnppnnpnnnnnpppppppnppnppppnpppppnnpnpnnnpnpnpnnnnpnnnpppnnnpnnnpnpppnnnpnpnnpnpnppppnnppnppnnppppnppnnpnnnpnnpnnpnppnpppppnpppnpppppnppnpnnpppnnnnppppnppnpnnppnppnnnnnnppppppnpnnnnnpnnnpnnpppnnppp…	1688144	3046	149	589744
391	CHEMBL204452	IC50 (nM)	=	50000	-1	10	0	0	1	0.0469484	t	PF11_0165	XI	-1	falcipain 2 precursor	Enzyme	Q9N6S8	Plasmodium falciparum	Protein	Peptidase_C1	high	B	Intermediate	9	IC50 (nM)_Q9N6S8_Plasmodium falciparum	CHEMBL859281	Inhibition of falcipain2	CHEMBL5800	Falcipain 2	-1.5809	0.442887	-0.211766	-2.00851	0.36078	-0.0837368	-0.83946	0.00718016	0.019822	0	-0.000765344	340269	CHEMBL204452	340269	Fc1ccc(CS(=O)(=O)CC(=N)NOC(=O)c2cccs2)cc1	pnppnnppnnpnnnnnppnpppnnnnnpnppnpnnppppnnnnpnpnppnpnnnpnppnnppnpnpnppppppnnnnpnnpppppnnppnnpppnnppnpnpnnnnpnpppppnppnppnnpnppnpppnnpppnnnpppnpppnnpnnnpnnpnpnnnnppppnpnnpnpnpnpnnnnpnpnnppnpnpppppnpnnpppnnnppnnpnnnnnpppppppnppnppppnpppppnnpnpnnnpnpnpnnnnpnnnpppnnnpnnnpnpppnnnpnpnnpnpnppppnnppnppnnppppnppnnpnnnpnnpnnpnppnpppppnpppnpppppnppnpnnpppnnnnppppnppnpnnppnppnnnnnnppppppnpnnnnnpnnnpnnpppnnppp…	1688139	3046	149	589744
392	CHEMBL204491	IC50 (nM)	=	15300	-1	10	0	0	1	0.0469484	v	PF11_0165	XI	-1	falcipain 2 precursor	Enzyme	Q9N6S8	Plasmodium falciparum	Protein	Peptidase_C1	high	B	Intermediate	9	IC50 (nM)_Q9N6S8_Plasmodium falciparum	CHEMBL859281	Inhibition of falcipain2	CHEMBL5800	Falcipain 2	-0.690756	-1.10735	-0.421269	-1.2167	-1.15584	-0.323929	-0.0476556	-0.347898	-0.352735	0	-0.000765344	340272	CHEMBL204491	340272	O=C(CCSSCCC(=O)NCc1ccccc1)NCc2ccccc2	pnppnnppnnpnnnnnppnpppnnnnnpnppnpnnppppnnnnpnpnppnpnnnpnppnnppnpnpnppppppnnnnpnnpppppnnppnnpppnnppnpnpnnnnpnpppppnppnppnnpnppnpppnnpppnnnpppnpppnnpnnnpnnpnpnnnnppppnpnnpnpnpnpnnnnpnpnnppnpnpppppnpnnpppnnnppnnpnnnnnpppppppnppnppppnpppppnnpnpnnnpnpnpnnnnpnnnpppnnnpnnnpnpppnnnpnpnnpnpnppppnnppnppnnppppnppnnpnnnpnnpnnpnppnpppppnpppnpppppnppnpnnpppnnnnppppnppnpnnppnppnnnnnnppppppnpnnnnnpnnnpnnpppnnppp…	1688149	3046	149	589744
393	CHEMBL204850	IC50 (nM)	=	52300	-1	10	0	0	1	0.0469484	t	PF11_0165	XI	-1	falcipain 2 precursor	Enzyme	Q9N6S8	Plasmodium falciparum	Protein	Peptidase_C1	high	B	Intermediate	9	IC50 (nM)_Q9N6S8_Plasmodium falciparum	CHEMBL859281	Inhibition of falcipain2	CHEMBL5800	Falcipain 2	-0.874214	0.609367	-0.529965	-1.15083	0.609236	-0.498375	0.0182131	-0.347898	-0.352735	0	-0.000765344	340275	CHEMBL204850	340275	Oc1nnc(SCC(=O)c2ccc3OCCOc3c2)n1Cc4occc4	pnppnnppnnpnnnnnppnpppnnnnnpnppnpnnppppnnnnpnpnppnpnnnpnppnnppnpnpnppppppnnnnpnnpppppnnppnnpppnnppnpnpnnnnpnpppppnppnppnnpnppnpppnnpppnnnpppnpppnnpnnnpnnpnpnnnnppppnpnnpnpnpnpnnnnpnpnnppnpnpppppnpnnpppnnnppnnpnnnnnpppppppnppnppppnpppppnnpnpnnnpnpnpnnnnpnnnpppnnnpnnnpnpppnnnpnpnnpnpnppppnnppnppnnppppnppnnpnnnpnnpnnpnppnpppppnpppnpppppnppnpnnpppnnnnppppnppnpnnppnppnnnnnnppppppnpnnnnnpnnnpnnpppnnppp…	1688138	3046	149	589744
394	CHEMBL204973	IC50 (nM)	=	54300	-1	10	0	0	1	0.0469484	t	PF11_0165	XI	-1	falcipain 2 precursor	Enzyme	Q9N6S8	Plasmodium falciparum	Protein	Peptidase_C1	high	B	Intermediate	9	IC50 (nM)_Q9N6S8_Plasmodium falciparum	CHEMBL859281	Inhibition of falcipain2	CHEMBL5800	Falcipain 2	-1.11901	0.589981	-0.491309	-1.42683	0.612451	-0.450298	-0.257778	-0.347898	-0.352735	0	-0.000765344	340276	CHEMBL204973	340276	Cc1csc(CN2N=C(CC(=O)N\N=C\c3ccccc3)c4ccccc4C2=O)n1	pnppnnppnnpnnnnnppnpppnnnnnpnppnpnnppppnnnnpnpnppnpnnnpnppnnppnpnpnppppppnnnnpnnpppppnnppnnpppnnppnpnpnnnnpnpppppnppnppnnpnppnpppnnpppnnnpppnpppnnpnnnpnnpnpnnnnppppnpnnpnpnpnpnnnnpnpnnppnpnpppppnpnnpppnnnppnnpnnnnnpppppppnppnppppnpppppnnpnpnnnpnpnpnnnnpnnnpppnnnpnnnpnpppnnnpnpnnpnpnppppnnppnppnnppppnppnnpnnnpnnpnnpnppnpppppnpppnpppppnppnpnnpppnnnnppppnppnpnnppnppnnnnnnppppppnpnnnnnpnnnpnnpppnnppp…	1688137	3046	149	589744
395	CHEMBL205056	IC50 (nM)	=	14300	-1	10	0	0	1	0.0469484	t	PF11_0165	XI	-1	falcipain 2 precursor	Enzyme	Q9N6S8	Plasmodium falciparum	Protein	Peptidase_C1	high	B	Intermediate	9	IC50 (nM)_Q9N6S8_Plasmodium falciparum	CHEMBL859281	Inhibition of falcipain2	CHEMBL5800	Falcipain 2	0.13522	1.40501	-0.492925	-0.144679	1.43867	-0.453572	1.02437	0.0810997	0.0875425	0	-0.000765344	340265	CHEMBL205056	340265	COC(=O)c1ccsc1NC(=O)CN2CCN(CC2)S(=O)(=O)c3ccc(Cl)cc3	pnppnnppnnpnnnnnppnpppnnnnnpnppnpnnppppnnnnpnpnppnpnnnpnppnnppnpnpnppppppnnnnpnnpppppnnppnnpppnnppnpnpnnnnpnpppppnppnppnnpnppnpppnnpppnnnpppnpppnnpnnnpnnpnpnnnnppppnpnnpnpnpnpnnnnpnpnnppnpnpppppnpnnpppnnnppnnpnnnnnpppppppnppnppppnpppppnnpnpnnnpnpnpnnnnpnnnpppnnnpnnnpnpppnnnpnpnnpnpnppppnnppnppnnppppnppnnpnnnpnnpnnpnppnpppppnpppnpppppnppnpnnpppnnnnppppnppnpnnppnppnnnnnnppppppnpnnnnnpnnnpnnpppnnppp…	1688150	3046	149	589744
396	CHEMBL207102	IC50 (nM)	=	15040	-1	10	0	0	1	0.0469484	v	PF11_0165	XI	-1	falcipain 2 precursor	Enzyme	Q9N6S8	Plasmodium falciparum	Protein	Peptidase_C1	high	B	Intermediate	9	IC50 (nM)_Q9N6S8_Plasmodium falciparum	CHEMBL867544	Inhibition of Plasmodium falciparum recombinant FP2A fused with maltose binding protein	CHEMBL5800	Falcipain 2	-0.705353	0.285554	-0.0657301	-1.00628	0.276982	-0.0342235	0.162768	-0.0625005	-0.0695298	0	-0.000765344	347861	CHEMBL207102	347861	OC1OC(=O)C[C@@H]1NC(=O)CN2C(=O)[C@@H](COC(=O)Nc3ccc(Cl)cc3)N=C(c4ccccc4)c5ccccc25	pnppnnppnnpnnnnnppnpppnnnnnpnppnpnnppppnnnnpnpnppnpnnnpnppnnppnpnpnppppppnnnnpnnpppppnnppnnpppnnppnpnpnnnnpnpppppnppnppnnpnppnpppnnpppnnnpppnpppnnpnnnpnnpnpnnnnppppnpnnpnpnpnpnnnnpnpnnppnpnpppppnpnnpppnnnppnnpnnnnnpppppppnppnppppnpppppnnpnpnnnpnpnpnnnnpnnnpppnnnpnnnpnpppnnnpnpnnpnpnppppnnppnppnnppppnppnnpnnnpnnpnnpnppnpppppnpppnpppppnppnpnnpppnnnnppppnppnpnnppnppnnnnnnppppppnpnnnnnpnnnpnnpppnnppp…	1718386	3046	149	589744
397	CHEMBL207117	IC50 (nM)	=	8790	-1	10	0	0	1	0.0469484	t	PF11_0165	XI	-1	falcipain 2 precursor	Enzyme	Q9N6S8	Plasmodium falciparum	Protein	Peptidase_C1	high	B	Intermediate	9	IC50 (nM)_Q9N6S8_Plasmodium falciparum	CHEMBL867544	Inhibition of Plasmodium falciparum recombinant FP2A fused with maltose binding protein	CHEMBL5800	Falcipain 2	-0.0669338	1.17892	0.0785813	-0.384156	1.1886	0.123219	0.784892	-0.347898	-0.352735	0	-0.000765344	347849	CHEMBL207117	347849	COc1ccc(NC(=O)OC[C@H]2N=C(c3ccccc3)c4ccccc4N(CC(=O)N[C@H]5CC(=O)OC5O)C2=O)cc1	pnppnnppnnpnnnnnppnpppnnnnnpnppnpnnppppnnnnpnpnppnpnnnpnppnnppnpnpnppppppnnnnpnnpppppnnppnnpppnnppnpnpnnnnpnpppppnppnppnnpnppnpppnnpppnnnpppnpppnnpnnnpnnpnpnnnnppppnpnnpnpnpnpnnnnpnpnnppnpnpppppnpnnpppnnnppnnpnnnnnpppppppnppnppppnpppppnnpnpnnnpnpnpnnnnpnnnpppnnnpnnnpnpppnnnpnpnnpnpnppppnnppnppnnppppnppnnpnnnpnnpnnpnppnpppppnpppnpppppnppnpnnpppnnnnppppnppnpnnppnppnnnnnnppppppnpnnnnnpnnnpnnpppnnppp…	1718387	3046	149	589744
398	CHEMBL181504	IC50 (nM)	=	620	-1	10	0	0	1	0.0469484	t	PF11_0165	XI	-1	falcipain 2 precursor	Enzyme	Q9N6S8	Plasmodium falciparum	Protein	Peptidase_C1	high	B	Intermediate	9	IC50 (nM)_Q9N6S8_Plasmodium falciparum	CHEMBL833534	Inhibitory concentration against falcipain-2 of Plasmodium falciparum W2	CHEMBL5800	Falcipain 2	-0.0359192	-0.452513	0.843167	-0.365211	-0.456553	0.895344	0.803836	0.828829	0.843277	0	-0.000765344	304731	CHEMBL181504	304731	CCCC\C(=N/NC(=S)N)\c1ccc(Cl)c(Cl)c1	pnppnnppnnpnnnnnppnpppnnnnnpnppnpnnppppnnnnpnpnppnpnnnpnppnnppnpnpnppppppnnnnpnnpppppnnppnnpppnnppnpnpnnnnpnpppppnppnppnnpnppnpppnnpppnnnpppnpppnnpnnnpnnpnpnnnnppppnpnnpnpnpnpnnnnpnpnnppnpnpppppnpnnpppnnnppnnpnnnnnpppppppnppnppppnpppppnnpnpnnnpnpnpnnnnpnnnpppnnnpnnnpnpppnnnpnpnnpnpnppppnnppnppnnppppnppnnpnnnpnnpnnpnppnpppppnpppnpppppnppnpnnpppnnnnppppnppnpnnppnppnnnnnnppppppnpnnnnnpnnnpnnpppnnppp…	1434623	3046	149	589744
399	CHEMBL181752	IC50 (nM)	=	470	-1	10	0	0	1	0.0469484	t	PF11_0165	XI	-1	falcipain 2 precursor	Enzyme	Q9N6S8	Plasmodium falciparum	Protein	Peptidase_C1	high	B	Intermediate	9	IC50 (nM)_Q9N6S8_Plasmodium falciparum	CHEMBL833534	Inhibitory concentration against falcipain-2 of Plasmodium falciparum W2	CHEMBL5800	Falcipain 2	-2.39435	-0.790603	0.600272	-2.71866	-0.79353	0.642611	-1.54962	0.666898	0.676269	0	-0.000765344	304748	CHEMBL181752	304748	N\C(=N\N=C(/C=C/c1ccccc1)\c2ccc(Cl)c(Cl)c2)\S	pnppnnppnnpnnnnnppnpppnnnnnpnppnpnnppppnnnnpnpnppnpnnnpnppnnppnpnpnppppppnnnnpnnpppppnnppnnpppnnppnpnpnnnnpnpppppnppnppnnpnppnpppnnpppnnnpppnpppnnpnnnpnnpnpnnnnppppnpnnpnpnpnpnnnnpnpnnppnpnpppppnpnnpppnnnppnnpnnnnnpppppppnppnppppnpppppnnpnpnnnpnpnpnnnnpnnnpppnnnpnnnpnpppnnnpnpnnpnpnppppnnppnppnnppppnppnnpnnnpnnpnnpnppnpppppnpppnpppppnppnpnnpppnnnnppppnppnpnnppnppnnnnnnppppppnpnnnnnpnnnpnnpppnnppp…	1434641	3046	149	589744
400	CHEMBL181902	IC50 (nM)	=	14000	-1	10	0	0	1	0.0469484	v	PF11_0165	XI	-1	falcipain 2 precursor	Enzyme	Q9N6S8	Plasmodium falciparum	Protein	Peptidase_C1	high	B	Intermediate	9	IC50 (nM)_Q9N6S8_Plasmodium falciparum	CHEMBL833534	Inhibitory concentration against falcipain-2 of Plasmodium falciparum W2	CHEMBL5800	Falcipain 2	0.522898	-0.866113	0.54388	0.212939	-0.869063	0.585962	1.38199	0.629303	0.638265	0	-0.000765344	304741	CHEMBL181902	304741	N\C(=N\N=C(/C1CCCCC1)\c2ccc(Cl)c(Cl)c2)\S	pnppnnppnnpnnnnnppnpppnnnnnpnppnpnnppppnnnnpnpnppnpnnnpnppnnppnpnpnppppppnnnnpnnpppppnnppnnpppnnppnpnpnnnnpnpppppnppnppnnpnppnpppnnpppnnnpppnpppnnpnnnpnnpnpnnnnppppnpnnpnpnpnpnnnnpnpnnppnpnpppppnpnnpppnnnppnnpnnnnnpppppppnppnppppnpppppnnpnpnnnpnpnpnnnnpnnnpppnnnpnnnpnpppnnnpnpnnpnpnppppnnppnppnnppppnppnnpnnnpnnpnnpnppnpppppnpppnpppppnppnpnnpppnnnnppppnppnpnnppnppnnnnnnppppppnpnnnnnpnnnpnnpppnnppp…	1434635	3046	149	589744
401	CHEMBL182790	IC50 (nM)	=	375	-1	10	0	0	1	0.0469484	t	PF11_0165	XI	-1	falcipain 2 precursor	Enzyme	Q9N6S8	Plasmodium falciparum	Protein	Peptidase_C1	high	B	Intermediate	9	IC50 (nM)_Q9N6S8_Plasmodium falciparum	CHEMBL833534	Inhibitory concentration against falcipain-2 of Plasmodium falciparum W2	CHEMBL5800	Falcipain 2	-1.88933	-0.285841	0.600272	-2.21127	-0.286607	0.642288	-1.04222	0.666898	0.676269	0	-0.000765344	304708	CHEMBL182790	304708	N\C(=N\N=C(/COc1ccccc1)\c2ccc(Cl)c(Cl)c2)\S	pnppnnppnnpnnnnnppnpppnnnnnpnppnpnnppppnnnnpnpnppnpnnnpnppnnppnpnpnppppppnnnnpnnpppppnnppnnpppnnppnpnpnnnnpnpppppnppnppnnpnppnpppnnpppnnnpppnpppnnpnnnpnnpnpnnnnppppnpnnpnpnpnpnnnnpnpnnppnpnpppppnpnnpppnnnppnnpnnnnnpppppppnppnppppnpppppnnpnpnnnpnpnpnnnnpnnnpppnnnpnnnpnpppnnnpnpnnpnpnppppnnppnppnnppppnppnnpnnnpnnpnnpnppnpppppnpppnpppppnppnpnnpppnnnnppppnppnpnnppnppnnnnnnppppppnpnnnnnpnnnpnnpppnnppp…	1435168	3046	149	589744
402	CHEMBL182795	IC50 (nM)	=	1800	-1	10	0	0	1	0.0469484	t	PF11_0165	XI	-1	falcipain 2 precursor	Enzyme	Q9N6S8	Plasmodium falciparum	Protein	Peptidase_C1	high	B	Intermediate	9	IC50 (nM)_Q9N6S8_Plasmodium falciparum	CHEMBL833534	Inhibitory concentration against falcipain-2 of Plasmodium falciparum W2	CHEMBL5800	Falcipain 2	-1.8355	-0.575514	0.738471	-2.1652	-0.573103	0.807932	-0.996152	0.759031	0.79274	0	-0.000765344	304687	CHEMBL182795	304687	Cc1ccc(cc1)\C(=N/N=C(/N)\S)\c2ccc(Cl)c(Cl)c2	pnppnnppnnpnnnnnppnpppnnnnnpnppnpnnppppnnnnpnpnppnpnnnpnppnnppnpnpnppppppnnnnpnnpppppnnppnnpppnnppnpnpnnnnpnpppppnppnppnnpnppnpppnnpppnnnpppnpppnnpnnnpnnpnpnnnnppppnpnnpnpnpnpnnnnpnpnnppnpnpppppnpnnpppnnnppnnpnnnnnpppppppnppnppppnpppppnnpnpnnnpnpnpnnnnpnnnpppnnnpnnnpnpppnnnpnpnnpnpnppppnnppnppnnppppnppnnpnnnpnnpnnpnppnpppppnpppnpppppnppnpnnpppnnnnppppnppnpnnppnppnnnnnnppppppnpnnnnnpnnnpnnpppnnppp…	1435156	3046	149	589744
403	CHEMBL183005	IC50 (nM)	=	2600	-1	10	0	0	1	0.0469484	t	PF11_0165	XI	-1	falcipain 2 precursor	Enzyme	Q9N6S8	Plasmodium falciparum	Protein	Peptidase_C1	high	B	Intermediate	9	IC50 (nM)_Q9N6S8_Plasmodium falciparum	CHEMBL833534	Inhibitory concentration against falcipain-2 of Plasmodium falciparum W2	CHEMBL5800	Falcipain 2	-1.42168	-0.865609	0.54388	-1.74146	-0.869063	0.585962	-0.572415	0.629303	0.638265	0	-0.000765344	304709	CHEMBL183005	304709	N\C(=N\N=C(/CCc1ccccc1)\c2ccc(Cl)c(Cl)c2)\S	pnppnnppnnpnnnnnppnpppnnnnnpnppnpnnppppnnnnpnpnppnpnnnpnppnnppnpnpnppppppnnnnpnnpppppnnppnnpppnnppnpnpnnnnpnpppppnppnppnnpnppnpppnnpppnnnpppnpppnnpnnnpnnpnpnnnnppppnpnnpnpnpnpnnnnpnpnnppnpnpppppnpnnpppnnnppnnpnnnnnpppppppnppnppppnpppppnnpnpnnnpnpnpnnnnpnnnpppnnnpnnnpnpppnnnpnpnnpnpnppppnnppnppnnppppnppnnpnnnpnnpnnpnppnpppppnpppnpppppnppnpnnpppnnnnppppnppnpnnppnppnnnnnnppppppnpnnnnnpnnnpnnpppnnppp…	1435174	3046	149	589744
404	CHEMBL183396	IC50 (nM)	=	640	-1	10	0	0	1	0.0469484	v	PF11_0165	XI	-1	falcipain 2 precursor	Enzyme	Q9N6S8	Plasmodium falciparum	Protein	Peptidase_C1	high	B	Intermediate	9	IC50 (nM)_Q9N6S8_Plasmodium falciparum	CHEMBL833534	Inhibitory concentration against falcipain-2 of Plasmodium falciparum W2	CHEMBL5800	Falcipain 2	-0.962103	-0.901279	0.517403	-1.27934	-0.904364	0.559486	-0.110291	0.611652	0.620419	0	-0.000765344	304688	CHEMBL183396	304688	N\C(=N\N=C(/C1CC1c2ccccc2)\c3ccc(Cl)c(Cl)c3)\S	pnppnnppnnpnnnnnppnpppnnnnnpnppnpnnppppnnnnpnpnppnpnnnpnppnnppnpnpnppppppnnnnpnnpppppnnppnnpppnnppnpnpnnnnpnpppppnppnppnnpnppnpppnnpppnnnpppnpppnnpnnnpnnpnpnnnnppppnpnnpnpnpnpnnnnpnpnnppnpnpppppnpnnpppnnnppnnpnnnnnpppppppnppnppppnpppppnnpnpnnnpnpnpnnnnpnnnpppnnnpnnnpnpppnnnpnpnnpnpnppppnnppnppnnppppnppnnpnnnpnnpnnpnppnpppppnpppnpppppnppnpnnpppnnnnppppnppnpnnppnppnnnnnnppppppnpnnnnnpnnnpnnpppnnppp…	1435162	3046	149	589744
405	CHEMBL183767	IC50 (nM)	=	8400	-1	10	0	0	1	0.0469484	t	PF11_0165	XI	-1	falcipain 2 precursor	Enzyme	Q9N6S8	Plasmodium falciparum	Protein	Peptidase_C1	high	B	Intermediate	9	IC50 (nM)_Q9N6S8_Plasmodium falciparum	CHEMBL833534	Inhibitory concentration against falcipain-2 of Plasmodium falciparum W2	CHEMBL5800	Falcipain 2	-1.8793	-0.750732	0.630346	-2.20124	-0.753778	0.672426	-1.03219	0.686948	0.696533	0	-0.000765344	304763	CHEMBL183767	304763	N\C(=N\N=C(/Cc1ccccc1)\c2ccc(Cl)c(Cl)c2)\S	pnppnnppnnpnnnnnppnpppnnnnnpnppnpnnppppnnnnpnpnppnpnnnpnppnnppnpnpnppppppnnnnpnnpppppnnppnnpppnnppnpnpnnnnpnpppppnppnppnnpnppnpppnnpppnnnpppnpppnnpnnnpnnpnpnnnnppppnpnnpnpnpnpnnnnpnpnnppnpnpppppnpnnpppnnnppnnpnnnnnpppppppnppnppppnpppppnnpnpnnnpnpnpnnnnpnnnpppnnnpnnnpnpppnnnpnpnnpnpnppppnnppnppnnppppnppnnpnnnpnnpnnpnppnpppppnpppnpppppnppnpnnpppnnnnppppnppnpnnppnppnnnnnnppppppnpnnnnnpnnnpnnpppnnppp…	1434750	3046	149	589744
406	CHEMBL501901	Ki (nM)	=	17	-1	10	0	0	1	0	t	PF11_0165	XI	-1	falcipain 2 precursor	Enzyme	Q9N6S8	Plasmodium falciparum	Protein	Peptidase_C1	high	B	Autocuration	9	Ki (nM)_Q9N6S8_Plasmodium falciparum	CHEMBL1177216	Inhibition of Plasmodium falciparum recombinant falcipain-2 after 10 min	CHEMBL5800	Falcipain 2	-1.94559	0.150931	-0.212212	-0.744684	0.461769	-0.222747	-2.46435	1.00386	1.03128	-9.76996e-15	-0.00282868	476542	CHEMBL501901	476542	COC(=O)\C=C\CNC(=O)CN1C(=O)[C@@H](COC(=O)Nc2ccc(Cl)cc2C(F)(F)F)N=C(c3ccccc3)c4ccccc14	pnppnnppnnpnnnnnppnpppnnnnnpnppnpnnppppnnnnpnpnppnpnnnpnppnnppnpnpnppppppnnnnpnnpppppnnppnnpppnnppnpnpnnnnpnpppppnppnppnnpnppnpppnnpppnnnpppnpppnnpnnnpnnpnpnnnnppppnpnnpnpnpnpnnnnpnpnnppnpnpppppnpnnpppnnnppnnpnnnnnpppppppnppnppppnpppppnnpnpnnnpnpnpnnnnpnnnpppnnnpnnnpnpppnnnpnpnnpnpnppppnnppnppnnppppnppnnpnnnpnnpnnpnppnpppppnpppnpppppnppnpnnpppnnnnppppnppnpnnppnppnnnnnnppppppnpnnnnnpnnnpnnpppnnppp…	3364784	3046	149	589744
407	CHEMBL501901	Ratio (-)	=	3570000	-1	804313	0	1	1.25546e-13	0.5	t	PF11_0165	XI	-1	falcipain 2 precursor	Enzyme	Q9N6S8	Plasmodium falciparum	Protein	ND	ND	B	Autocuration	9	Ratio (-)_Q9N6S8_Plasmodium falciparum	CHEMBL1177217	Ratio of Kinact to Ki for Plasmodium falciparum recombinant falcipain-2 after 10 min	CHEMBL5800	Falcipain 2	-1.01981	-0.0537236	-0.356542	-0.744684	0.461769	-0.222747	-0.861676	1.07816	1.10975	0	-0.129295	476542	CHEMBL501901	476542	COC(=O)\C=C\CNC(=O)CN1C(=O)[C@@H](COC(=O)Nc2ccc(Cl)cc2C(F)(F)F)N=C(c3ccccc3)c4ccccc14	pnppnnppnnpnnnnnppnpppnnnnnpnppnpnnppppnnnnpnpnppnpnnnpnppnnppnpnpnppppppnnnnpnnpppppnnppnnpppnnppnpnpnnnnpnpppppnppnppnnpnppnpppnnpppnnnpppnpppnnpnnnpnnpnpnnnnppppnpnnpnpnpnpnnnnpnpnnppnpnpppppnpnnpppnnnppnnpnnnnnpppppppnppnppppnpppppnnpnpnnnpnpnpnnnnpnnnpppnnnpnnnpnpppnnnpnpnnpnpnppppnnppnppnnppppnppnnpnnnpnnpnnpnppnpppppnpppnpppppnppnpnnpppnnnnppppnppnpnnppnppnnnnnnppppppnpnnnnnpnnnpnnpppnnppp…	3364790	3046	149	589744
408	CHEMBL486232	IC50 (nM)	=	2	-1	10	1	0	1	0.0469484	v	PF11_0165	XI	-1	falcipain 2 precursor	Enzyme	Q9N6S8	Plasmodium falciparum	Protein	Peptidase_C1	high	B	Intermediate	9	IC50 (nM)_Q9N6S8_Plasmodium falciparum	CHEMBL945401	Inhibition of Plasmodium falciparum recombinant falcipain-2	CHEMBL5800	Falcipain 2	1.57659	0.167259	-0.270963	1.18709	0.171622	-0.214221	2.35614	-0.347898	-0.352735	0	-0.000765344	448090	CHEMBL486232	448090	CC(C)C[C@H](NC(=O)N1CCOCC1)C(=O)N[C@@H](CCc2ccccc2)\C=C\S(=O)(=O)c3ccccc3	pnppnnppnnpnnnnnppnpppnnnnnpnppnpnnppppnnnnpnpnppnpnnnpnppnnppnpnpnppppppnnnnpnnpppppnnppnnpppnnppnpnpnnnnpnpppppnppnppnnpnppnpppnnpppnnnpppnpppnnpnnnpnnpnpnnnnppppnpnnpnpnpnpnnnnpnpnnppnpnpppppnpnnpppnnnppnnpnnnnnpppppppnppnppppnpppppnnpnpnnnpnpnpnnnnpnnnpppnnnpnnnpnpppnnnpnpnnpnpnppppnnppnppnnppppnppnnpnnnpnnpnnpnppnpppppnpppnpppppnppnpnnpppnnnnppppnppnpnnppnppnnnnnnppppppnpnnnnnpnnnpnnpppnnppp…	2449250	3046	149	589744
409	CHEMBL487275	IC50 (nM)	=	19000	-1	10	0	0	1	0.0469484	t	PF11_0165	XI	-1	falcipain 2 precursor	Enzyme	Q9N6S8	Plasmodium falciparum	Protein	Peptidase_C1	high	B	Intermediate	9	IC50 (nM)_Q9N6S8_Plasmodium falciparum	CHEMBL945401	Inhibition of Plasmodium falciparum recombinant falcipain-2	CHEMBL5800	Falcipain 2	-0.53343	-0.205654	-0.545793	-0.838017	-0.194364	-0.504203	0.331031	-0.347898	-0.352735	0	-0.000765344	448006	CHEMBL487275	448006	COC(=O)\C=C\[C@H](CCc1ccccc1)N2C=CC=C(NC(=O)OCc3ccccc3)C2=O	pnppnnppnnpnnnnnppnpppnnnnnpnppnpnnppppnnnnpnpnppnpnnnpnppnnppnpnpnppppppnnnnpnnpppppnnppnnpppnnppnpnpnnnnpnpppppnppnppnnpnppnpppnnpppnnnpppnpppnnpnnnpnnpnpnnnnppppnpnnpnpnpnpnnnnpnpnnppnpnpppppnpnnpppnnnppnnpnnnnnpppppppnppnppppnpppppnnpnpnnnpnpnpnnnnpnnnpppnnnpnnnpnpppnnnpnpnnpnpnppppnnppnppnnppppnppnnpnnnpnnpnnpnppnpppppnpppnpppppnppnpnnpppnnnnppppnppnpnnppnppnnnnnnppppppnpnnnnnpnnnpnnpppnnppp…	2449251	3046	149	589744
410	CHEMBL488829	IC50 (nM)	=	10900	-1	10	0	0	1	0.0469484	t	PF11_0165	XI	-1	falcipain 2 precursor	Enzyme	Q9N6S8	Plasmodium falciparum	Protein	Peptidase_C1	high	B	Intermediate	9	IC50 (nM)_Q9N6S8_Plasmodium falciparum	CHEMBL945401	Inhibition of Plasmodium falciparum recombinant falcipain-2	CHEMBL5800	Falcipain 2	-1.22953	-1.06372	-0.644947	-1.61076	-1.08372	-0.589834	-0.441716	-0.347898	-0.352735	0	-0.000765344	448005	CHEMBL488829	448005	O=C[C@H](CCc1ccccc1)N2C=CC=C(NC(=O)OCc3ccccc3)C2=O	pnppnnppnnpnnnnnppnpppnnnnnpnppnpnnppppnnnnpnpnppnpnnnpnppnnppnpnpnppppppnnnnpnnpppppnnppnnpppnnppnpnpnnnnpnpppppnppnppnnpnppnpppnnpppnnnpppnpppnnpnnnpnnpnpnnnnppppnpnnpnpnpnpnnnnpnpnnppnpnpppppnpnnpppnnnppnnpnnnnnpppppppnppnppppnpppppnnpnpnnnpnpnpnnnnpnnnpppnnnpnnnpnpppnnnpnpnnpnpnppppnnppnppnnppppnppnnpnnnpnnpnnpnppnpppppnpppnpppppnppnpnnpppnnnnppppnppnpnnppnppnnnnnnppppppnpnnnnnpnnnpnnpppnnppp…	2449234	3046	149	589744
411	CHEMBL107612	IC50 (nM)	>	20000	-1	10	0	0	1	0.0469484	t	PF11_0165	XI	-1	falcipain 2 precursor	Enzyme	Q9N6S8	Plasmodium falciparum	Protein	ND	ND	B	Intermediate	9	IC50 (nM)_Q9N6S8_Plasmodium falciparum	CHEMBL682031	Inhibition of falcipain2 from Plasmodium falciparum	CHEMBL5800	Falcipain 2	-1.87563	-0.217332	1.19982	-2.18823	-0.203235	1.21634	-1.57794	-0.250543	-0.255101	0	0.0070221	179922	CHEMBL107612	179922	C\C(=N/N=C(/N)\S)\c1ccc(Nc2ccccc2)cc1	pnppnnppnnpnnnnnppnpppnnnnnpnppnpnnppppnnnnpnpnppnpnnnpnppnnppnpnpnppppppnnnnpnnpppppnnppnnpppnnppnpnpnnnnpnpppppnppnppnnpnppnpppnnpppnnnpppnpppnnpnnnpnnpnpnnnnppppnpnnpnpnpnpnnnnpnpnnppnpnpppppnpnnpppnnnppnnpnnnnnpppppppnppnppppnpppppnnpnpnnnpnpnpnnnnpnnnpppnnnpnnnpnpppnnnpnpnnpnpnppppnnppnppnnppppnppnnpnnnpnnpnnpnppnpppppnpppnpppppnppnpnnpppnnnnppppnppnpnnppnppnnnnnnppppppnpnnnnnpnnnpnnpppnnppp…	1293068	3046	149	589744
412	CHEMBL117767	IC50 (nM)	=	9200	-1	10	0	0	1	0.0469484	v	PF11_0165	XI	-1	falcipain 2 precursor	Enzyme	Q9N6S8	Plasmodium falciparum	Protein	Peptidase_C1	high	B	Intermediate	9	IC50 (nM)_Q9N6S8_Plasmodium falciparum	CHEMBL682028	Inhibitory activity against Falcipain-2	CHEMBL5800	Falcipain 2	-1.43052	-1.36519	-0.921922	-1.75863	-1.36481	-0.879777	-0.589583	-0.347898	-0.352735	0	-0.000765344	194207	CHEMBL117767	194207	Cc1ccc2N(Cc3ccccc3c4ccccc4)C(=O)C(=O)c2c1	pnppnnppnnpnnnnnppnpppnnnnnpnppnpnnppppnnnnpnpnppnpnnnpnppnnppnpnpnppppppnnnnpnnpppppnnppnnpppnnppnpnpnnnnpnpppppnppnppnnpnppnpppnnpppnnnpppnpppnnpnnnpnnpnpnnnnppppnpnnpnpnpnpnnnnpnpnnppnpnpppppnpnnpppnnnppnnpnnnnnpppppppnppnppppnpppppnnpnpnnnpnpnpnnnnpnnnpppnnnpnnnpnpppnnnpnpnnpnpnppppnnppnppnnppppnppnnpnnnpnnpnnpnppnpppppnpppnpppppnppnpnnpppnnnnppppnppnpnnppnppnnnnnnppppppnpnnnnnpnnnpnnpppnnppp…	579006	3046	149	589744
413	CHEMBL118210	IC50 (nM)	=	13200	-1	10	0	0	1	0.0469484	t	PF11_0165	XI	-1	falcipain 2 precursor	Enzyme	Q9N6S8	Plasmodium falciparum	Protein	Peptidase_C1	high	B	Intermediate	9	IC50 (nM)_Q9N6S8_Plasmodium falciparum	CHEMBL682028	Inhibitory activity against Falcipain-2	CHEMBL5800	Falcipain 2	-1.13713	0.960716	0.962065	-1.46267	0.982293	1.02306	-0.293625	-0.347898	-0.352735	0	-0.000765344	194502	CHEMBL118210	194502	Cc1cc(C)c2[nH]c(O)c(N=NC(=N)S)c2c1	pnppnnppnnpnnnnnppnpppnnnnnpnppnpnnppppnnnnpnpnppnpnnnpnppnnppnpnpnppppppnnnnpnnpppppnnppnnpppnnppnpnpnnnnpnpppppnppnppnnpnppnpppnnpppnnnpppnpppnnpnnnpnnpnpnnnnppppnpnnpnpnpnpnnnnpnpnnppnpnpppppnpnnpppnnnppnnpnnnnnpppppppnppnppppnpppppnnpnpnnnpnpnpnnnnpnnnpppnnnpnnnpnpppnnnpnpnnpnpnppppnnppnppnnppppnppnnpnnnpnnpnnpnppnpppppnpppnpppppnppnpnnpppnnnnppppnppnpnnppnppnnnnnnppppppnpnnnnnpnnnpnnpppnnppp…	570441	3046	149	589744
414	CHEMBL118305	IC50 (nM)	=	42600	-1	10	0	0	1	0.0469484	t	PF11_0165	XI	-1	falcipain 2 precursor	Enzyme	Q9N6S8	Plasmodium falciparum	Protein	Peptidase_C1	high	B	Intermediate	9	IC50 (nM)_Q9N6S8_Plasmodium falciparum	CHEMBL682028	Inhibitory activity against Falcipain-2	CHEMBL5800	Falcipain 2	-2.39435	0.40661	-0.402869	-2.71866	0.358007	-0.349546	-1.54962	-0.347898	-0.352735	0	-0.000765344	194892	CHEMBL118305	194892	[O-][N+](=O)c1ccc2NC(=O)C(=O)c2c1	pnppnnppnnpnnnnnppnpppnnnnnpnppnpnnppppnnnnpnpnppnpnnnpnppnnppnpnpnppppppnnnnpnnpppppnnppnnpppnnppnpnpnnnnpnpppppnppnppnnpnppnpppnnpppnnnpppnpppnnpnnnpnnpnpnnnnppppnpnnpnpnpnpnnnnpnpnnppnpnpppppnpnnpppnnnppnnpnnnnnpppppppnppnppppnpppppnnpnpnnnpnpnpnnnnpnnnpppnnnpnnnpnpppnnnpnpnnpnpnppppnnppnppnnppppnppnnpnnnpnnpnnpnppnpppppnpppnpppppnppnpnnpppnnnnppppnppnpnnppnppnnnnnnppppppnpnnnnnpnnnpnnpppnnppp…	579000	3046	149	589744
415	CHEMBL118355	IC50 (nM)	=	9400	-1	10	0	0	1	0.0469484	t	PF11_0165	XI	-1	falcipain 2 precursor	Enzyme	Q9N6S8	Plasmodium falciparum	Protein	Peptidase_C1	high	B	Intermediate	9	IC50 (nM)_Q9N6S8_Plasmodium falciparum	CHEMBL682028	Inhibitory activity against Falcipain-2	CHEMBL5800	Falcipain 2	-1.72889	1.18181	1.0977	-2.04546	1.21012	1.13697	-0.876409	0.32531	0.337536	0	-0.000765344	194891	CHEMBL118355	194891	Cc1cc(Cl)cc2c(N=NC(=N)S)c(O)[nH]c12	pnppnnppnnpnnnnnppnpppnnnnnpnppnpnnppppnnnnpnpnppnpnnnpnppnnppnpnpnppppppnnnnpnnpppppnnppnnpppnnppnpnpnnnnpnpppppnppnppnnpnppnpppnnpppnnnpppnpppnnpnnnpnnpnpnnnnppppnpnnpnpnpnpnnnnpnpnnppnpnpppppnpnnpppnnnppnnpnnnnnpppppppnppnppppnpppppnnpnpnnnpnpnpnnnnpnnnpppnnnpnnnpnpppnnnpnpnnpnpnppppnnppnppnnppppnppnnpnnnpnnpnnpnppnpppppnpppnpppppnppnpnnpppnnnnppppnppnpnnppnppnnnnnnppppppnpnnnnnpnnnpnnpppnnppp…	572945	3046	149	589744
416	CHEMBL119213	IC50 (nM)	=	32800	-1	10	0	0	1	0.0469484	v	PF11_0165	XI	-1	falcipain 2 precursor	Enzyme	Q9N6S8	Plasmodium falciparum	Protein	Peptidase_C1	high	B	Intermediate	9	IC50 (nM)_Q9N6S8_Plasmodium falciparum	CHEMBL682028	Inhibitory activity against Falcipain-2	CHEMBL5800	Falcipain 2	-2.39435	1.26879	1.16807	-2.71866	1.28694	1.17538	-1.54962	0.348765	0.345424	0	-0.000765344	194546	CHEMBL119213	194546	NC(=S)N=Nc1c(O)[nH]c2ccc(Cl)cc12	pnppnnppnnpnnnnnppnpppnnnnnpnppnpnnppppnnnnpnpnppnpnnnpnppnnppnpnpnppppppnnnnpnnpppppnnppnnpppnnppnpnpnnnnpnpppppnppnppnnpnppnpppnnpppnnnpppnpppnnpnnnpnnpnpnnnnppppnpnnpnpnpnpnnnnpnpnnppnpnpppppnpnnpppnnnppnnpnnnnnpppppppnppnppppnpppppnnpnpnnnpnpnpnnnnpnnnpppnnnpnnnpnpppnnnpnpnnpnpnppppnnppnppnnppppnppnnpnnnpnnpnnpnppnpppppnpppnpppppnppnpnnpppnnnnppppnppnpnnppnppnnnnnnppppppnpnnnnnpnnnpnnpppnnppp…	571726	3046	149	589744
417	CHEMBL119345	IC50 (nM)	=	43900	-1	10	0	0	1	0.0469484	t	PF11_0165	XI	-1	falcipain 2 precursor	Enzyme	Q9N6S8	Plasmodium falciparum	Protein	Peptidase_C1	high	B	Intermediate	9	IC50 (nM)_Q9N6S8_Plasmodium falciparum	CHEMBL682028	Inhibitory activity against Falcipain-2	CHEMBL5800	Falcipain 2	-1.71714	1.25235	1.10172	-2.04412	1.27219	1.16801	-0.87507	-0.347898	-0.352735	0	-0.000765344	194033	CHEMBL119345	194033	Cc1ccc2[nH]c(O)c(N=NC(=N)S)c2c1	pnppnnppnnpnnnnnppnpppnnnnnpnppnpnnppppnnnnpnpnppnpnnnpnppnnppnpnpnppppppnnnnpnnpppppnnppnnpppnnppnpnpnnnnpnpppppnppnppnnpnppnpppnnpppnnnpppnpppnnpnnnpnnpnpnnnnppppnpnnpnpnpnpnnnnpnpnnppnpnpppppnpnnpppnnnppnnpnnnnnpppppppnppnppppnpppppnnpnpnnnpnpnpnnnnpnnnpppnnnpnnnpnpppnnnpnpnnpnpnppppnnppnppnnppppnppnnpnnnpnnpnnpnppnpppppnpppnpppppnppnpnnpppnnnnppppnppnpnnppnppnnnnnnppppppnpnnnnnpnnnpnnpppnnppp…	557287	3046	149	589744
418	CHEMBL119370	IC50 (nM)	=	28700	-1	10	0	0	1	0.0469484	t	PF11_0165	XI	-1	falcipain 2 precursor	Enzyme	Q9N6S8	Plasmodium falciparum	Protein	Peptidase_C1	high	B	Intermediate	9	IC50 (nM)_Q9N6S8_Plasmodium falciparum	CHEMBL682028	Inhibitory activity against Falcipain-2	CHEMBL5800	Falcipain 2	-2.39435	1.26879	1.16807	-2.71866	1.28694	1.17538	-1.54962	0.348765	0.345424	0	-0.000765344	194592	CHEMBL119370	194592	NC(=S)N=Nc1c(O)[nH]c2ccc(I)cc12	pnppnnppnnpnnnnnppnpppnnnnnpnppnpnnppppnnnnpnpnppnpnnnpnppnnppnpnpnppppppnnnnpnnpppppnnppnnpppnnppnpnpnnnnpnpppppnppnppnnpnppnpppnnpppnnnpppnpppnnpnnnpnnpnpnnnnppppnpnnpnpnpnpnnnnpnpnnppnpnpppppnpnnpppnnnppnnpnnnnnpppppppnppnppppnpppppnnpnpnnnpnpnpnnnnpnnnpppnnnpnnnpnpppnnnpnpnnpnpnppppnnppnppnnppppnppnnpnnnpnnpnnpnppnpppppnpppnpppppnppnpnnpppnnnnppppnppnpnnppnppnnnnnnppppppnpnnnnnpnnnpnnpppnnppp…	586332	3046	149	589744
[truncated: 17,340 more rows]
[truncated: 17 more columns]
